# Supplementary material for: Complementary Metagenomic Approaches Improve Reconstruction of Microbial Diversity in a Forest Soil
Source: mSystems. 2020 Mar 10;5(2):e00768-19. doi: 10.1128/mSystems.00768-19 (PMC7065516; doi:10.1128/mSystems.00768-19)
Supplement: TABLE S1 [file mSystems.00768-19-st001.csv]

Taxon_OID	Sequencing_Project_ID	Horizon	Treatment	Seq_Type	Total_Input_Reads	Total_Reads_Remaining	GC	Contig_N50	Max_Contig_len	Num_of_Bins	Num_HQ_Bins
3300021432	1159581	Min	Heated	Metagenome	338488886	177687804	0.6052	1079951	922000	78	10
3300021433	1159589	Org	Control	Metagenome	308523844	142064428	0.6036	1050142	847000	63	6
3300021420	1159592	Min	Control	Metagenome	356944172	185682976	0.5995	1051664	508000	92	10
3300021403	1159595	Org	Heated	Metagenome	318677928	133297766	0.6153	1337581	427000	42	3
3300020989	1160206	Org	Control	Mini-Metagenome	3791484	2336644	0.4645	17059	105278	6	1
3300020952	1160207	Org	Control	Mini-Metagenome	563246	468306	0.4872	11795	54164	2	0
3300021034	1160208	Org	Control	Mini-Metagenome	3662902	2749360	0.5554	18750	122851	6	0
3300020640	1160209	Org	Control	Mini-Metagenome	870604	836416	0.4224	15067	78575	4	0
3300020959	1160210	Org	Control	Mini-Metagenome	3612090	1377512	0.5378	15494	99108	7	0
3300020641	1160211	Org	Control	Mini-Metagenome	2385262	1837570	0.4243	36756	297435	2	1
3300020657	1160121	Org	Control	Mini-Metagenome	3215408	2101966	0.5191	19553	149990	5	0
3300020981	1160122	Org	Control	Mini-Metagenome	1352134	1078886	0.5395	13974	66795	4	0
3300021000	1160123	Org	Control	Mini-Metagenome	2499640	1407360	0.5535	13647	129181	5	0
3300020968	1160124	Org	Control	Mini-Metagenome	1453618	1275588	0.4397	20721	148868	5	1
3300020652	1160125	Org	Control	Mini-Metagenome	3101892	1569024	0.5152	13108	71989	5	0
3300020638	1160126	Org	Control	Mini-Metagenome	1415652	1260562	0.4106	19266	117859	4	1
3300020956	1160127	Org	Control	Mini-Metagenome	2888876	1495686	0.4312	23008	124739	4	1
3300021001	1160129	Org	Control	Mini-Metagenome	4689554	2321582	0.4678	16339	64093	7	0
3300020982	1160130	Org	Control	Mini-Metagenome	3048858	1789082	0.5245	19732	98898	5	1
3300021033	1160131	Org	Control	Mini-Metagenome	3825970	2703888	0.5803	16864	150144	6	1
3300020966	1160132	Org	Control	Mini-Metagenome	1284906	1126720	0.5085	15573	107916	6	0
3300020969	1160133	Org	Control	Mini-Metagenome	1349946	1214888	0.4134	20691	98209	5	0
3300020960	1160134	Org	Control	Mini-Metagenome	1233408	1010414	0.4894	17552	74703	5	0
3300021002	1160135	Org	Control	Mini-Metagenome	3033720	2222478	0.5082	20881	113172	5	1
3300020964	1160136	Org	Control	Mini-Metagenome	2108658	1634292	0.4311	21973	130733	5	1
3300020962	1160137	Org	Control	Mini-Metagenome	5185002	765422	0.5301	12518	175070	2	0
3300020995	1160138	Org	Control	Mini-Metagenome	1406342	1262896	0.5284	16210	117589	3	0
3300020978	1160139	Org	Control	Mini-Metagenome	6087914	2289460	0.4794	20952	109254	4	1
3300020985	1160140	Org	Control	Mini-Metagenome	2847854	1794184	0.5739	20551	121281	4	1
3300020672	1160141	Org	Control	Mini-Metagenome	3869532	2487488	0.5505	13340	77963	9	0
3300021009	1160142	Org	Control	Mini-Metagenome	3735000	2278860	0.5121	19638	100851	5	1
3300021004	1160143	Org	Control	Mini-Metagenome	4801458	2399590	0.4459	17342	106170	8	0
3300021019	1160144	Org	Control	Mini-Metagenome	2772888	2261076	0.5294	23691	136435	4	0
3300020977	1160145	Org	Control	Mini-Metagenome	6256616	2811366	0.4568	34365	152653	3	1
3300021040	1160146	Org	Control	Mini-Metagenome	4220350	3090726	0.5482	20903	159767	7	1
3300020967	1160147	Org	Control	Mini-Metagenome	5308656	2007422	0.4431	24775	121974	6	1
3300021014	1160148	Org	Control	Mini-Metagenome	4319682	2297874	0.5323	14198	136847	9	0
3300020649	1160149	Org	Control	Mini-Metagenome	2587470	1806466	0.438	20039	99727	6	1
3300020653	1160150	Org	Control	Mini-Metagenome	3611020	2080102	0.4621	20739	80421	8	1
3300021037	1160151	Org	Control	Mini-Metagenome	5582216	2960182	0.5147	20006	80856	6	0
3300020961	1160152	Org	Control	Mini-Metagenome	1260986	1077074	0.4454	19732	113720	4	1
3300020616	1160153	Org	Control	Mini-Metagenome	1151582	830232	0.5414	13205	84566	7	0
3300020991	1160154	Org	Control	Mini-Metagenome	2200168	1738406	0.4683	16781	85250	5	1
3300020637	1160155	Org	Control	Mini-Metagenome	1192992	981910	0.5447	12613	112496	5	0
3300020675	1160156	Org	Control	Mini-Metagenome	5201370	3732382	0.4638	20458	145446	7	0
3300020954	1160157	Org	Control	Mini-Metagenome	1763072	1264428	0.3972	37669	197629	2	0
3300021013	1160158	Org	Control	Mini-Metagenome	5589854	2613176	0.5354	23688	106222	7	2
3300021010	1160159	Org	Control	Mini-Metagenome	2728948	2086750	0.4825	15575	88066	7	0
3300021011	1160160	Org	Control	Mini-Metagenome	3153450	2259298	0.4678	15746	107130	6	1
3300020631	1160161	Org	Control	Mini-Metagenome	2128880	1259026	0.3581	77508	275121	2	0
3300020665	1160162	Org	Control	Mini-Metagenome	4666528	3243272	0.4575	29868	144246	5	2
3300021027	1160163	Org	Control	Mini-Metagenome	4567080	2486946	0.5272	15543	102116	7	1
3300020953	1160164	Org	Control	Mini-Metagenome	2104928	979860	0.5285	14343	83751	1	0
3300021035	1160165	Org	Control	Mini-Metagenome	2895490	2478064	0.5417	17090	92102	6	0
3300020656	1160166	Org	Control	Mini-Metagenome	2316704	1791986	0.4573	16553	201688	9	0
3300020614	1160167	Org	Control	Mini-Metagenome	1119722	1010136	0.481	14863	73644	5	0
3300020976	1160168	Org	Control	Mini-Metagenome	1400358	1188156	0.4592	17353	82632	2	0
3300020980	1160169	Org	Control	Mini-Metagenome	2237000	1654770	0.4939	17016	163135	4	1
3300021039	1160170	Org	Control	Mini-Metagenome	5863250	3875842	0.4511	20391	171854	8	1
3300021043	1160171	Org	Control	Mini-Metagenome	4976978	2982262	0.4941	19636	99136	7	1
3300021005	1160172	Org	Control	Mini-Metagenome	5006104	2535758	0.5099	28073	175553	8	1
3300020634	1160173	Org	Control	Mini-Metagenome	2326266	1289786	0.4849	15565	71816	6	1
3300021038	1160174	Org	Control	Mini-Metagenome	6326606	3423496	0.5701	19037	109930	7	0
3300020620	1160175	Org	Control	Mini-Metagenome	5145712	2682106	0.4793	20502	320444	6	0
3300020957	1160176	Org	Control	Mini-Metagenome	1568666	1065404	0.4601	18265	137071	6	1
3300020671	1160177	Org	Control	Mini-Metagenome	5232216	2933998	0.5244	19076	119286	9	2
3300020659	1160178	Org	Control	Mini-Metagenome	4403138	3035862	0.4997	23701	153571	6	1
3300020984	1160179	Org	Control	Mini-Metagenome	6776262	2500438	0.4929	26806	184380	6	1
3300020633	1160180	Org	Control	Mini-Metagenome	1204314	895548	0.5145	14219	97612	3	1
3300020661	1160181	Org	Control	Mini-Metagenome	3884860	2544148	0.4971	18667	171025	6	0
3300020628	1160182	Org	Control	Mini-Metagenome	4609974	3287722	0.4728	17284	118186	10	0
3300021042	1160183	Org	Control	Mini-Metagenome	6556936	3925572	0.5035	17765	142370	9	0
3300020644	1160184	Org	Control	Mini-Metagenome	1598238	1454200	0.4641	17932	109922	9	0
3300020618	1160185	Org	Control	Mini-Metagenome	7575678	3365640	0.4372	22542	274288	6	3
3300020963	1160186	Org	Control	Mini-Metagenome	1719884	1369632	0.4798	17347	105135	5	0
3300021017	1160187	Org	Control	Mini-Metagenome	5418924	2653114	0.5351	16114	221814	7	1
3300020615	1160188	Org	Control	Mini-Metagenome	2280830	1523340	0.437	27334	167624	3	1
3300020623	1160189	Org	Control	Mini-Metagenome	4301784	2851006	0.4864	16847	101182	6	0
3300021028	1160190	Org	Control	Mini-Metagenome	8352342	3783092	0.512	23076	114261	7	2
3300021018	1160191	Org	Control	Mini-Metagenome	7203762	3868692	0.4675	26449	152800	4	1
3300020627	1160192	Org	Control	Mini-Metagenome	2890992	2361198	0.4992	19013	95975	4	0
3300020617	1160193	Org	Control	Mini-Metagenome	2046424	1459584	0.5214	15148	84065	6	0
3300020994	1160194	Org	Control	Mini-Metagenome	2143662	1533172	0.5487	14163	70265	5	1
3300021026	1160195	Org	Control	Mini-Metagenome	7028040	3070828	0.5249	16909	164164	9	1
3300020619	1160196	Org	Control	Mini-Metagenome	1757114	1153416	0.5306	15772	66145	5	0
3300020622	1160197	Org	Control	Mini-Metagenome	3684630	2269604	0.5468	15890	105613	2	1
3300020624	1160198	Org	Control	Mini-Metagenome	3010470	2005568	0.5478	14985	56473	6	0
3300021044	1160199	Org	Control	Mini-Metagenome	6418610	3772808	0.5383	16226	323166	7	1
3300021031	1160200	Org	Control	Mini-Metagenome	7730176	3901328	0.4809	20315	158806	7	0
3300020625	1160201	Org	Control	Mini-Metagenome	5027434	2627990	0.4867	17803	92491	6	0
3300020621	1160202	Org	Control	Mini-Metagenome	4055024	2276534	0.4856	17865	127397	7	1
3300020626	1160203	Org	Control	Mini-Metagenome	3889834	2289916	0.5087	17003	89299	10	1
3300021041	1160204	Org	Control	Mini-Metagenome	7007360	3220752	0.5271	17304	135055	8	1
3300020629	1160205	Org	Control	Mini-Metagenome	7809400	5229866	0.4825	23842	144890	7	3
3300021036	1160482	Org	Heated	Mini-Metagenome	3549700	2992588	0.4917	21880	111052	8	0
3300020970	1160483	Org	Heated	Mini-Metagenome	3126798	2066370	0.5018	23725	179837	3	1
3300020986	1160484	Org	Heated	Mini-Metagenome	2648980	2072564	0.4226	20959	124605	5	1
3300020654	1160485	Org	Heated	Mini-Metagenome	2965702	1895734	0.502	15407	87625	6	0
3300021008	1160486	Org	Heated	Mini-Metagenome	3774590	2536272	0.5018	18029	198274	6	1
3300021015	1160487	Org	Heated	Mini-Metagenome	2924664	2490612	0.4897	22548	110481	3	1
3300020979	1160397	Org	Heated	Mini-Metagenome	3144532	1740112	0.5121	16379	74907	5	1
3300020781	1160398	Org	Heated	Mini-Metagenome	2616788	1989854	0.4903	14051	68923	8	0
3300020771	1160399	Org	Heated	Mini-Metagenome	4666550	2849260	0.4755	21941	116809	5	0
3300020738	1160400	Org	Heated	Mini-Metagenome	2283640	1366994	0.4057	24838	149430	1	1
3300020667	1160401	Org	Heated	Mini-Metagenome	4030830	3271480	0.4536	19492	93340	4	1
3300020802	1160402	Org	Heated	Mini-Metagenome	3426656	2774510	0.5195	16452	72324	7	0
3300020736	1160403	Org	Heated	Mini-Metagenome	4009896	726610	0.5588	17583	48620	2	0
3300020972	1160405	Org	Heated	Mini-Metagenome	2357804	1722732	0.5057	19781	117600	2	1
3300020660	1160406	Org	Heated	Mini-Metagenome	2872928	2327614	0.4692	18207	69399	9	1
3300020647	1160407	Org	Heated	Mini-Metagenome	2167168	1476830	0.5657	16372	68240	3	0
3300020650	1160408	Org	Heated	Mini-Metagenome	1716038	1486394	0.4577	19332	110513	7	1
3300020796	1160409	Org	Heated	Mini-Metagenome	3342626	2928818	0.475	16980	78562	5	0
3300020630	1160410	Org	Heated	Mini-Metagenome	3947938	764106	0.5249	9178	31609	2	0
3300020762	1160411	Org	Heated	Mini-Metagenome	3494154	2050514	0.5061	19777	82601	4	0
3300020632	1160412	Org	Heated	Mini-Metagenome	2196178	1219628	0.5573	20520	91271	2	0
3300020788	1160413	Org	Heated	Mini-Metagenome	2805484	2156650	0.4812	16143	114029	8	0
3300020669	1160414	Org	Heated	Mini-Metagenome	2758646	2463708	0.4651	18933	98894	6	1
3300020996	1160415	Org	Heated	Mini-Metagenome	3667134	2577646	0.438	19810	101428	4	2
3300021029	1160416	Org	Heated	Mini-Metagenome	2411206	2101086	0.5222	14247	98171	6	1
3300020643	1160417	Org	Heated	Mini-Metagenome	3868472	1810720	0.5117	10547	55100	3	0
3300020958	1160418	Org	Heated	Mini-Metagenome	4918302	1347610	0.5428	11102	50752	4	0
3300020635	1160419	Org	Heated	Mini-Metagenome	2990382	1629856	0.5361	15281	72894	5	0
3300020645	1160420	Org	Heated	Mini-Metagenome	2831566	1807194	0.4322	16788	118012	5	0
3300020983	1160421	Org	Heated	Mini-Metagenome	2876650	1736116	0.4994	13676	101754	8	0
3300020651	1160422	Org	Heated	Mini-Metagenome	2929830	1846492	0.4939	16921	142812	6	1
3300021023	1160423	Org	Heated	Mini-Metagenome	3199284	2834682	0.4503	21385	266190	6	1
3300020993	1160424	Org	Heated	Mini-Metagenome	2506106	1918234	0.4568	16310	100330	5	1
3300020951	1160425	Org	Heated	Mini-Metagenome	4657882	952052	0.4424	10583	39237	3	0
3300020987	1160426	Org	Heated	Mini-Metagenome	4076422	2139938	0.4557	18939	134314	3	1
3300020642	1160427	Org	Heated	Mini-Metagenome	3187020	1645720	0.4994	19538	130792	5	1
3300021012	1160428	Org	Heated	Mini-Metagenome	2588676	1988950	0.5324	18061	95653	6	1
3300020646	1160429	Org	Heated	Mini-Metagenome	3591230	2387438	0.4776	20684	112601	4	0
3300021007	1160430	Org	Heated	Mini-Metagenome	2907824	2340300	0.4835	14627	97363	9	1
3300020999	1160431	Org	Heated	Mini-Metagenome	3529436	2510744	0.4961	25477	145228	3	1
3300020666	1160432	Org	Heated	Mini-Metagenome	3922344	2606604	0.4784	18197	135438	6	0
3300020992	1160433	Org	Heated	Mini-Metagenome	3459562	2295634	0.4736	21203	142759	3	1
3300020997	1160434	Org	Heated	Mini-Metagenome	3873312	2131322	0.4945	16365	92212	5	1
3300020975	1160435	Org	Heated	Mini-Metagenome	3076040	1877248	0.5258	24211	131316	3	1
3300020971	1160436	Org	Heated	Mini-Metagenome	2845500	1808322	0.5201	16697	113047	3	0
3300020648	1160437	Org	Heated	Mini-Metagenome	3325808	1868072	0.5421	14051	78654	6	0
3300020776	1160438	Org	Heated	Mini-Metagenome	3369508	2315936	0.497	14205	108002	5	2
3300021006	1160439	Org	Heated	Mini-Metagenome	2979340	2199126	0.5197	17334	135146	5	1
3300020988	1160440	Org	Heated	Mini-Metagenome	3219650	2177590	0.4256	20325	92763	4	0
3300020639	1160441	Org	Heated	Mini-Metagenome	3157360	1940306	0.4454	22788	127548	3	0
3300021020	1160442	Org	Heated	Mini-Metagenome	3712768	2680422	0.4968	22332	191125	6	1
3300020746	1160443	Org	Heated	Mini-Metagenome	2064398	1521252	0.4079	20176	87233	4	1
3300020973	1160444	Org	Heated	Mini-Metagenome	1799010	1400030	0.5638	17000	90514	3	0
3300021021	1160445	Org	Heated	Mini-Metagenome	3993364	2849666	0.4813	17623	111664	9	1
3300021030	1160446	Org	Heated	Mini-Metagenome	3432436	2910522	0.5189	25415	207433	5	1
3300020663	1160447	Org	Heated	Mini-Metagenome	4305456	2717788	0.5089	17669	102661	5	0
3300020668	1160448	Org	Heated	Mini-Metagenome	4360512	3216634	0.4835	18777	124154	9	1
3300020658	1160449	Org	Heated	Mini-Metagenome	3274638	2505718	0.4402	20246	174771	6	1
3300021025	1160450	Org	Heated	Mini-Metagenome	2574402	2178654	0.5694	16947	128203	5	0
3300020955	1160451	Org	Heated	Mini-Metagenome	2532912	1000866	0.5261	14576	109863	3	0
3300020803	1160452	Org	Heated	Mini-Metagenome	3211820	2471416	0.5075	15537	114905	8	0
3300020794	1160453	Org	Heated	Mini-Metagenome	4509400	3300854	0.4439	19045	133444	8	0
3300020782	1160454	Org	Heated	Mini-Metagenome	3707510	2327236	0.4681	15674	182483	8	1
3300020636	1160455	Org	Heated	Mini-Metagenome	4388204	2180270	0.4395	15221	84524	4	1
3300020990	1160456	Org	Heated	Mini-Metagenome	3998836	1891764	0.5673	16840	183213	7	0
3300020662	1160457	Org	Heated	Mini-Metagenome	3764828	2585896	0.5327	22723	154150	3	1
3300020773	1160458	Org	Heated	Mini-Metagenome	3635062	2516220	0.4728	26373	171219	4	1
3300020774	1160459	Org	Heated	Mini-Metagenome	3563136	2223190	0.5003	19956	194623	7	1
3300020800	1160460	Org	Heated	Mini-Metagenome	4280586	3405258	0.4554	24592	95229	3	1
3300020655	1160461	Org	Heated	Mini-Metagenome	4788006	2309586	0.5108	18040	106900	7	1
3300020998	1160462	Org	Heated	Mini-Metagenome	3524864	2061076	0.5187	20913	224720	3	1
3300021024	1160463	Org	Heated	Mini-Metagenome	3401710	2553166	0.4971	20290	130698	5	1
3300020965	1160464	Org	Heated	Mini-Metagenome	4127136	1860728	0.482	16721	90540	6	0
3300020779	1160465	Org	Heated	Mini-Metagenome	4465436	2745430	0.4887	18439	163009	8	1
3300020786	1160466	Org	Heated	Mini-Metagenome	2507834	2069732	0.473	16126	60979	8	0
3300020780	1160467	Org	Heated	Mini-Metagenome	3557858	2309070	0.5725	23516	114108	4	1
3300020974	1160468	Org	Heated	Mini-Metagenome	4546348	2640980	0.4211	26045	213932	5	0
3300021016	1160469	Org	Heated	Mini-Metagenome	3536928	2424078	0.5447	19620	124473	5	0
3300020664	1160470	Org	Heated	Mini-Metagenome	3556606	2747468	0.5591	17841	133388	3	0
3300020785	1160471	Org	Heated	Mini-Metagenome	3815412	2437836	0.529	16549	118245	8	0
3300020753	1160472	Org	Heated	Mini-Metagenome	4134794	2197460	0.4467	22276	71553	3	2
3300020795	1160473	Org	Heated	Mini-Metagenome	4332998	3092134	0.4783	22381	127520	7	2
3300020674	1160474	Org	Heated	Mini-Metagenome	4462492	3525164	0.4654	20807	192562	8	1
3300021032	1160475	Org	Heated	Mini-Metagenome	3493576	2763450	0.5179	17360	79734	7	0
3300020670	1160476	Org	Heated	Mini-Metagenome	5819502	3675070	0.4747	17283	99334	9	1
3300021003	1160477	Org	Heated	Mini-Metagenome	5362706	3195196	0.5731	23041	126965	3	1
3300020763	1160478	Org	Heated	Mini-Metagenome	7136516	2113988	0.5309	14548	112002	6	0
3300020790	1160479	Org	Heated	Mini-Metagenome	4038758	2876548	0.4607	16661	109301	7	1
3300020787	1160480	Org	Heated	Mini-Metagenome	6211598	3361512	0.4757	17939	83945	7	2
3300021022	1160481	Org	Heated	Mini-Metagenome	6343518	3130472	0.5226	17914	119119	5	1
3300020899	1160764	Min	Control	Mini-Metagenome	1898800	1573194	0.5268	14530	82274	6	0
3300020827	1160765	Min	Control	Mini-Metagenome	2049542	1076690	0.4957	16778	64512	3	0
3300020891	1160766	Min	Control	Mini-Metagenome	1761104	1404012	0.4883	15424	98422	5	0
3300020919	1160767	Min	Control	Mini-Metagenome	4050620	2379434	0.5446	16821	72775	4	0
3300020946	1160768	Min	Control	Mini-Metagenome	4625392	3607868	0.4828	17727	142652	5	2
3300020930	1160769	Min	Control	Mini-Metagenome	4900396	3251400	0.4319	20093	137645	5	0
3300020890	1160679	Min	Control	Mini-Metagenome	1779442	1381334	0.5145	15561	69888	5	0
3300020849	1160680	Min	Control	Mini-Metagenome	1782670	1275966	0.4576	13090	107514	4	0
3300020836	1160681	Min	Control	Mini-Metagenome	1566146	1151280	0.4534	21085	182030	3	0
3300020806	1160682	Min	Control	Mini-Metagenome	2470032	2164412	0.5184	13718	62289	5	0
3300020933	1160683	Min	Control	Mini-Metagenome	2409996	2227158	0.4403	23155	95803	5	2
3300020737	1160684	Min	Control	Mini-Metagenome	5850808	1712570	0.4055	98817	517759	1	1
3300020822	1160685	Min	Control	Mini-Metagenome	1024620	836598	0.5854	5034	25707	4	0
3300020742	1160687	Min	Control	Mini-Metagenome	1502334	1095284	0.4886	16570	192970	2	0
3300020759	1160688	Min	Control	Mini-Metagenome	1937610	1355142	0.5026	15238	142518	5	1
3300020784	1160689	Min	Control	Mini-Metagenome	2617640	2242422	0.4573	15506	71313	6	1
3300020756	1160690	Min	Control	Mini-Metagenome	1846970	1164724	0.5422	12135	73482	2	0
3300020757	1160691	Min	Control	Mini-Metagenome	4419998	2176634	0.4474	22778	194071	5	0
3300020805	1160692	Min	Control	Mini-Metagenome	4718782	3150498	0.5682	15135	90454	4	0
3300020767	1160693	Min	Control	Mini-Metagenome	3790608	1992026	0.5224	14137	78380	6	0
3300020882	1160694	Min	Control	Mini-Metagenome	1440004	1297448	0.5427	15313	80457	2	0
3300020863	1160695	Min	Control	Mini-Metagenome	1599682	1254740	0.4236	15265	92870	4	0
3300020833	1160696	Min	Control	Mini-Metagenome	1227536	997220	0.4837	19304	105391	4	1
3300020895	1160697	Min	Control	Mini-Metagenome	1912896	1467158	0.4988	18915	103970	5	1
3300020938	1160698	Min	Control	Mini-Metagenome	3336494	2800014	0.4479	17889	122092	6	0
3300020764	1160699	Min	Control	Mini-Metagenome	3852376	2466450	0.5403	19063	98515	2	0
3300020937	1160700	Min	Control	Mini-Metagenome	2207102	1782808	0.5574	12795	91040	4	0
3300020936	1160701	Min	Control	Mini-Metagenome	7671662	3214010	0.541	23239	187596	4	1
3300020824	1160702	Min	Control	Mini-Metagenome	2210654	1084660	0.4015	22138	367126	3	1
3300020874	1160703	Min	Control	Mini-Metagenome	1432064	1124280	0.4841	13468	81706	6	0
3300020893	1160704	Min	Control	Mini-Metagenome	2245706	1680238	0.5207	18322	85810	4	1
3300020898	1160705	Min	Control	Mini-Metagenome	2458424	1954516	0.4658	22987	158407	6	1
3300020867	1160707	Min	Control	Mini-Metagenome	5235314	2172124	0.4806	18737	132092	5	0
3300020922	1160708	Min	Control	Mini-Metagenome	5127124	2606486	0.5158	16703	58701	6	1
3300020935	1160709	Min	Control	Mini-Metagenome	4245286	2756108	0.5299	19012	104782	5	0
3300020841	1160710	Min	Control	Mini-Metagenome	1276606	1024996	0.499	13466	57358	4	0
3300020853	1160711	Min	Control	Mini-Metagenome	1480378	1299206	0.4383	23383	107327	5	2
3300020910	1160712	Min	Control	Mini-Metagenome	1812724	1494522	0.5387	12283	79916	6	0
3300020875	1160713	Min	Control	Mini-Metagenome	2432094	1729478	0.4468	22759	155484	3	1
3300020915	1160714	Min	Control	Mini-Metagenome	3797168	2435096	0.4486	17221	92232	4	0
3300020911	1160715	Min	Control	Mini-Metagenome	4358520	2235550	0.4773	14291	154186	6	1
3300020924	1160716	Min	Control	Mini-Metagenome	5571080	3262662	0.5633	28168	124971	5	2
3300020884	1160717	Min	Control	Mini-Metagenome	7691792	2173440	0.4554	15829	130516	7	1
3300020837	1160718	Min	Control	Mini-Metagenome	1133574	856926	0.4676	13112	54973	3	0
3300020860	1160719	Min	Control	Mini-Metagenome	1589968	1234750	0.4523	12726	77496	6	0
3300020879	1160720	Min	Control	Mini-Metagenome	1931860	1544444	0.4297	20677	123897	5	1
3300020888	1160721	Min	Control	Mini-Metagenome	1656066	1336472	0.4446	14444	78814	7	0
3300020916	1160722	Min	Control	Mini-Metagenome	3551688	2470332	0.5662	17857	132598	5	1
3300020797	1160723	Min	Control	Mini-Metagenome	5626914	2830384	0.5538	14720	115925	8	1
3300020934	1160724	Min	Control	Mini-Metagenome	6686790	3296868	0.4887	18993	90487	3	1
3300020940	1160725	Min	Control	Mini-Metagenome	4161372	2980748	0.5068	17794	93738	6	1
3300020747	1160726	Min	Control	Mini-Metagenome	1497012	1026966	0.5384	10983	55665	6	0
3300020748	1160727	Min	Control	Mini-Metagenome	1741992	1339078	0.4941	14607	73063	2	0
3300020744	1160728	Min	Control	Mini-Metagenome	2127770	1276338	0.394	17576	80893	5	0
3300020766	1160729	Min	Control	Mini-Metagenome	2521648	1779734	0.482	17536	144387	3	1
3300020792	1160730	Min	Control	Mini-Metagenome	3623578	2594538	0.5261	14748	81102	4	0
3300020741	1160731	Min	Control	Mini-Metagenome	4930678	1657384	0.4561	24800	206670	4	1
3300020804	1160732	Min	Control	Mini-Metagenome	4092798	2673320	0.5674	13664	157186	2	0
3300020778	1160733	Min	Control	Mini-Metagenome	8579454	3401348	0.4504	22885	119453	6	1
3300020760	1160734	Min	Control	Mini-Metagenome	2407078	1807888	0.4582	14187	63520	4	0
3300020749	1160735	Min	Control	Mini-Metagenome	1878544	1175800	0.4877	12737	67950	5	0
3300020768	1160736	Min	Control	Mini-Metagenome	1722504	1473544	0.479	19382	134242	6	0
3300020770	1160737	Min	Control	Mini-Metagenome	1913648	1445744	0.537	10646	90879	8	0
3300020807	1160738	Min	Control	Mini-Metagenome	7415208	4203902	0.4981	17287	81353	7	3
3300020789	1160739	Min	Control	Mini-Metagenome	4704656	2995420	0.4804	17508	74291	4	1
3300020769	1160740	Min	Control	Mini-Metagenome	7040760	2786886	0.492	24332	152200	3	1
3300020793	1160741	Min	Control	Mini-Metagenome	6088200	3424896	0.5047	19370	139078	6	0
3300020755	1160742	Min	Control	Mini-Metagenome	1329904	1003888	0.5389	10946	108006	7	0
3300020758	1160743	Min	Control	Mini-Metagenome	2312750	1590832	0.4555	19405	126950	8	1
3300020739	1160744	Min	Control	Mini-Metagenome	1539268	1011638	0.4723	12796	72858	2	0
3300020743	1160745	Min	Control	Mini-Metagenome	2122234	1322054	0.5391	24813	147060	2	1
3300020761	1160746	Min	Control	Mini-Metagenome	2489870	1721728	0.4957	13561	87875	5	0
3300020799	1160747	Min	Control	Mini-Metagenome	3224238	2387220	0.5128	15403	76024	5	0
3300020765	1160748	Min	Control	Mini-Metagenome	5119240	2732834	0.4376	15999	96144	5	0
3300020808	1160749	Min	Control	Mini-Metagenome	5975316	4045816	0.5255	16469	106094	9	0
3300020752	1160750	Min	Control	Mini-Metagenome	1493532	1050218	0.5536	12305	68720	5	0
3300020754	1160751	Min	Control	Mini-Metagenome	2200018	1292016	0.4839	12451	150143	5	0
3300020745	1160752	Min	Control	Mini-Metagenome	2091724	930956	0.5396	11315	75171	3	0
3300020801	1160753	Min	Control	Mini-Metagenome	8393566	4273976	0.4802	21591	89943	7	1
3300020798	1160754	Min	Control	Mini-Metagenome	5642304	3172506	0.5296	13361	56790	5	0
3300020791	1160755	Min	Control	Mini-Metagenome	6579616	3831650	0.4346	23994	155257	5	1
3300020772	1160756	Min	Control	Mini-Metagenome	5321918	2448528	0.504	18398	105348	7	0
3300020740	1160757	Min	Control	Mini-Metagenome	5090178	1984514	0.4206	21455	98474	4	1
3300020777	1160758	Min	Control	Mini-Metagenome	1943742	1598720	0.5309	17039	82968	3	0
3300020751	1160759	Min	Control	Mini-Metagenome	1808430	1337800	0.5554	17827	100779	4	0
3300020750	1160760	Min	Control	Mini-Metagenome	1887868	1379858	0.4987	14508	90643	4	0
3300020809	1160761	Min	Control	Mini-Metagenome	5592798	4030422	0.5061	18181	92177	5	1
3300020783	1160762	Min	Control	Mini-Metagenome	5323764	2880868	0.5123	17429	118026	6	1
3300020775	1160763	Min	Control	Mini-Metagenome	4143218	2545898	0.5185	17473	86429	3	0
3300020906	1161040	Min	Heated	Mini-Metagenome	1847158	1548398	0.4698	16126	78200	7	0
3300020942	1161041	Min	Heated	Mini-Metagenome	5804926	2823124	0.5218	12037	102580	8	1
3300020820	1161042	Min	Heated	Mini-Metagenome	1944942	579740	0.5427	9745	34495	2	0
3300020926	1161043	Min	Heated	Mini-Metagenome	3052824	2078564	0.5667	15533	117883	6	0
3300020900	1161044	Min	Heated	Mini-Metagenome	2303110	1870266	0.4276	17364	128851	4	0
3300020830	1161045	Min	Heated	Mini-Metagenome	3283010	1586944	0.3832	39932	203438	2	1
3300020920	1160955	Min	Heated	Mini-Metagenome	2327180	1670634	0.5314	15387	93018	7	0
3300020878	1160956	Min	Heated	Mini-Metagenome	3537414	1488178	0.5499	12088	68063	5	0
3300020864	1160957	Min	Heated	Mini-Metagenome	2317488	1873480	0.4458	30669	189502	4	2
3300020862	1160958	Min	Heated	Mini-Metagenome	2816368	1861066	0.4004	23096	82714	4	1
3300020859	1160959	Min	Heated	Mini-Metagenome	2612908	1499050	0.4663	11740	59623	6	0
3300020823	1160960	Min	Heated	Mini-Metagenome	2320046	1221642	0.4076	31120	87700	3	1
3300020912	1160961	Min	Heated	Mini-Metagenome	3962278	2507296	0.4871	18217	295510	3	1
3300020840	1160963	Min	Heated	Mini-Metagenome	4562604	2112348	0.4335	18512	114859	4	1
3300020848	1160964	Min	Heated	Mini-Metagenome	11007660	2274608	0.4345	16230	197010	4	1
3300020866	1160965	Min	Heated	Mini-Metagenome	2524138	1734856	0.442	20501	94906	5	1
3300020880	1160966	Min	Heated	Mini-Metagenome	3422650	2029966	0.4419	13230	59820	5	0
3300020851	1160967	Min	Heated	Mini-Metagenome	3749004	2090450	0.3945	21254	96097	2	0
3300020850	1160968	Min	Heated	Mini-Metagenome	2223370	1181610	0.455	14141	77833	4	0
3300020852	1160969	Min	Heated	Mini-Metagenome	2973396	1989436	0.4038	26633	89540	4	2
3300020835	1160970	Min	Heated	Mini-Metagenome	2497028	1048980	0.5164	12757	82855	3	0
3300020886	1160971	Min	Heated	Mini-Metagenome	2497732	1557484	0.5193	17618	91897	4	0
3300020902	1160972	Min	Heated	Mini-Metagenome	4145602	2300474	0.5315	14525	79794	3	1
3300020904	1160973	Min	Heated	Mini-Metagenome	3119024	1724958	0.4796	11822	78028	8	1
3300020839	1160974	Min	Heated	Mini-Metagenome	1887576	1494118	0.3916	29038	123011	2	1
3300020896	1160975	Min	Heated	Mini-Metagenome	2376914	1650360	0.5782	18792	113241	2	0
3300020913	1160976	Min	Heated	Mini-Metagenome	2669180	2029172	0.4529	15804	86564	9	2
3300020869	1160977	Min	Heated	Mini-Metagenome	2379768	1434476	0.5113	15370	188232	3	0
3300020832	1160978	Min	Heated	Mini-Metagenome	2721514	1233034	0.455	23625	171972	4	1
3300020845	1160979	Min	Heated	Mini-Metagenome	2316048	1168576	0.4991	10677	64703	4	0
3300020939	1160980	Min	Heated	Mini-Metagenome	5839756	3532262	0.5515	18124	80690	6	1
3300020881	1160981	Min	Heated	Mini-Metagenome	4296384	2169682	0.4488	12258	60877	7	0
3300020829	1160982	Min	Heated	Mini-Metagenome	5229830	1597710	0.4255	21602	85960	4	1
3300020948	1160983	Min	Heated	Mini-Metagenome	12930732	6012246	0.5419	14084	96683	3	1
3300020887	1160984	Min	Heated	Mini-Metagenome	2520138	1267984	0.5373	13262	53128	5	0
3300020905	1160985	Min	Heated	Mini-Metagenome	2087528	1757458	0.5493	16547	112005	4	0
3300020865	1160986	Min	Heated	Mini-Metagenome	1856832	1150074	0.5669	14439	89614	2	0
3300020877	1160987	Min	Heated	Mini-Metagenome	3324856	1995112	0.4657	11797	42595	6	0
3300020947	1160988	Min	Heated	Mini-Metagenome	6927946	3655154	0.4963	14798	177881	9	1
3300020929	1160989	Min	Heated	Mini-Metagenome	4686282	2946380	0.4527	14979	87900	8	2
3300020917	1160990	Min	Heated	Mini-Metagenome	7571082	2958934	0.5175	15141	55444	4	2
3300020847	1160991	Min	Heated	Mini-Metagenome	8351254	1947784	0.4445	22538	121941	1	0
3300020918	1160992	Min	Heated	Mini-Metagenome	2860226	2017742	0.542	14849	86038	5	0
3300020894	1160993	Min	Heated	Mini-Metagenome	2415506	1623420	0.5148	10343	83372	5	0
3300020914	1160994	Min	Heated	Mini-Metagenome	2950134	1976438	0.5666	13878	94993	3	0
3300020931	1160995	Min	Heated	Mini-Metagenome	4161888	2654868	0.5621	12382	62787	4	0
3300020941	1160996	Min	Heated	Mini-Metagenome	4818648	3217266	0.4975	14551	156608	5	0
3300020908	1160997	Min	Heated	Mini-Metagenome	3685010	1972394	0.4991	16708	68763	5	1
3300020889	1160998	Min	Heated	Mini-Metagenome	10885120	4471424	0.4036	35031	175587	4	3
3300020923	1160999	Min	Heated	Mini-Metagenome	5159690	2630578	0.5189	18754	90489	6	0
3300020825	1161000	Min	Heated	Mini-Metagenome	2161466	1158880	0.434	15597	131563	4	1
3300020945	1161001	Min	Heated	Mini-Metagenome	2581296	2120668	0.5398	13877	105917	7	0
3300020843	1161002	Min	Heated	Mini-Metagenome	2525220	1242948	0.5044	18736	115884	5	1
3300020897	1161003	Min	Heated	Mini-Metagenome	2510342	1634704	0.5044	13320	169235	4	0
3300020858	1161004	Min	Heated	Mini-Metagenome	3789356	1634350	0.4858	10508	61362	4	0
3300020868	1161005	Min	Heated	Mini-Metagenome	2323888	1588480	0.5138	19192	125249	3	0
3300020844	1161006	Min	Heated	Mini-Metagenome	2204788	1371640	0.45	21517	83875	5	0
3300020876	1161007	Min	Heated	Mini-Metagenome	3386978	1806384	0.503	10967	62265	4	0
3300020834	1161008	Min	Heated	Mini-Metagenome	4163976	1628392	0.4505	20053	112462	4	0
3300020846	1161009	Min	Heated	Mini-Metagenome	3201620	1470198	0.4467	12631	80986	6	1
3300020921	1161010	Min	Heated	Mini-Metagenome	2237912	1797882	0.5657	12876	68887	5	0
3300020854	1161011	Min	Heated	Mini-Metagenome	3459080	2110786	0.4512	21769	93902	4	2
3300020928	1161012	Min	Heated	Mini-Metagenome	4517296	2535414	0.4959	13560	65517	5	0
3300020871	1161013	Min	Heated	Mini-Metagenome	1927248	1571362	0.476	19988	114603	4	0
3300020873	1161014	Min	Heated	Mini-Metagenome	4928500	2108408	0.4534	24627	118036	5	2
3300020944	1161015	Min	Heated	Mini-Metagenome	3698022	3054836	0.5492	21090	119777	6	2
3300020870	1161016	Min	Heated	Mini-Metagenome	4825082	2042628	0.4836	12516	71736	5	0
3300020883	1161017	Min	Heated	Mini-Metagenome	2402528	1655860	0.4898	14696	53604	3	0
3300020857	1161018	Min	Heated	Mini-Metagenome	1760194	1205488	0.5283	12574	103458	4	0
3300020927	1161019	Min	Heated	Mini-Metagenome	4000522	2408556	0.4757	21365	119962	4	1
3300020821	1161020	Min	Heated	Mini-Metagenome	3795924	924800	0.4972	11559	70717	1	0
3300020856	1161021	Min	Heated	Mini-Metagenome	2512100	1372232	0.5639	19642	83130	1	0
3300020925	1161022	Min	Heated	Mini-Metagenome	3586598	1933270	0.5113	15362	150466	6	0
3300020885	1161023	Min	Heated	Mini-Metagenome	3067234	1605120	0.5175	11036	45741	6	0
3300020907	1161024	Min	Heated	Mini-Metagenome	5282912	2011428	0.5126	13850	92173	4	1
3300020826	1161025	Min	Heated	Mini-Metagenome	2409306	1191066	0.3948	24937	122782	3	2
3300020943	1161026	Min	Heated	Mini-Metagenome	3891720	2560664	0.5563	19282	116809	6	0
3300020838	1161027	Min	Heated	Mini-Metagenome	3366558	1556932	0.4597	15884	71964	2	0
3300020831	1161028	Min	Heated	Mini-Metagenome	3658640	1549816	0.4291	22421	128436	4	1
3300020861	1161029	Min	Heated	Mini-Metagenome	2723780	1428054	0.4849	16344	97238	4	1
3300020828	1161030	Min	Heated	Mini-Metagenome	4486698	1114308	0.5122	16191	139523	3	1
3300020932	1161031	Min	Heated	Mini-Metagenome	3267058	2410066	0.5579	15696	74758	4	0
3300020842	1161032	Min	Heated	Mini-Metagenome	6545812	1644946	0.4808	16674	80466	4	0
3300020872	1161033	Min	Heated	Mini-Metagenome	2644522	1572654	0.5366	21281	83516	5	2
3300020855	1161034	Min	Heated	Mini-Metagenome	3468018	1401836	0.4644	14177	88760	6	0
3300020901	1161035	Min	Heated	Mini-Metagenome	4682962	2229696	0.4934	16913	199461	3	0
3300020903	1161036	Min	Heated	Mini-Metagenome	2545068	1951842	0.4778	17760	95547	4	0
3300020892	1161037	Min	Heated	Mini-Metagenome	3335204	1901884	0.5049	14060	79167	6	0
3300020909	1161038	Min	Heated	Mini-Metagenome	3393288	2072314	0.4962	12225	74805	3	0
3300020819	1161039	Min	Heated	Mini-Metagenome	3584924	846962	0.4487	19375	56755	1	0
