# Supplementary material for: Complementary Metagenomic Approaches Improve Reconstruction of Microbial Diversity in a Forest Soil
Source: mSystems. 2020 Mar 10;5(2):e00768-19. doi: 10.1128/mSystems.00768-19 (PMC7065516; doi:10.1128/mSystems.00768-19)
Supplement: TABLE S2 [file mSystems.00768-19-st002.csv]

Bin Id	Marker lineage	# genomes	# markers	# marker sets	Completeness	Contamination	Strain heterogeneity	Genome size (bp)	# ambiguous bases	# scaffolds	# contigs	N50 (scaffolds)	N50 (contigs)	Mean scaffold length (bp)	Mean contig length (bp)	Longest scaffold (bp)	Longest contig (bp)	GC	GC std (scaffolds > 1kbp)	Coding density	Translation table	# predicted genes	0	1	2	3	4	5+	Seq_Type	Bin_quality
1159581.fa.54	c__Alphaproteobacteria (UID3305)	564	349	230	68.53	30.42	4.95	4539300	0	1216	1216	3669	3669	3732	3732	14293	14293	65.9	2.09	90.38	11	5275	112	156	71	10	0	0	Metagenome	Medium
1159581.fa.56	c__Alphaproteobacteria (UID3305)	564	349	230	64.28	10.61	22.22	4672612	0	1090	1090	4256	4256	4286	4286	18190	18190	64.1	1.7	87.57	11	5147	121	205	18	4	1	0	Metagenome	Medium
1159589.fa.20	c__Alphaproteobacteria (UID3305)	564	349	230	17.26	0.43	100	438287	0	127	127	3319	3319	3451	3451	7545	7545	62.4	1.23	92.72	11	546	277	71	1	0	0	0	Metagenome	Low
1159589.fa.51	c__Alphaproteobacteria (UID3305)	564	349	230	77.98	5.32	36	3985937	0	668	668	6771	6771	5966	5966	65422	65422	65.1	1.91	85.98	11	4297	76	252	19	2	0	0	Metagenome	Medium
1159581.fa.46	c__Alphaproteobacteria (UID3305)	564	349	230	72.24	1.78	0	4446277	0	822	822	5993	5993	5409	5409	31452	31452	67	1.44	92.77	11	4903	116	227	6	0	0	0	Metagenome_Sorted	Medium
3300020616.fa.4	c__Alphaproteobacteria (UID3305)	564	349	230	28.43	0.87	50	742668	190	81	91	15760	15760	9168	8159	52708	52708	53.7	2.15	90.82	11	825	241	106	2	0	0	0	Mini-Metagenome	Low
3300020642.fa.2	c__Alphaproteobacteria (UID3305)	564	348	229	58.68	0	0	1493070	294	61	86	48116	44715	24476	17357	130857	130792	50.7	1.96	91.33	11	1600	153	195	0	0	0	0	Mini-Metagenome	Medium
3300020655.fa.3	c__Alphaproteobacteria (UID3305)	564	349	230	68.81	0.43	0	1418291	306	60	79	44249	41264	23638	17949	106900	106900	52.8	2.11	91.1	11	1555	129	219	1	0	0	0	Mini-Metagenome	Medium
3300020656.fa.9	c__Alphaproteobacteria (UID3305)	564	348	229	37.05	0	0	1005756	150	57	72	33438	31004	17644	13966	97468	97468	47.9	1.71	89.24	11	992	225	123	0	0	0	0	Mini-Metagenome	Low
3300020666.fa.5	c__Alphaproteobacteria (UID3305)	564	348	229	36.58	0	0	657126	221	27	43	55339	49021	24338	15276	92896	89785	51.5	1.53	91.18	11	725	231	117	0	0	0	0	Mini-Metagenome	Low
3300020672.fa.2	c__Alphaproteobacteria (UID3305)	564	349	230	7.86	0	0	258460	140	31	45	12645	9288	8337	5740	34991	34991	62	1	89.66	11	287	309	40	0	0	0	0	Mini-Metagenome	Low
3300020672.fa.4	c__Alphaproteobacteria (UID3305)	564	349	230	11.34	0	0	315840	110	26	37	24592	23432	12147	8533	64790	35488	54.5	1.65	90.28	11	342	280	69	0	0	0	0	Mini-Metagenome	Low
3300020795.fa.1	c__Alphaproteobacteria (UID3305)	564	349	230	8.58	0	0	247484	181	20	32	18963	18963	12374	7728	67221	67221	53.6	1.85	86.61	11	309	312	37	0	0	0	0	Mini-Metagenome	Low
3300020822.fa.3	c__Alphaproteobacteria (UID3305)	564	348	229	17.77	0	0	290273	130	59	63	5255	5255	4919	4605	14705	14705	59.6	2.13	93.76	11	348	275	73	0	0	0	0	Mini-Metagenome	Low
3300020866.fa.4	c__Alphaproteobacteria (UID3305)	564	349	230	66.55	0.65	0	1580843	290	74	85	34457	34457	21362	18594	94906	94906	43.5	2.1	89.31	11	1526	102	245	2	0	0	0	Mini-Metagenome	Medium
3300020867.fa.5	c__Alphaproteobacteria (UID3305)	564	349	230	31.01	0	0	892015	531	60	81	35481	35481	14866	11005	71394	68719	55.8	2.34	88.18	11	952	220	129	0	0	0	0	Mini-Metagenome	Low
3300020872.fa.3	c__Alphaproteobacteria (UID3305)	564	349	230	55.86	0	0	1061118	270	54	63	34836	34836	19650	16838	83516	83516	48.7	2.22	87.48	11	1072	142	207	0	0	0	0	Mini-Metagenome	Medium
3300020995.fa.3	c__Alphaproteobacteria (UID3305)	564	348	229	73.51	0.22	0	1952835	202	75	93	56331	53450	26037	20996	117589	117589	47.9	1.57	89.42	11	1921	80	267	1	0	0	0	Mini-Metagenome	Medium
3300021014.fa.4	c__Alphaproteobacteria (UID3305)	564	349	230	9	0	0	276060	174	35	51	9581	7111	7887	5409	47194	32781	59.5	2.02	87.85	11	318	304	45	0	0	0	0	Mini-Metagenome	Low
3300020752.fa.2	c__Betaproteobacteria (UID3959)	235	419	211	8.02	0	0	777843	583	96	138	11965	11439	8102	5632	32371	29073	57	2.32	83.01	11	848	348	71	0	0	0	0	Mini-Metagenome	Low
1159589.fa.46	c__Deltaproteobacteria (UID3216)	83	247	155	85.11	4	23.08	6577200	0	989	989	7793	7793	6650	6650	45165	45165	67.7	2.01	90.76	11	6438	26	210	10	1	0	0	Metagenome	Medium
1159595.fa.26	c__Deltaproteobacteria (UID3216)	83	247	155	40.96	9.84	24.24	3105741	0	891	891	3371	3371	3485	3485	8853	8853	69.8	2.21	92.99	11	3397	150	70	24	3	0	0	Metagenome	Low
1159589.fa.24	c__Deltaproteobacteria (UID3216)	83	247	155	54.97	0.65	0	2559354	0	603	603	4349	4349	4244	4244	14352	14352	61	1.39	90.3	11	2950	115	131	1	0	0	0	Metagenome_Sorted	Medium
3300020758.fa.8	c__Deltaproteobacteria (UID3216)	83	247	155	69.21	0	0	1629074	262	51	66	60859	47504	31942	24678	126950	126950	50.8	1.54	94.75	11	1648	83	164	0	0	0	0	Mini-Metagenome	Medium
3300020785.fa.8	c__Deltaproteobacteria (UID3216)	83	247	155	26.24	0	0	967870	411	68	84	21060	20307	14233	11517	61806	61806	42.8	1.1	88.94	11	964	170	77	0	0	0	0	Mini-Metagenome	Low
3300020868.fa.1	c__Deltaproteobacteria (UID3216)	83	247	155	39.2	0	0	1080339	423	89	122	16517	15499	12138	8851	34499	34499	46	1.35	91.18	11	1072	154	93	0	0	0	0	Mini-Metagenome	Low
1159589.fa.52	c__Gammaproteobacteria (UID4201)	1164	275	174	7.66	0	0	1335457	0	18	18	239657	239657	74192	74192	540382	540382	62.8	1.05	85.8	11	1211	236	39	0	0	0	0	Metagenome	Low
3300020768.fa.2	c__Gammaproteobacteria (UID4201)	1164	275	174	34.63	0.57	0	585101	323	43	57	23052	19382	13607	10259	66595	66595	40.2	2.09	91.81	11	589	148	126	1	0	0	0	Mini-Metagenome	Low
3300020823.fa.2	c__Gammaproteobacteria (UID4201)	1164	275	174	56.75	0	0	1325380	451	67	81	36270	31120	19781	16357	69174	69174	40.9	2.36	93.22	11	1271	98	177	0	0	0	0	Mini-Metagenome	Medium
3300020870.fa.5	c__Gammaproteobacteria (UID4201)	1164	275	174	43.58	0.57	0	931355	60	64	70	19400	18575	14552	13304	71736	71736	40.1	1.72	92.23	11	846	140	134	1	0	0	0	Mini-Metagenome	Low
3300020871.fa.2	c__Gammaproteobacteria (UID4201)	1164	275	174	15.37	0	0	641104	374	55	74	18187	17284	11656	8658	51367	50035	41	2.57	90.46	11	610	225	50	0	0	0	0	Mini-Metagenome	Low
1159581.fa.29	c__Gammaproteobacteria (UID4202)	67	481	276	93.77	3.73	77.27	3015311	0	203	203	19847	19847	14853	14853	67882	67882	66.9	1.71	93.48	11	2916	28	431	22	0	0	0	Metagenome	Medium
1159589.fa.16	c__Gammaproteobacteria (UID4202)	67	481	276	85.91	4.54	16.67	3629693	0	58	58	112446	112446	62580	62580	281254	281254	63.9	1.54	93.28	11	3433	73	386	21	1	0	0	Metagenome	Medium
1159589.fa.40	c__Gammaproteobacteria (UID4202)	67	481	276	93.71	8.95	35.14	5697464	0	267	267	32638	32638	21338	21338	119636	119636	62.6	1.95	92.77	11	5323	61	389	28	3	0	0	Metagenome	Medium
1159589.fa.53	c__Gammaproteobacteria (UID4202)	67	481	276	87.35	13.35	41.18	4821035	0	207	207	40268	40268	23290	23290	170898	170898	64.5	1.5	93.73	11	4562	76	345	56	4	0	0	Metagenome	Medium
1159589.fa.59	c__Gammaproteobacteria (UID4202)	67	481	276	92.53	122.36	38.28	13626613	0	2155	2155	6991	6991	6323	6323	178673	178673	60.7	1.74	91.44	11	14276	55	96	164	121	34	11	Metagenome	Medium
1159592.fa.13	c__Gammaproteobacteria (UID4202)	67	481	276	90.94	7.82	35.14	3220612	0	64	64	81942	81942	50322	50322	184223	184223	68.8	1.34	92.24	11	2938	37	411	31	2	0	0	Metagenome	Medium
1159592.fa.14	c__Gammaproteobacteria (UID4202)	67	481	276	4.89	0	0	1614526	0	48	48	69425	69425	33635	33635	268206	268206	62.9	1.09	85.3	11	1447	440	41	0	0	0	0	Metagenome	Low
1159592.fa.38	c__Gammaproteobacteria (UID4202)	67	481	276	90.56	5.56	9.52	3354276	0	173	173	38400	38400	19388	19388	162462	162462	68.6	1.86	92.74	11	3102	59	403	18	1	0	0	Metagenome	Medium
1159592.fa.45	c__Gammaproteobacteria (UID4202)	67	481	276	60.87	13	35.06	3800868	0	565	565	7530	7530	6727	6727	32594	32594	63.6	1.51	94.5	11	3855	201	237	29	12	2	0	Metagenome	Medium
1159592.fa.48	c__Gammaproteobacteria (UID4202)	67	481	276	91.72	69.52	51.02	7480193	0	761	761	13523	13523	9829	9829	147654	147654	61.1	1.57	92.63	11	7498	60	178	202	35	6	0	Metagenome	Medium
1159592.fa.49	c__Gammaproteobacteria (UID4202)	67	481	276	80.77	23.35	15.13	5550673	0	522	522	14237	14237	10633	10633	281908	281908	61.5	1.37	91.93	11	5515	108	283	80	7	3	0	Metagenome	Medium
1159592.fa.71	c__Gammaproteobacteria (UID4202)	67	481	276	75.91	1.36	33.33	2434715	0	18	18	226504	226504	135261	135261	421037	421037	66.5	1.01	91.14	11	2229	127	348	6	0	0	0	Metagenome	Medium
1159592.fa.82	c__Gammaproteobacteria (UID4202)	67	481	276	77.87	2.17	14.29	2417065	0	31	31	225363	225363	77969	77969	302494	302494	64.5	1.26	90.99	11	2204	114	360	7	0	0	0	Metagenome	Medium
1159592.fa.89	c__Gammaproteobacteria (UID4202)	67	481	276	82.86	70.34	19.81	5605435	0	1256	1256	4526	4526	4462	4462	33634	33634	67.3	2.1	93.45	11	6140	106	176	116	65	18	0	Metagenome	Medium
1159592.fa.77	c__Gammaproteobacteria (UID4202)	67	481	276	84.93	6.22	6.45	3760961	0	74	74	88203	88203	50823	50823	185240	185240	64.5	1.45	91.29	11	3444	107	350	22	1	1	0	Metagenome_Sorted	Medium
3300020615.fa.3	c__Gammaproteobacteria (UID4266)	1097	270	172	85.43	0.29	0	1990548	530	61	78	70354	57283	32631	25513	167624	167624	42.3	2.14	89.31	11	1773	31	238	1	0	0	0	Mini-Metagenome	Medium
3300020618.fa.1	c__Gammaproteobacteria (UID4266)	1097	270	172	62.46	0	0	1348023	190	41	51	61190	61190	32878	26428	274288	274288	37.9	1.45	94.07	11	1354	81	189	0	0	0	0	Mini-Metagenome	Medium
3300020629.fa.7	c__Gammaproteobacteria (UID4266)	1097	269	171	57.6	0.34	0	2041003	770	99	113	34131	29739	20616	18055	144890	144890	41.6	2.37	90.07	11	1845	94	173	2	0	0	0	Mini-Metagenome	Medium
3300020655.fa.1	c__Gammaproteobacteria (UID4266)	1097	270	172	41.62	0	0	1021620	412	57	70	27079	25553	17923	14588	92036	68262	39	2.61	92.07	11	994	172	98	0	0	0	0	Mini-Metagenome	Low
3300020658.fa.6	c__Gammaproteobacteria (UID4266)	1097	270	172	28.15	0.15	0	692619	262	45	58	36273	33066	15391	11937	65498	65498	38.2	2.22	91.48	11	686	199	70	1	0	0	0	Mini-Metagenome	Low
3300020662.fa.1	c__Gammaproteobacteria (UID4266)	1097	270	172	59.98	0	0	1190493	366	74	81	25941	24853	16087	14692	77366	74033	38.9	1.79	93.78	11	1095	85	185	0	0	0	0	Mini-Metagenome	Medium
3300020665.fa.1	c__Gammaproteobacteria (UID4266)	1097	270	172	65.95	0	0	1334048	290	37	48	85046	85046	36055	27786	194171	144246	38.1	1.23	94.12	11	1364	92	178	0	0	0	0	Mini-Metagenome	Medium
3300020737.fa.1	c__Gammaproteobacteria (UID4266)	1097	270	172	80.42	1.16	0	2589210	900	49	69	106261	98817	52841	37511	664623	517759	40.5	1.92	92.39	11	2275	59	209	2	0	0	0	Mini-Metagenome	Medium
3300020741.fa.1	c__Gammaproteobacteria (UID4266)	1097	270	172	75.92	1.16	0	2484102	1156	86	109	56854	56799	28884	22779	208000	206670	38.1	1.52	90.69	11	2204	54	213	3	0	0	0	Mini-Metagenome	Medium
3300020761.fa.5	c__Gammaproteobacteria (UID4266)	1097	270	172	14.07	0	0	256596	225	25	31	13893	11804	10263	8270	25120	25120	41.4	1.42	89.9	11	287	219	51	0	0	0	0	Mini-Metagenome	Low
3300020764.fa.2	c__Gammaproteobacteria (UID4266)	1097	270	172	44.44	1.36	0	1517824	1536	124	150	17903	16675	12240	10108	48678	48678	38.4	1.85	89.31	11	1509	151	116	3	0	0	0	Mini-Metagenome	Low
3300020766.fa.3	c__Gammaproteobacteria (UID4266)	1097	270	172	62.02	0.58	0	2003721	1053	107	139	39329	28093	18726	14407	126180	125165	37.1	2.44	91.35	11	2009	92	177	1	0	0	0	Mini-Metagenome	Medium
3300020772.fa.2	c__Gammaproteobacteria (UID4266)	1097	270	172	66.34	0.73	100	1543868	1273	39	52	60619	52280	39586	29665	152708	105348	41.6	2.15	87.88	11	1431	84	184	2	0	0	0	Mini-Metagenome	Medium
3300020778.fa.3	c__Gammaproteobacteria (UID4266)	1097	270	172	35.9	0.58	100	853127	502	41	66	38603	33622	20807	12918	75369	75369	38.3	1.98	90.66	11	797	167	102	1	0	0	0	Mini-Metagenome	Low
3300020783.fa.6	c__Gammaproteobacteria (UID4266)	1097	270	172	53.75	0	0	707292	314	55	66	23224	18131	12859	10711	45413	42108	41.8	1.44	89.95	11	688	119	151	0	0	0	0	Mini-Metagenome	Medium
3300020784.fa.5	c__Gammaproteobacteria (UID4266)	1097	270	172	52.23	0	0	1329511	554	89	108	23753	23389	14938	12305	54222	54222	41.4	2.96	91.11	11	1156	113	157	0	0	0	0	Mini-Metagenome	Medium
3300020788.fa.6	c__Gammaproteobacteria (UID4266)	1097	269	171	35.96	0	0	869462	180	36	45	38809	37602	24151	19317	114029	114029	39.4	1.45	89.24	11	798	161	108	0	0	0	0	Mini-Metagenome	Low
3300020790.fa.6	c__Gammaproteobacteria (UID4266)	1097	270	172	29.84	0	0	560020	260	55	72	14122	13794	10182	7774	30773	30773	32.9	1.87	90.31	11	613	172	98	0	0	0	0	Mini-Metagenome	Low
3300020803.fa.1	c__Gammaproteobacteria (UID4266)	1097	270	172	45.63	0.03	0	885257	202	59	78	21174	20488	15004	11346	53066	48029	49.9	1.57	92.33	11	873	144	125	1	0	0	0	Mini-Metagenome	Low
3300020803.fa.3	c__Gammaproteobacteria (UID4266)	1097	270	172	36.89	0	0	768023	230	56	70	29434	23767	13714	10968	91531	91531	41.6	1.62	89.87	11	694	179	91	0	0	0	0	Mini-Metagenome	Low
3300020809.fa.4	c__Gammaproteobacteria (UID4266)	1097	270	172	22.79	0.58	0	584353	208	58	72	13464	13464	10075	8113	26304	26304	37.7	1.79	90.62	11	602	195	74	1	0	0	0	Mini-Metagenome	Low
3300020819.fa.1	c__Gammaproteobacteria (UID4266)	1097	270	172	42.44	1.31	0	1232046	50	72	77	25500	25500	17111	15999	56755	56755	39.8	2.57	88.78	11	1074	164	103	3	0	0	0	Mini-Metagenome	Low
3300020824.fa.1	c__Gammaproteobacteria (UID4266)	1097	270	172	54.65	0	0	1301103	280	20	30	174014	174014	65055	43360	367126	367126	37.4	1.98	91.13	11	1162	126	144	0	0	0	0	Mini-Metagenome	Medium
3300020826.fa.2	c__Gammaproteobacteria (UID4266)	1097	270	172	61.4	0.73	0	1849881	877	75	99	42330	41775	24665	18676	122782	122782	37	2.12	90.5	11	1715	87	181	2	0	0	0	Mini-Metagenome	Medium
3300020835.fa.1	c__Gammaproteobacteria (UID4266)	1097	270	172	17.6	0	0	386944	180	30	39	18525	18158	12898	9917	62128	42736	39.4	2.66	90.81	11	395	194	76	0	0	0	0	Mini-Metagenome	Low
3300020849.fa.1	c__Gammaproteobacteria (UID4266)	1097	270	172	9.81	0	0	291733	30	33	36	10902	10902	8840	8102	26169	26169	41.1	2.16	90.82	11	279	228	42	0	0	0	0	Mini-Metagenome	Low
3300020852.fa.1	c__Gammaproteobacteria (UID4266)	1097	270	172	50.43	0	0	1123067	350	61	78	32478	32478	18410	14393	89540	89540	35.9	1.24	92.28	11	1130	127	143	0	0	0	0	Mini-Metagenome	Medium
3300020852.fa.4	c__Gammaproteobacteria (UID4266)	1097	270	172	50.95	1.16	0	1271400	460	78	97	27197	25373	16300	13102	67207	63719	40.6	1.7	91.64	11	1178	119	148	3	0	0	0	Mini-Metagenome	Medium
3300020853.fa.5	c__Gammaproteobacteria (UID4266)	1097	270	172	72.82	0	0	1635434	530	75	92	44203	38310	21805	17770	103165	98900	35.5	1.91	91.38	11	1649	71	199	0	0	0	0	Mini-Metagenome	Medium
3300020854.fa.3	c__Gammaproteobacteria (UID4266)	1097	270	172	67.69	1.16	0	1625237	703	66	87	42913	32227	24624	18672	93902	93902	40.2	1.85	91.2	11	1527	68	199	3	0	0	0	Mini-Metagenome	Medium
3300020859.fa.2	c__Gammaproteobacteria (UID4266)	1097	270	172	33.34	1.16	0	1057624	380	110	121	13676	13315	9614	8737	30384	30384	40.8	2	90.62	11	1081	171	97	2	0	0	0	Mini-Metagenome	Low
3300020860.fa.4	c__Gammaproteobacteria (UID4266)	1097	270	172	22.4	0	0	313138	157	21	26	22688	18252	14911	12037	59203	59203	41.8	1.29	90.73	11	298	185	85	0	0	0	0	Mini-Metagenome	Low
3300020866.fa.1	c__Gammaproteobacteria (UID4266)	1097	270	172	34.06	0.58	0	878714	221	63	75	20980	20980	13947	11713	43628	43628	38.9	2.23	91.35	11	913	167	102	1	0	0	0	Mini-Metagenome	Low
3300020873.fa.5	c__Gammaproteobacteria (UID4266)	1097	270	172	74.35	6.4	0	1184537	423	59	70	36568	34942	20076	16915	80025	75241	43.7	2.09	94.25	11	1235	56	195	19	0	0	0	Mini-Metagenome	Medium
3300020878.fa.2	c__Gammaproteobacteria (UID4266)	1097	270	172	44.49	0	0	868002	120	65	68	18781	18781	13353	12762	48241	48241	39.3	1.6	91.68	11	846	149	121	0	0	0	0	Mini-Metagenome	Low
3300020884.fa.5	c__Gammaproteobacteria (UID4266)	1097	270	172	58.16	0.29	0	1368978	403	57	68	37518	37518	24017	20126	130516	130516	39.3	1.82	90.11	11	1382	125	144	0	1	0	0	Mini-Metagenome	Medium
3300020888.fa.2	c__Gammaproteobacteria (UID4266)	1097	270	172	33.13	0	0	486356	80	38	46	15495	14934	12798	10571	48095	48095	42	1.07	90.02	11	486	157	113	0	0	0	0	Mini-Metagenome	Low
3300020889.fa.3	c__Gammaproteobacteria (UID4266)	1097	270	172	27.91	0	0	614021	130	14	18	64646	64646	43858	34105	118559	118559	40.3	0.48	89.77	11	547	157	113	0	0	0	0	Mini-Metagenome	Low
3300020893.fa.4	c__Gammaproteobacteria (UID4266)	1097	270	172	57.9	2.33	0	1600596	604	78	95	32320	28288	20520	16842	98241	72309	41.2	2.43	88.3	11	1555	134	132	4	0	0	0	Mini-Metagenome	Medium
3300020899.fa.5	c__Gammaproteobacteria (UID4266)	1097	270	172	15.47	0	0	235009	10	19	20	14628	14628	12368	11749	33814	33814	41.4	1.73	89.54	11	222	219	51	0	0	0	0	Mini-Metagenome	Low
3300020927.fa.4	c__Gammaproteobacteria (UID4266)	1097	270	172	64.97	0.29	0	1553751	522	59	78	37640	34844	26334	19913	101072	100910	38.2	1.27	94.24	11	1540	85	184	1	0	0	0	Mini-Metagenome	Medium
3300020940.fa.1	c__Gammaproteobacteria (UID4266)	1097	270	172	52.52	0.58	0	1496853	517	87	103	29228	28282	17205	14527	91948	91948	38.3	2.11	92.09	11	1527	140	129	1	0	0	0	Mini-Metagenome	Medium
3300020954.fa.2	c__Gammaproteobacteria (UID4266)	1097	270	172	21.74	0	0	524265	144	56	69	13690	11749	9361	7595	28971	28971	38.1	1.83	94.01	11	601	217	53	0	0	0	0	Mini-Metagenome	Low
3300020956.fa.4	c__Gammaproteobacteria (UID4266)	1097	270	172	70.61	0.58	0	1565930	593	52	62	58368	48284	30114	25247	198078	124739	42	1.64	89.78	11	1498	85	184	1	0	0	0	Mini-Metagenome	Medium
3300020984.fa.1	c__Gammaproteobacteria (UID4266)	1097	270	172	48.8	0.39	0	1245923	477	26	35	91480	77778	47920	35584	176751	176751	43.1	1.43	90.52	11	1103	111	157	2	0	0	0	Mini-Metagenome	Low
3300020998.fa.1	c__Gammaproteobacteria (UID4266)	1097	270	172	59.45	1.74	0	1495334	736	59	74	43175	38749	25344	20197	193247	163617	48.4	2.77	89.96	11	1362	96	171	2	1	0	0	Mini-Metagenome	Medium
3300021005.fa.7	c__Gammaproteobacteria (UID4266)	1097	270	172	54.9	0.29	0	1066060	120	41	52	43530	38234	26001	20498	108997	108997	43.5	1.32	91.29	11	1010	111	158	1	0	0	0	Mini-Metagenome	Medium
3300021009.fa.1	c__Gammaproteobacteria (UID4266)	1097	270	172	72.39	1.94	0	2321572	795	107	138	37832	33915	21696	16817	114378	100851	40.6	2.25	89.64	11	2217	71	193	6	0	0	0	Mini-Metagenome	Medium
3300021013.fa.3	c__Gammaproteobacteria (UID4266)	1097	270	172	62.36	0	0	1634919	230	90	113	29813	29594	18165	14466	82489	82489	42.1	2.32	89.92	11	1597	107	163	0	0	0	0	Mini-Metagenome	Medium
3300021026.fa.5	c__Gammaproteobacteria (UID4266)	1097	270	172	70.59	9.5	0	2435247	805	190	227	20329	19543	12817	10724	152026	152026	40.3	2.81	88.48	11	2293	72	175	22	1	0	0	Mini-Metagenome	Medium
3300021035.fa.1	c__Gammaproteobacteria (UID4266)	1097	270	172	36.2	0	0	798306	431	62	73	19370	17976	12875	10929	66127	66127	49.3	1.86	90.73	11	733	168	102	0	0	0	0	Mini-Metagenome	Low
3300021039.fa.5	c__Gammaproteobacteria (UID4266)	1097	270	172	51.96	0	0	1255234	253	60	75	38991	29665	20920	16733	171854	171854	42.1	2.59	89.6	11	1198	112	158	0	0	0	0	Mini-Metagenome	Medium
3300021042.fa.6	c__Gammaproteobacteria (UID4266)	1097	270	172	29.75	0	0	484821	40	37	41	20433	20433	13103	11823	40735	40735	42.3	1.38	90.28	11	462	184	86	0	0	0	0	Mini-Metagenome	Low
1159589.fa.17	c__Gammaproteobacteria (UID4267)	119	544	284	85.11	86.34	15.65	5493060	0	1233	1233	4452	4452	4455	4455	27715	27715	68.7	1.93	93.59	11	6082	94	176	152	103	17	2	Metagenome	Medium
3300020918.fa.3	c__Gammaproteobacteria (UID4267)	119	544	284	28.04	0	0	722143	50	46	51	29100	29100	15698	14158	79590	79590	43.3	2.42	93.13	11	754	361	183	0	0	0	0	Mini-Metagenome	Low
1159581.fa.71	f__Bradyrhizobiaceae (UID3695)	47	693	296	92.2	13.94	24.68	9664439	0	591	591	36066	36066	16352	16352	261001	261001	60.5	2.14	81.13	11	10107	53	567	71	2	0	0	Metagenome	Medium
1159589.fa.57	f__Bradyrhizobiaceae (UID3695)	47	693	296	64.86	4.84	66.04	4148232	0	691	691	6589	6589	6003	6003	57310	57310	61.3	1.29	88.21	11	4393	239	411	38	5	0	0	Metagenome	Medium
1159581.fa.70	g__Bradyrhizobium (UID3699)	37	824	336	71.14	4.06	53.19	4981327	0	378	378	18242	18242	13178	13178	171884	171884	63.4	0.85	88.5	11	4906	236	556	29	0	3	0	Metagenome	Medium
1159581.fa.75	g__Bradyrhizobium (UID3699)	37	824	336	39.35	1.43	28.57	2460924	0	204	204	16453	16453	12063	12063	37131	37131	62.7	0.74	87.9	11	2550	479	331	14	0	0	0	Metagenome	Low
1159581.fa.16	k__Archaea (UID2)	207	145	103	99.51	32.69	68.18	2063086	0	191	191	19714	19714	10801	10801	75996	75996	36.1	1.46	89.61	11	2537	1	102	41	1	0	0	Metagenome	Medium
3300020626.fa.2	k__Archaea (UID2)	207	149	107	8.34	0	0	576601	10	42	43	19574	17159	13728	13409	89299	89299	27.7	2.43	87.31	11	565	127	22	0	0	0	0	Mini-Metagenome	Low
3300020631.fa.1	k__Archaea (UID2)	207	149	107	14.26	2.8	0	1790239	80	19	27	251584	222422	94223	66302	332308	275121	28.8	1.6	88.63	11	1630	120	25	2	2	0	0	Mini-Metagenome	Low
3300020650.fa.2	k__Archaea (UID2)	207	145	103	58.74	0	0	1004002	474	63	81	26929	26929	15936	12389	78998	59169	37.9	2.11	88.72	11	1250	65	80	0	0	0	0	Mini-Metagenome	Medium
3300020651.fa.1	k__Archaea (UID2)	207	149	107	14.11	0.93	0	1255552	269	66	81	35172	25572	19023	15497	142812	142812	27.6	1.92	88.1	11	1264	120	27	2	0	0	0	Mini-Metagenome	Low
3300020656.fa.7	k__Archaea (UID2)	207	149	107	2.23	0	0	638237	325	62	88	16651	14566	10294	7249	39743	39743	49.2	1.02	86.27	4	835	142	7	0	0	0	0	Mini-Metagenome	Low
3300020659.fa.4	k__Archaea (UID2)	207	149	107	2.52	0	0	276500	0	9	9	70714	70714	30722	30722	74615	74615	37.4	1.12	89.63	11	277	137	12	0	0	0	0	Mini-Metagenome	Low
3300020744.fa.1	k__Archaea (UID2)	207	149	107	2.48	0	0	551611	280	45	55	18526	14977	12258	10024	58629	45018	32.3	1.79	84.97	11	518	143	6	0	0	0	0	Mini-Metagenome	Low
3300020752.fa.1	k__Archaea (UID2)	207	149	107	34.66	0	0	265494	0	20	20	18205	18205	13274	13274	45682	45682	49.2	2.18	90.04	11	325	101	48	0	0	0	0	Mini-Metagenome	Low
3300020757.fa.5	k__Archaea (UID2)	207	149	107	12.89	1.4	0	2377404	81	54	58	69817	69817	44026	40988	194071	194071	37.4	1.86	88.08	11	2327	124	23	1	1	0	0	Mini-Metagenome	Low
3300020765.fa.1	k__Archaea (UID2)	207	149	107	7.8	0.93	0	1553620	206	89	100	23970	22693	17456	15534	96144	96144	36	1.88	89	11	1565	128	19	2	0	0	0	Mini-Metagenome	Low
3300020767.fa.5	k__Archaea (UID2)	207	149	107	9.67	1.01	0	904917	481	52	62	27026	21629	17402	14587	78380	78380	30.6	1.93	84.28	11	884	127	19	3	0	0	0	Mini-Metagenome	Low
3300020771.fa.4	k__Archaea (UID2)	207	145	103	40.78	0	0	607345	141	50	63	17538	15206	12146	9638	50629	50629	35.8	1.38	89.27	11	716	77	68	0	0	0	0	Mini-Metagenome	Low
3300020779.fa.3	k__Archaea (UID2)	207	145	103	86.89	0	0	1385677	413	57	66	44489	37694	24310	20988	163009	163009	37.8	1.4	90	11	1641	17	128	0	0	0	0	Mini-Metagenome	Medium
3300020795.fa.4	k__Archaea (UID2)	207	149	107	6.49	0	0	604913	561	44	69	20887	16164	13748	8758	71515	41385	31.6	1.64	81.54	11	566	134	15	0	0	0	0	Mini-Metagenome	Low
3300020803.fa.8	k__Archaea (UID2)	207	149	107	1.65	0	0	583335	10	22	23	42828	42828	26515	25361	114905	114905	37	1.53	87.77	11	493	137	12	0	0	0	0	Mini-Metagenome	Low
3300020809.fa.2	k__Archaea (UID2)	207	145	103	62.14	1.94	0	2566755	467	114	145	37311	35291	22515	17698	97250	92177	46.7	1.52	85.88	11	2873	48	95	2	0	0	0	Mini-Metagenome	Medium
3300020826.fa.3	k__Archaea (UID2)	207	145	103	63.59	2.91	0	751702	490	59	90	19625	18093	12740	8346	65225	65225	37.6	1.9	90.81	11	925	55	87	3	0	0	0	Mini-Metagenome	Medium
3300020839.fa.2	k__Archaea (UID2)	207	145	103	51.78	0	0	956536	600	57	72	27133	27133	16781	13276	55092	55092	35.5	1.21	89.03	11	1179	71	74	0	0	0	0	Mini-Metagenome	Medium
3300020844.fa.3	k__Archaea (UID2)	207	145	103	38.67	0	0	650575	376	52	67	15568	14639	12511	9704	39252	39252	35.4	1.33	89.15	11	801	95	50	0	0	0	0	Mini-Metagenome	Low
3300020848.fa.1	k__Archaea (UID2)	207	145	103	4.37	0	0	290625	175	36	50	10148	9973	8072	5809	15604	15604	47.2	1.66	85.12	11	330	140	5	0	0	0	0	Mini-Metagenome	Low
3300020862.fa.2	k__Archaea (UID2)	207	145	103	37.7	0	0	796929	180	64	73	20565	19274	12452	10914	41693	41693	37.1	1.73	89.96	11	990	87	58	0	0	0	0	Mini-Metagenome	Low
3300020865.fa.1	k__Archaea (UID2)	207	145	103	7.12	0	0	214062	110	28	31	12075	12075	7645	6901	25227	25227	36.6	1.34	87.7	11	262	137	8	0	0	0	0	Mini-Metagenome	Low
3300020873.fa.2	k__Archaea (UID2)	207	145	103	68.61	0	0	1354549	516	47	61	56941	56941	28820	22197	181892	118036	35.4	1.23	89.24	11	1595	58	87	0	0	0	0	Mini-Metagenome	Medium
3300020880.fa.1	k__Archaea (UID2)	207	145	103	37.04	0	0	466380	80	50	58	12801	11471	9327	8039	20684	20684	35.3	1.36	89.86	11	602	92	53	0	0	0	0	Mini-Metagenome	Low
3300020904.fa.8	k__Archaea (UID2)	207	149	107	5.72	0	0	456650	296	51	66	11209	11209	8953	6914	36748	36748	29.1	1.68	89.01	11	439	134	15	0	0	0	0	Mini-Metagenome	Low
3300020913.fa.8	k__Archaea (UID2)	207	145	103	20.23	0	0	337155	210	26	38	23727	14601	12967	8866	38716	38716	35.9	0.96	91.44	11	408	118	27	0	0	0	0	Mini-Metagenome	Low
3300020918.fa.1	k__Archaea (UID2)	207	149	107	2.16	0.47	0	597079	220	55	68	13574	13574	10855	8777	51198	49155	36.4	1.34	89.61	11	547	142	6	1	0	0	0	Mini-Metagenome	Low
3300020926.fa.1	k__Archaea (UID2)	207	149	107	1.22	0	0	364452	125	52	60	7883	7493	7008	6072	23565	23565	47.1	1.75	79.63	11	468	144	5	0	0	0	0	Mini-Metagenome	Low
3300020947.fa.5	k__Archaea (UID2)	207	145	103	71.63	0.97	100	1006487	672	85	103	18264	17052	11841	9765	81085	64023	35.3	1.55	90.01	11	1218	44	99	2	0	0	0	Mini-Metagenome	Medium
3300020974.fa.4	k__Archaea (UID2)	207	149	107	1.19	0	0	940362	107	45	49	34512	34512	20896	19188	111975	111975	35.5	1.33	79.4	11	853	138	11	0	0	0	0	Mini-Metagenome	Low
1159592.fa.28	k__Bacteria (UID1452)	924	161	108	73.91	6.64	7.14	2494831	0	314	314	9899	9899	7945	7945	81408	81408	65.7	1.49	92.73	11	2782	33	114	14	0	0	0	Metagenome	Medium
1159592.fa.44	k__Bacteria (UID1452)	924	161	108	88.13	4.63	14.29	3327324	0	485	485	8578	8578	6860	6860	34366	34366	64.8	1.65	91.32	11	3775	25	129	7	0	0	0	Metagenome	Medium
1159581.fa.31	k__Bacteria (UID1452)	924	161	108	99.07	0	0	2912176	0	55	55	90698	90698	52948	52948	243641	243641	62.5	0.91	92.42	11	2764	1	160	0	0	0	0	Metagenome_Sorted	Medium
1159581.fa.33	k__Bacteria (UID1452)	924	161	108	53.58	0	0	1153412	0	285	285	4108	4108	4047	4047	13454	13454	64.1	1.58	94.53	11	1358	84	77	0	0	0	0	Metagenome_Sorted	Medium
1159589.fa.47	k__Bacteria (UID1452)	924	161	108	66.47	0.1	0	2007396	0	361	361	6125	6125	5560	5560	23494	23494	62.8	1.58	94.37	11	2226	60	100	1	0	0	0	Metagenome_Sorted	Medium
1159592.fa.58	k__Bacteria (UID1452)	924	161	108	72.69	1.85	0	1238311	0	13	13	125036	125036	95254	95254	248043	248043	48	0.63	90.14	11	1361	32	127	2	0	0	0	Metagenome_Sorted	Medium
1159595.fa.15	k__Bacteria (UID1452)	924	161	108	93.97	1.03	0	2914412	0	155	155	27583	27583	18802	18802	101385	101385	62.5	1.49	92.33	11	2857	9	149	3	0	0	0	Metagenome_Sorted	Medium
3300020625.fa.4	k__Bacteria (UID1452)	924	161	108	10.6	0	0	953169	745	99	136	17991	15710	9627	7003	38438	38438	58.6	1.69	89.3	11	981	139	22	0	0	0	0	Mini-Metagenome	Low
3300020656.fa.6	k__Bacteria (UID1452)	924	151	101	26.53	0	0	816800	110	73	84	15011	15011	11189	9722	73777	73021	36.7	2.04	89.58	11	886	109	42	0	0	0	0	Mini-Metagenome	Low
3300020773.fa.1	k__Bacteria (UID1452)	924	161	108	12.96	0	0	401956	575	42	67	14038	13340	9570	5990	51848	51848	55	1.09	90.01	11	408	131	30	0	0	0	0	Mini-Metagenome	Low
3300020789.fa.3	k__Bacteria (UID1452)	924	161	108	21.98	2.96	0	3843594	3422	424	614	15232	12344	9065	6254	67492	67492	56.6	2.04	84.96	11	3956	121	36	4	0	0	0	Mini-Metagenome	Low
3300020861.fa.1	k__Bacteria (UID1452)	924	151	101	37.62	0	0	378673	180	25	34	19901	19604	15146	11132	98616	97238	36.7	1.27	91.92	11	420	82	69	0	0	0	0	Mini-Metagenome	Low
3300020939.fa.6	k__Bacteria (UID1452)	924	161	108	59.87	0	0	1733525	490	106	128	23467	23164	16354	13539	68763	68763	48.2	0.91	91.99	11	1773	71	90	0	0	0	0	Mini-Metagenome	Medium
3300020941.fa.3	k__Bacteria (UID1452)	924	151	101	35.64	0	0	340179	140	34	48	15195	15195	10005	7084	47304	47304	45.5	1.54	88.62	11	415	93	58	0	0	0	0	Mini-Metagenome	Low
3300020965.fa.1	k__Bacteria (UID1452)	924	151	101	47.63	0	0	1246003	220	72	85	25901	25901	17305	14656	90540	90540	37.9	2.2	89.77	11	1372	73	78	0	0	0	0	Mini-Metagenome	Low
3300020998.fa.2	k__Bacteria (UID1452)	924	161	108	26.36	0	0	1495867	660	156	204	15081	14243	9588	7329	59753	59753	53.7	1.36	87.38	11	1579	118	43	0	0	0	0	Mini-Metagenome	Low
3300021014.fa.1	k__Bacteria (UID1452)	924	151	101	53.47	23.43	7.41	1793617	440	110	127	27478	26331	16305	14119	93646	91989	35.8	2.46	89.64	11	1894	67	57	27	0	0	0	Mini-Metagenome	Medium
3300021040.fa.3	k__Bacteria (UID1452)	924	161	108	26.08	0	0	1290619	430	108	142	17982	15903	11950	9085	71373	71373	55.4	1.46	90.97	11	1284	112	49	0	0	0	0	Mini-Metagenome	Low
3300020769.fa.3	k__Bacteria (UID1453)	901	171	117	73.08	1.42	0	2775566	603	87	110	57613	57613	31903	25226	152200	152200	41.3	2.19	87.01	11	2674	39	125	7	0	0	0	Mini-Metagenome	Medium
3300020799.fa.4	k__Bacteria (UID1453)	901	171	117	11.79	0	0	239407	0	18	18	17028	17028	13300	13300	26740	26740	48	0.83	88.97	11	305	131	40	0	0	0	0	Mini-Metagenome	Low
3300020898.fa.1	k__Bacteria (UID1453)	901	171	117	32.76	0	0	374208	86	25	31	26136	21070	14968	12068	42657	42657	48.4	0.93	90.84	11	448	101	70	0	0	0	0	Mini-Metagenome	Low
3300020927.fa.1	k__Bacteria (UID1453)	901	171	117	35.33	0.57	0	1410599	409	78	108	26071	25175	18084	13057	62412	62412	41.8	1.11	89.78	11	1363	110	55	6	0	0	0	Mini-Metagenome	Low
3300021013.fa.1	k__Bacteria (UID1453)	901	171	117	11.36	0	0	331529	110	37	48	13065	12226	8960	6904	32750	32750	60.9	1.31	91.29	11	360	144	27	0	0	0	0	Mini-Metagenome	Low
3300021031.fa.4	k__Bacteria (UID1453)	901	171	117	23.65	0	0	795792	152	56	69	22116	19151	14210	11531	52304	52304	46.3	1.27	91.27	11	887	130	41	0	0	0	0	Mini-Metagenome	Low
3300021035.fa.5	k__Bacteria (UID1453)	901	171	117	45.53	0	0	1005588	250	70	95	26689	22417	14365	10582	74760	73222	48.2	2.13	90.72	11	1185	89	82	0	0	0	0	Mini-Metagenome	Low
3300021039.fa.2	k__Bacteria (UID1453)	901	171	117	47.86	0	0	2086221	502	115	150	30140	30042	18141	13904	147405	147405	41.4	2.47	86.32	11	2087	98	73	0	0	0	0	Mini-Metagenome	Low
3300021040.fa.1	k__Bacteria (UID1453)	901	171	117	10.68	0	0	309786	100	41	51	9234	9041	7555	6072	25278	25278	39.8	1.35	88.78	11	338	138	33	0	0	0	0	Mini-Metagenome	Low
3300021040.fa.4	k__Bacteria (UID1453)	901	171	117	43.59	1.71	0	4569401	1122	259	337	31452	31092	17642	13555	132983	132983	52.6	2.04	86.9	11	4258	80	89	2	0	0	0	Mini-Metagenome	Low
1159581.fa.11	k__Bacteria (UID203)	5449	104	58	12.93	0	0	665674	0	113	113	6376	6376	5890	5890	19305	19305	59.6	1.25	87.27	11	691	96	8	0	0	0	0	Metagenome	Low
1159581.fa.12	k__Bacteria (UID203)	5449	104	58	35.61	0	0	1450903	0	345	345	4206	4206	4205	4205	16134	16134	61.6	1.23	90.43	11	1627	74	30	0	0	0	0	Metagenome	Low
1159581.fa.13	k__Bacteria (UID203)	5449	104	58	22.41	5.17	0	861382	0	259	259	3263	3263	3325	3325	7330	7330	70.2	1.8	90.83	11	1032	88	13	3	0	0	0	Metagenome	Low
1159581.fa.14	k__Bacteria (UID203)	5449	104	58	53.45	13.79	10	4510454	0	1280	1280	3417	3417	3523	3523	11967	11967	66.6	1.7	94.18	11	4898	71	25	7	1	0	0	Metagenome	Medium
1159581.fa.15	k__Bacteria (UID203)	5449	104	58	19.91	0.86	0	1321933	0	284	284	4698	4698	4654	4654	13818	13818	65	1.26	93.84	11	1558	84	19	1	0	0	0	Metagenome	Low
1159581.fa.17	k__Bacteria (UID203)	5449	104	58	24.83	0	0	1122800	0	335	335	3292	3292	3351	3351	9245	9245	64.9	1.32	91.54	11	1328	86	18	0	0	0	0	Metagenome	Low
1159581.fa.18	k__Bacteria (UID203)	5449	104	58	97.1	148.7	8.67	9362134	0	2174	2174	4344	4344	4306	4306	29719	29719	67.7	2.35	93.13	11	10332	4	42	28	18	10	2	Metagenome	Medium
1159581.fa.19	k__Bacteria (UID203)	5449	104	58	68.62	114.14	10.2	65467906	0	8916	8916	8130	8130	7342	7342	174593	174593	55.6	1.45	84.53	11	65434	54	15	11	14	4	6	Metagenome	Medium
1159581.fa.2	k__Bacteria (UID203)	5449	104	58	6.03	0	0	628831	0	161	161	3816	3816	3905	3905	9498	9498	56.9	1.01	88.8	11	686	99	5	0	0	0	0	Metagenome	Low
1159581.fa.22	k__Bacteria (UID203)	5449	104	58	37.07	0	0	414629	0	93	93	4552	4552	4458	4458	11278	11278	36.5	1.53	90.27	11	477	78	26	0	0	0	0	Metagenome	Low
1159581.fa.24	k__Bacteria (UID203)	5449	104	58	42.21	5.17	0	2067141	0	559	559	3624	3624	3697	3697	11104	11104	67	1.71	92.2	11	2364	72	29	3	0	0	0	Metagenome	Low
1159581.fa.32	k__Bacteria (UID203)	5449	104	58	15.52	0	0	1417375	0	326	326	4391	4391	4347	4347	13500	13500	41.2	1.6	89.31	11	1633	94	10	0	0	0	0	Metagenome	Low
1159581.fa.37	k__Bacteria (UID203)	5449	104	58	15.52	1.72	0	524964	0	131	131	4063	4063	4007	4007	8287	8287	42.7	1.39	90.05	11	557	95	8	1	0	0	0	Metagenome	Low
1159581.fa.4	k__Bacteria (UID203)	5449	104	58	60.34	18.1	38.46	3748102	0	789	789	4730	4730	4750	4750	40641	40641	65.4	1.44	93.31	11	4410	63	32	7	2	0	0	Metagenome	Medium
1159581.fa.40	k__Bacteria (UID203)	5449	104	58	30.02	8.36	7.69	1064091	0	333	333	3092	3092	3195	3195	7750	7750	69.4	1.71	94.25	11	1306	73	22	7	2	0	0	Metagenome	Low
1159581.fa.42	k__Bacteria (UID203)	5449	104	58	24.91	0	0	1682535	0	302	302	5864	5864	5571	5571	17845	17845	54.1	0.9	86.45	11	1706	80	24	0	0	0	0	Metagenome	Low
1159581.fa.45	k__Bacteria (UID203)	5449	104	58	79.08	55.17	62.5	7769177	0	1102	1102	7912	7912	7050	7050	40306	40306	58.5	0.98	87.83	11	7487	43	31	25	5	0	0	Metagenome	Medium
1159581.fa.47	k__Bacteria (UID203)	5449	104	58	39.81	0	0	1111719	0	269	269	4009	4009	4132	4132	39158	39158	68.2	1.45	94.85	11	1249	76	28	0	0	0	0	Metagenome	Low
1159581.fa.48	k__Bacteria (UID203)	5449	104	58	32.59	2.73	33.33	1613138	0	232	232	8666	8666	6953	6953	23963	23963	59.3	1.02	89.53	11	1603	71	27	6	0	0	0	Metagenome	Low
1159581.fa.5	k__Bacteria (UID203)	5449	104	58	91.38	86.5	34.44	8099965	0	670	670	16306	16306	12089	12089	139262	139262	59.1	1.09	86	11	7619	7	29	49	15	1	3	Metagenome	Medium
1159581.fa.50	k__Bacteria (UID203)	5449	104	58	79.15	57.18	42.31	6112397	0	883	883	8523	8523	6922	6922	57110	57110	66	2.54	89.97	11	6206	38	29	31	5	1	0	Metagenome	Medium
1159581.fa.51	k__Bacteria (UID203)	5449	104	58	71.71	2.59	50	4724239	0	604	604	9606	9606	7821	7821	42736	42736	57.4	2.2	87.09	11	4786	54	48	2	0	0	0	Metagenome	Medium
1159581.fa.57	k__Bacteria (UID203)	5449	104	58	13.79	0	0	552262	0	84	84	6993	6993	6574	6574	26113	26113	58.8	0.99	87.77	11	568	95	9	0	0	0	0	Metagenome	Low
1159581.fa.6	k__Bacteria (UID203)	5449	104	58	17.24	0	0	472353	0	145	145	3216	3216	3257	3257	7526	7526	71.4	1.45	95.56	11	609	92	12	0	0	0	0	Metagenome	Low
1159581.fa.60	k__Bacteria (UID203)	5449	104	58	94.25	100.41	25	4909534	0	937	937	5725	5725	5239	5239	37336	37336	55.1	1.3	92.29	11	5421	4	23	50	24	0	3	Metagenome	Medium
1159581.fa.63	k__Bacteria (UID203)	5449	104	58	43.97	1.72	100	2398526	0	145	145	25744	25744	16541	16541	71061	71061	57.5	0.79	88.93	11	2169	76	27	1	0	0	0	Metagenome	Low
1159581.fa.66	k__Bacteria (UID203)	5449	104	58	13.51	1.72	100	1028354	0	170	170	6890	6890	6049	6049	20059	20059	58.5	1.14	90.22	11	996	94	9	1	0	0	0	Metagenome	Low
1159581.fa.73	k__Bacteria (UID203)	5449	104	58	100	571.31	8.16	54240424	0	11165	11165	4949	4949	4858	4858	122312	122312	62.5	2.48	86.45	11	59472	0	2	3	13	16	70	Metagenome	Medium
1159581.fa.76	k__Bacteria (UID203)	5449	104	58	60.17	47.24	83.72	10379464	0	1399	1399	9164	9164	7419	7419	134751	134751	70.6	2.88	88.54	11	9485	60	15	28	0	0	1	Metagenome	Medium
1159589.fa.1	k__Bacteria (UID203)	5449	104	58	14.11	0	0	371176	0	77	77	4836	4836	4820	4820	13220	13220	40.8	1.45	92.3	11	433	92	12	0	0	0	0	Metagenome	Low
1159589.fa.14	k__Bacteria (UID203)	5449	104	58	11.21	0	0	471592	0	146	146	3122	3122	3230	3230	10368	10368	65	1.51	89.37	11	563	95	9	0	0	0	0	Metagenome	Low
1159589.fa.15	k__Bacteria (UID203)	5449	104	58	63.71	5.17	66.67	3330023	0	101	101	56951	56951	32970	32970	141924	141924	60.7	0.96	88.69	11	3019	54	47	3	0	0	0	Metagenome	Medium
1159589.fa.21	k__Bacteria (UID203)	5449	104	58	11.21	0	0	977828	0	120	120	9678	9678	8148	8148	25004	25004	57.9	1.03	86.33	11	909	97	7	0	0	0	0	Metagenome	Low
1159589.fa.26	k__Bacteria (UID203)	5449	104	58	16.68	1.72	0	1046783	0	295	295	3412	3412	3548	3548	9678	9678	65.6	1.51	95.7	11	1259	90	13	1	0	0	0	Metagenome	Low
1159589.fa.27	k__Bacteria (UID203)	5449	104	58	54.12	4.98	71.43	4450123	0	1060	1060	4321	4321	4198	4198	14464	14464	65.7	1.97	89.38	11	5013	63	34	7	0	0	0	Metagenome	Medium
1159589.fa.28	k__Bacteria (UID203)	5449	104	58	3.45	0	0	239312	0	24	24	12828	12828	9971	9971	24906	24906	48	0.84	88.36	11	272	101	3	0	0	0	0	Metagenome	Low
1159589.fa.3	k__Bacteria (UID203)	5449	104	58	52.74	40.52	68.75	4974653	0	1006	1006	5215	5215	4944	4944	22240	22240	59.7	1.13	89.53	11	5037	67	13	20	4	0	0	Metagenome	Medium
1159589.fa.30	k__Bacteria (UID203)	5449	104	58	0	0	0	250241	0	57	57	4386	4386	4390	4390	10076	10076	56.5	1.24	92.65	11	280	104	0	0	0	0	0	Metagenome	Low
1159589.fa.31	k__Bacteria (UID203)	5449	104	58	72.93	15.03	95.24	4363510	0	423	423	13609	13609	10315	10315	71736	71736	59.1	1.07	87.75	11	4002	31	54	18	1	0	0	Metagenome	Medium
1159589.fa.32	k__Bacteria (UID203)	5449	104	58	30.17	0	0	1573283	0	299	299	5583	5583	5261	5261	16889	16889	55.8	1.34	91.31	11	1640	83	21	0	0	0	0	Metagenome	Low
1159589.fa.35	k__Bacteria (UID203)	5449	104	58	62.85	33.93	88.89	3757198	0	689	689	5839	5839	5453	5453	68779	68779	61.4	1.07	90.2	11	3777	57	22	24	1	0	0	Metagenome	Medium
1159589.fa.37	k__Bacteria (UID203)	5449	103	57	10.13	0	0	628167	0	193	193	3236	3236	3254	3254	5631	5631	71.7	2.34	93.24	11	677	93	10	0	0	0	0	Metagenome	Low
1159589.fa.38	k__Bacteria (UID203)	5449	104	58	34.17	0	0	1130796	0	290	290	3923	3923	3899	3899	9926	9926	70.7	2.02	93.02	11	1289	73	31	0	0	0	0	Metagenome	Low
1159589.fa.4	k__Bacteria (UID203)	5449	104	58	100	1480.62	9.96	134222008	0	25166	25166	5524	5524	5333	5333	211211	211211	57.2	1.92	87.56	11	136753	0	4	12	7	3	78	Metagenome	Medium
1159589.fa.41	k__Bacteria (UID203)	5449	104	58	9.48	0	0	722023	0	159	159	4601	4601	4541	4541	14563	14563	40.7	1.26	91.97	11	790	98	6	0	0	0	0	Metagenome	Low
1159589.fa.42	k__Bacteria (UID203)	5449	104	58	94.83	5.96	16.67	5139569	0	264	264	37981	37981	19468	19468	159346	159346	62.2	1.69	87.89	11	5000	4	82	18	0	0	0	Metagenome	Medium
1159589.fa.48	k__Bacteria (UID203)	5449	104	58	76.03	27.07	36.36	8207691	0	1448	1448	6243	6243	5668	5668	27350	27350	64.2	1.97	92.63	11	8625	50	36	16	2	0	0	Metagenome	Medium
1159589.fa.49	k__Bacteria (UID203)	5449	100	55	5.45	0	0	204126	0	40	40	5050	5050	5103	5103	12300	12300	51.5	1.34	88.01	11	252	97	3	0	0	0	0	Metagenome	Low
1159589.fa.5	k__Bacteria (UID203)	5449	104	58	93.04	29.1	74.83	4730501	0	462	462	13218	13218	10239	10239	52928	52928	60	1.16	88.88	11	4341	12	57	20	6	3	6	Metagenome	Medium
1159589.fa.50	k__Bacteria (UID203)	5449	104	58	61.38	9.59	70	4349802	0	250	250	28061	28061	17399	17399	185579	185579	59.1	0.97	87.59	11	3907	53	41	10	0	0	0	Metagenome	Medium
1159589.fa.56	k__Bacteria (UID203)	5449	104	58	88.71	73.51	47.13	8599764	0	941	941	11229	11229	9138	9138	51857	51857	58.5	1.05	88.33	11	8018	13	36	42	11	2	0	Metagenome	Medium
1159589.fa.6	k__Bacteria (UID203)	5449	104	58	25.86	0	0	1945720	0	587	587	3131	3131	3314	3314	10373	10373	72.7	1.51	91.74	11	2125	87	17	0	0	0	0	Metagenome	Low
1159589.fa.61	k__Bacteria (UID203)	5449	104	58	42.71	8.62	71.43	2202758	0	380	380	6391	6391	5796	5796	17960	17960	58.9	1.09	88.67	11	2149	69	28	7	0	0	0	Metagenome	Low
1159589.fa.63	k__Bacteria (UID203)	5449	104	58	6.03	0	0	267695	0	64	64	4363	4363	4182	4182	8771	8771	54.7	1.19	89.63	11	307	99	5	0	0	0	0	Metagenome	Low
1159589.fa.7	k__Bacteria (UID203)	5449	104	58	38.34	1.72	0	3068988	0	808	808	3696	3696	3798	3798	17394	17394	70.3	1.96	89.53	11	3470	68	35	1	0	0	0	Metagenome	Low
1159589.fa.8	k__Bacteria (UID203)	5449	104	58	41.95	3.45	0	4350757	0	865	865	5243	5243	5029	5029	31561	31561	63.9	1.7	94.44	11	4589	76	26	2	0	0	0	Metagenome	Low
1159592.fa.1	k__Bacteria (UID203)	5449	104	58	45.17	3.45	0	2973519	0	687	687	4365	4365	4328	4328	20888	20888	65.6	2.17	93.33	11	3231	76	26	2	0	0	0	Metagenome	Low
1159592.fa.10	k__Bacteria (UID203)	5449	104	58	25.86	3.45	0	6851800	0	172	172	73025	73025	39836	39836	363844	363844	56.3	1.13	84.35	11	6144	87	15	2	0	0	0	Metagenome	Low
1159592.fa.17	k__Bacteria (UID203)	5449	104	58	15.52	0	0	210797	0	60	60	3494	3494	3513	3513	7229	7229	62.9	0.97	94.47	11	276	92	12	0	0	0	0	Metagenome	Low
1159592.fa.2	k__Bacteria (UID203)	5449	104	58	100	65.71	57.14	8686373	0	1102	1102	9869	9869	7882	7882	81661	81661	65.3	2.37	90.28	11	8457	0	33	68	3	0	0	Metagenome	Medium
1159592.fa.24	k__Bacteria (UID203)	5449	104	58	79.08	76.18	7.87	9887162	0	1935	1935	5274	5274	5109	5109	33528	33528	60.8	1.65	89.64	11	10476	21	38	29	12	4	0	Metagenome	Medium
1159592.fa.27	k__Bacteria (UID203)	5449	104	58	6.03	0	0	4750292	0	644	644	8339	8339	7376	7376	65176	65176	53.3	1.12	82.06	11	5279	100	4	0	0	0	0	Metagenome	Low
1159592.fa.3	k__Bacteria (UID203)	5449	104	58	48.28	10.34	71.43	4199588	0	723	723	6341	6341	5808	5808	32448	32448	59.4	1.03	93.17	11	4351	73	26	4	1	0	0	Metagenome	Low
1159592.fa.30	k__Bacteria (UID203)	5449	104	58	100	219.48	46.44	29834302	0	4231	4231	8240	8240	7051	7051	116502	116502	60.7	1.9	83.61	11	32619	0	7	26	34	24	13	Metagenome	Medium
1159592.fa.31	k__Bacteria (UID203)	5449	104	58	92.63	176.72	38.91	22001865	0	4707	4707	4795	4795	4674	4674	27114	27114	62.5	2.26	90.34	11	23704	9	30	25	21	11	8	Metagenome	Medium
1159592.fa.32	k__Bacteria (UID203)	5449	104	58	92.79	34.56	61.4	3117469	0	412	412	10837	10837	7566	7566	58982	58982	65.6	1.45	94.58	11	3100	16	54	24	9	1	0	Metagenome	Medium
1159592.fa.33	k__Bacteria (UID203)	5449	104	58	1.72	0	0	210026	0	53	53	4051	4051	3962	3962	6799	6799	58.9	1.1	88.7	11	225	103	1	0	0	0	0	Metagenome	Low
1159592.fa.34	k__Bacteria (UID203)	5449	104	58	85.06	26.57	43.4	3658369	0	717	717	5694	5694	5102	5102	32456	32456	68.1	1.98	90.93	11	4049	11	54	32	7	0	0	Metagenome	Medium
1159592.fa.35	k__Bacteria (UID203)	5449	104	58	98.28	136.85	33.33	8046268	0	550	550	28275	28275	14629	14629	263279	263279	58.6	1.08	89.24	11	7667	1	5	72	17	7	2	Metagenome	Medium
1159592.fa.36	k__Bacteria (UID203)	5449	104	58	100	550.54	20.67	76675538	0	12761	12761	6191	6191	6008	6008	101939	101939	57.2	1.61	86.22	11	77993	0	5	8	7	13	71	Metagenome	Medium
1159592.fa.37	k__Bacteria (UID203)	5449	104	58	25.39	0	0	1001005	0	211	211	4869	4869	4744	4744	14780	14780	56.4	1.3	89.74	11	1080	79	25	0	0	0	0	Metagenome	Low
1159592.fa.40	k__Bacteria (UID203)	5449	104	58	46.19	13.79	20	4545263	0	452	452	18776	18776	10055	10055	78174	78174	59.4	0.96	87.51	11	4207	73	23	7	1	0	0	Metagenome	Low
1159592.fa.42	k__Bacteria (UID203)	5449	104	58	27.59	0	0	760441	0	219	219	3433	3433	3472	3472	7965	7965	68.3	1.98	91.33	11	905	86	18	0	0	0	0	Metagenome	Low
1159592.fa.50	k__Bacteria (UID203)	5449	104	58	4.08	0	0	1299722	0	391	391	3266	3266	3324	3324	8825	8825	66.8	1.55	92.6	11	1517	98	6	0	0	0	0	Metagenome	Low
1159592.fa.53	k__Bacteria (UID203)	5449	104	58	98.28	27.08	20.49	6836486	0	435	435	22348	22348	15716	15716	122898	122898	61.4	1.34	85.81	11	6926	1	69	5	19	10	0	Metagenome	Medium
1159592.fa.55	k__Bacteria (UID203)	5449	104	58	100	309.72	21.61	19778829	0	4012	4012	4958	4958	4929	4929	72100	72100	63.2	1.6	89.18	11	21618	0	14	20	18	24	28	Metagenome	Medium
1159592.fa.57	k__Bacteria (UID203)	5449	104	58	25.86	0	0	974660	0	8	8	358671	358671	121832	121832	408146	408146	65	0.71	90.01	11	908	86	18	0	0	0	0	Metagenome	Low
1159592.fa.61	k__Bacteria (UID203)	5449	104	58	18.1	3.45	0	2312138	0	748	748	2980	2980	3091	3091	8114	8114	71.4	1.98	90.04	11	2615	93	9	2	0	0	0	Metagenome	Low
1159592.fa.64	k__Bacteria (UID203)	5449	104	58	10.85	0	0	1400725	0	416	416	3320	3320	3367	3367	8927	8927	63.6	1.34	89.71	11	1635	94	10	0	0	0	0	Metagenome	Low
1159592.fa.65	k__Bacteria (UID203)	5449	104	58	24.14	0	0	1213717	0	328	328	3667	3667	3700	3700	8579	8579	61.7	1.44	94.47	11	1400	88	16	0	0	0	0	Metagenome	Low
1159592.fa.66	k__Bacteria (UID203)	5449	100	55	36.06	0	0	513900	0	101	101	5356	5356	5088	5088	17536	17536	36.5	1.37	91.71	11	557	76	24	0	0	0	0	Metagenome	Low
1159592.fa.67	k__Bacteria (UID203)	5449	104	58	41.02	0	0	2278146	0	464	464	5320	5320	4909	4909	24022	24022	34.5	2.03	92.75	11	2527	76	28	0	0	0	0	Metagenome	Low
1159592.fa.68	k__Bacteria (UID203)	5449	104	58	12.07	0	0	1234341	0	89	89	26602	26602	13869	13869	309049	309049	61.7	1.02	89.47	11	1212	96	8	0	0	0	0	Metagenome	Low
1159592.fa.7	k__Bacteria (UID203)	5449	104	58	90.25	48.43	64.81	4127953	0	442	442	19469	19469	9339	9339	92605	92605	69.2	1.6	94.32	11	4078	23	40	36	4	1	0	Metagenome	Medium
1159592.fa.73	k__Bacteria (UID203)	5449	104	58	15.52	0	0	574216	0	176	176	3218	3218	3262	3262	6462	6462	66.5	1.86	90.74	11	654	91	13	0	0	0	0	Metagenome	Low
1159592.fa.79	k__Bacteria (UID203)	5449	104	58	88.04	88.61	42.73	9150581	0	1499	1499	6907	6907	6104	6104	51777	51777	66.2	1.74	88.97	11	9657	31	15	35	21	2	0	Metagenome	Medium
1159592.fa.81	k__Bacteria (UID203)	5449	104	58	64.58	13.95	40	2482846	0	588	588	4393	4393	4222	4222	13995	13995	67.2	2.1	92.54	11	2923	52	39	12	1	0	0	Metagenome	Medium
1159592.fa.83	k__Bacteria (UID203)	5449	104	58	100	187.3	28.69	15139082	0	1160	1160	25972	25972	13050	13050	328583	328583	57	1.05	88.44	11	14036	0	18	41	24	18	3	Metagenome	Medium
1159592.fa.85	k__Bacteria (UID203)	5449	104	58	100	388.92	12.73	18122497	0	3174	3174	6131	6131	5709	5709	51419	51419	61.4	1.46	88.83	11	18376	0	15	20	9	17	43	Metagenome	Medium
1159592.fa.9	k__Bacteria (UID203)	5449	104	58	98.28	14.73	47.83	5294616	0	188	188	48424	48424	28162	28162	162834	162834	65.7	2.47	90.42	11	4849	1	69	28	6	0	0	Metagenome	Medium
1159592.fa.90	k__Bacteria (UID203)	5449	104	58	59.53	19.75	21.05	4093656	0	1014	1014	4009	4009	4037	4037	18598	18598	66.4	2.12	90.33	11	4594	55	32	16	1	0	0	Metagenome	Medium
1159592.fa.91	k__Bacteria (UID203)	5449	104	58	61.29	47.02	38.1	3276096	0	810	810	4037	4037	4044	4044	14974	14974	69	1.8	94.38	11	3571	59	20	21	1	3	0	Metagenome	Medium
1159595.fa.10	k__Bacteria (UID203)	5449	104	58	27.59	0	0	853883	0	245	245	3465	3465	3485	3485	6538	6538	62.4	1.34	92.17	11	1044	87	17	0	0	0	0	Metagenome	Low
1159595.fa.12	k__Bacteria (UID203)	5449	104	58	100	387.84	16.89	42085034	0	7555	7555	5818	5818	5570	5570	85862	85862	57.4	2.29	86.11	11	42871	0	7	11	15	23	48	Metagenome	Medium
1159595.fa.18	k__Bacteria (UID203)	5449	104	58	11.76	0	0	666907	0	197	197	3308	3308	3385	3385	8260	8260	64.6	1.64	91.32	11	779	85	19	0	0	0	0	Metagenome	Low
1159595.fa.19	k__Bacteria (UID203)	5449	104	58	41.55	4.31	33.33	2728679	0	799	799	3340	3340	3415	3415	8091	8091	61.9	1.51	93.07	11	3136	72	29	3	0	0	0	Metagenome	Low
1159595.fa.2	k__Bacteria (UID203)	5449	104	58	5.17	0	0	228778	0	77	77	2885	2885	2971	2971	5221	5221	70.6	1.64	95.64	11	295	101	3	0	0	0	0	Metagenome	Low
1159595.fa.20	k__Bacteria (UID203)	5449	104	58	71.54	62.07	7.94	4785873	0	1239	1239	3864	3864	3862	3862	12183	12183	58.1	1.23	90.06	11	5189	54	27	11	8	3	1	Metagenome	Medium
1159595.fa.25	k__Bacteria (UID203)	5449	104	58	3.45	0	0	216579	0	52	52	4102	4102	4164	4164	8077	8077	41.7	1.4	85.73	11	235	102	2	0	0	0	0	Metagenome	Low
1159595.fa.27	k__Bacteria (UID203)	5449	104	58	78.23	30.33	43.4	7678521	0	1599	1599	4839	4839	4802	4802	30493	30493	70.7	1.93	90.32	11	8279	23	47	26	7	1	0	Metagenome	Medium
1159595.fa.29	k__Bacteria (UID203)	5449	104	58	91.85	57.66	59.32	10423716	0	1923	1923	5901	5901	5420	5420	53149	53149	65.2	1.89	90.07	11	11350	12	39	50	3	0	0	Metagenome	Medium
1159595.fa.30	k__Bacteria (UID203)	5449	104	58	41.32	3.45	0	2877217	0	681	681	4275	4275	4224	4224	14356	14356	67.3	1.49	89.74	11	3417	71	31	2	0	0	0	Metagenome	Low
1159595.fa.32	k__Bacteria (UID203)	5449	104	58	100	327.04	27.78	34712912	0	7206	7206	4927	4927	4817	4817	47691	47691	63.3	1.91	86.92	11	37718	0	4	15	25	25	35	Metagenome	Medium
1159595.fa.36	k__Bacteria (UID203)	5449	104	58	23.28	1.72	0	1404852	0	302	302	4606	4606	4651	4651	25231	25231	57	1.32	90.14	11	1483	90	13	1	0	0	0	Metagenome	Low
1159595.fa.37	k__Bacteria (UID203)	5449	104	58	94.67	70.22	5.63	9320083	0	1037	1037	12171	12171	8987	8987	247149	247149	66.7	1.52	91.47	11	9942	7	30	65	2	0	0	Metagenome	Medium
1159595.fa.39	k__Bacteria (UID203)	5449	104	58	98.28	130.38	65.12	14630398	0	1932	1932	9224	9224	7572	7572	142030	142030	60.9	1.69	86.11	11	15386	1	43	30	27	3	0	Metagenome	Medium
1159595.fa.41	k__Bacteria (UID203)	5449	104	58	67.24	9.48	14.29	9170469	0	1205	1205	10440	10440	7610	7610	75914	75914	59.6	1.83	79.58	11	10562	58	41	4	1	0	0	Metagenome	Medium
1159595.fa.7	k__Bacteria (UID203)	5449	104	58	16.87	0	0	1232583	0	381	381	3061	3061	3235	3235	9584	9584	70.2	1.75	91.59	11	1490	90	14	0	0	0	0	Metagenome	Low
1159595.fa.9	k__Bacteria (UID203)	5449	104	58	25.16	0	0	1211097	0	266	266	4580	4580	4552	4552	10593	10593	54.6	1.44	94.89	11	1217	84	20	0	0	0	0	Metagenome	Low
1159581.fa.1	k__Bacteria (UID203)	5449	104	58	12.07	0	0	460056	0	135	135	3310	3310	3407	3407	7617	7617	68	1.28	92.25	11	544	96	8	0	0	0	0	Metagenome_Sorted	Low
1159581.fa.9	k__Bacteria (UID203)	5449	104	58	51.72	1.72	0	3662345	0	554	554	8335	8335	6610	6610	38025	38025	61.5	1.58	92.04	11	3724	67	36	1	0	0	0	Metagenome_Sorted	Medium
3300020614.fa.1	k__Bacteria (UID203)	5449	104	58	17.24	0	0	1426782	366	147	175	13954	12762	9706	8150	42164	42164	42.8	2.19	90.7	11	1447	93	11	0	0	0	0	Mini-Metagenome	Low
3300020615.fa.2	k__Bacteria (UID203)	5449	104	58	1.72	0	0	285103	100	45	55	7253	7117	6335	5181	32971	32971	57.7	1.3	87.59	11	296	103	1	0	0	0	0	Mini-Metagenome	Low
3300020616.fa.1	k__Bacteria (UID203)	5449	104	58	5.02	0	0	348677	103	27	34	19291	18266	12913	10252	37052	37052	53.7	1.72	88.35	11	370	92	12	0	0	0	0	Mini-Metagenome	Low
3300020616.fa.3	k__Bacteria (UID203)	5449	100	55	20.91	0	0	202305	60	16	22	16488	16488	12644	9192	32725	32725	46.3	1.37	88.42	11	236	86	14	0	0	0	0	Mini-Metagenome	Low
3300020617.fa.4	k__Bacteria (UID203)	5449	103	57	24.72	0	0	354153	40	35	39	18358	18358	10118	9079	35526	35526	33.1	1.72	90.25	11	317	86	17	0	0	0	0	Mini-Metagenome	Low
3300020617.fa.5	k__Bacteria (UID203)	5449	104	58	14.42	0	0	604184	80	64	72	17155	17032	9440	8390	81424	81424	62.5	1.58	90.11	11	590	91	13	0	0	0	0	Mini-Metagenome	Low
3300020618.fa.4	k__Bacteria (UID203)	5449	104	58	18.97	0	0	1262864	765	113	149	17748	16530	11175	8470	50407	50407	55.5	2.26	88.59	11	1140	89	15	0	0	0	0	Mini-Metagenome	Low
3300020618.fa.5	k__Bacteria (UID203)	5449	104	58	8.62	0	0	331957	20	39	41	11475	11475	8511	8096	26810	26810	35	1.66	92.92	11	319	98	6	0	0	0	0	Mini-Metagenome	Low
3300020619.fa.1	k__Bacteria (UID203)	5449	104	58	33.1	0	0	1063090	143	78	89	17410	17410	13629	11943	66145	66145	38.4	2.09	89.79	11	1095	81	23	0	0	0	0	Mini-Metagenome	Low
3300020619.fa.2	k__Bacteria (UID203)	5449	104	58	18.97	0	0	2319024	645	213	270	18017	16268	10887	8586	56368	56368	55.7	2.04	86.13	11	2308	90	14	0	0	0	0	Mini-Metagenome	Low
3300020619.fa.5	k__Bacteria (UID203)	5449	104	58	16.38	0	0	726722	150	58	73	19952	19952	12529	9953	40961	40961	54.4	1.8	88.79	11	691	93	11	0	0	0	0	Mini-Metagenome	Low
3300020620.fa.1	k__Bacteria (UID203)	5449	104	58	43.1	0	0	1359583	997	72	87	35583	31532	18883	15615	68067	68067	41.4	2.63	87.76	11	1296	74	30	0	0	0	0	Mini-Metagenome	Low
3300020620.fa.2	k__Bacteria (UID203)	5449	104	58	22.41	0	0	1003022	240	78	92	19947	19663	12859	10899	52532	43839	42.7	1.34	90.32	11	926	88	16	0	0	0	0	Mini-Metagenome	Low
3300020620.fa.4	k__Bacteria (UID203)	5449	104	58	13.79	0	0	973130	299	121	144	11170	10697	8042	6755	42261	42261	60.9	1.5	88.9	11	916	95	9	0	0	0	0	Mini-Metagenome	Low
3300020621.fa.1	k__Bacteria (UID203)	5449	104	58	10.34	0	0	457705	140	44	58	16303	15976	10402	7889	38266	38266	52.6	2.4	94.63	11	471	94	10	0	0	0	0	Mini-Metagenome	Low
3300020621.fa.4	k__Bacteria (UID203)	5449	104	58	59.48	0	0	2618477	300	114	136	43171	43171	22969	19251	127397	127397	39.3	1.19	92.95	11	2357	64	40	0	0	0	0	Mini-Metagenome	Medium
3300020621.fa.5	k__Bacteria (UID203)	5449	104	58	33.62	0	0	876157	199	90	104	13320	12941	9735	8422	30952	30952	36.3	1.32	88.77	11	840	77	27	0	0	0	0	Mini-Metagenome	Low
3300020621.fa.6	k__Bacteria (UID203)	5449	104	58	12.07	0	0	584553	132	51	60	17608	17608	11461	9740	64039	64039	60.4	1.13	90.02	11	542	95	9	0	0	0	0	Mini-Metagenome	Low
3300020621.fa.7	k__Bacteria (UID203)	5449	104	58	5.17	0	0	708481	492	84	128	12165	10555	8434	5531	43321	35131	57.2	2.2	87.56	11	725	100	4	0	0	0	0	Mini-Metagenome	Low
3300020622.fa.2	k__Bacteria (UID203)	5449	104	58	43.1	0	0	1527784	130	88	101	28550	28550	17361	15125	106187	105613	41.2	1.5	92.37	11	1441	75	29	0	0	0	0	Mini-Metagenome	Low
3300020623.fa.2	k__Bacteria (UID203)	5449	102	58	29.31	0	0	879865	30	35	38	41941	41941	25139	23153	101182	101182	40.8	1.72	91.12	11	766	84	18	0	0	0	0	Mini-Metagenome	Low
3300020623.fa.6	k__Bacteria (UID203)	5449	103	58	80.17	39.66	0	3693388	990	247	285	23980	23142	14952	12955	94701	94701	42.4	3.09	88.43	11	3222	14	49	40	0	0	0	Mini-Metagenome	Medium
3300020624.fa.1	k__Bacteria (UID203)	5449	100	55	3.64	0	0	223723	150	26	37	12789	11225	8604	6042	19485	18771	53.9	1.64	94	11	188	94	6	0	0	0	0	Mini-Metagenome	Low
3300020624.fa.2	k__Bacteria (UID203)	5449	104	58	25.86	8.62	0	4692865	1627	408	508	18884	17719	11502	9234	62923	55783	57	1.9	87.41	11	4541	84	15	5	0	0	0	Mini-Metagenome	Low
3300020625.fa.3	k__Bacteria (UID203)	5449	104	58	22.41	0	0	1047487	293	83	112	16297	16297	12620	9349	57912	57912	57.6	1.63	91.53	11	989	91	13	0	0	0	0	Mini-Metagenome	Low
3300020625.fa.5	k__Bacteria (UID203)	5449	104	58	8.62	0	0	1096326	503	123	157	11900	11780	8913	6979	34468	34468	55.6	1.58	88.45	11	1078	99	5	0	0	0	0	Mini-Metagenome	Low
3300020626.fa.10	k__Bacteria (UID203)	5449	102	56	8.93	0	0	1741070	778	128	178	22922	22439	13602	9776	73251	73251	53.9	1.45	85.86	11	1646	96	6	0	0	0	0	Mini-Metagenome	Low
3300020626.fa.3	k__Bacteria (UID203)	5449	104	58	18.97	0	0	1198993	403	106	142	16261	14996	11311	8440	52246	52246	57.3	2.35	89.69	11	1124	92	12	0	0	0	0	Mini-Metagenome	Low
3300020626.fa.4	k__Bacteria (UID203)	5449	104	58	4.31	0	0	1231554	303	103	124	19428	17141	11956	9929	81570	81570	57.5	1.78	88.53	11	1105	101	3	0	0	0	0	Mini-Metagenome	Low
3300020626.fa.5	k__Bacteria (UID203)	5449	104	58	44.77	0	0	451290	30	24	27	31506	25754	18803	16713	69374	69374	49.2	1.03	90.7	11	520	66	38	0	0	0	0	Mini-Metagenome	Low
3300020626.fa.7	k__Bacteria (UID203)	5449	104	58	53.45	0	0	1874663	585	112	135	27534	24721	16738	13882	60875	60875	39.4	1.32	93.07	11	1670	66	38	0	0	0	0	Mini-Metagenome	Medium
3300020626.fa.9	k__Bacteria (UID203)	5449	103	57	4.68	0	0	444267	259	43	63	17065	14296	10331	7047	64220	63400	55.8	1.85	87.79	11	490	99	4	0	0	0	0	Mini-Metagenome	Low
3300020627.fa.1	k__Bacteria (UID203)	5449	104	58	44.12	0	0	3427947	638	158	194	35017	35017	21695	17666	88180	88180	43.8	1.69	87.83	11	3151	75	29	0	0	0	0	Mini-Metagenome	Low
3300020627.fa.2	k__Bacteria (UID203)	5449	104	58	31.03	3.45	0	1429086	552	125	167	22444	15704	11432	8554	72780	72780	54.4	2.19	89.47	11	1396	83	19	2	0	0	0	Mini-Metagenome	Low
3300020627.fa.3	k__Bacteria (UID203)	5449	104	58	16.07	0	0	517223	110	39	50	20685	19871	13262	10342	46496	46496	49.8	1.22	93.23	11	551	84	20	0	0	0	0	Mini-Metagenome	Low
3300020628.fa.1	k__Bacteria (UID203)	5449	100	55	32.73	0	0	1170346	494	69	95	30300	28477	16961	12314	71077	71077	47.1	2.85	90.87	11	1082	79	21	0	0	0	0	Mini-Metagenome	Low
3300020628.fa.2	k__Bacteria (UID203)	5449	104	58	13.79	0	0	612845	130	14	18	109529	104826	43774	34039	125940	118186	39.4	1.41	91.92	11	535	94	10	0	0	0	0	Mini-Metagenome	Low
3300020628.fa.3	k__Bacteria (UID203)	5449	104	58	18.97	0	0	1643990	565	144	176	15679	15283	11416	9337	104612	104612	42.4	2.3	87.7	11	1598	91	13	0	0	0	0	Mini-Metagenome	Low
3300020628.fa.5	k__Bacteria (UID203)	5449	104	58	6.9	0	0	689475	194	74	92	14239	14239	9317	7492	37945	37945	54.6	2.15	81.99	11	778	100	4	0	0	0	0	Mini-Metagenome	Low
3300020628.fa.8	k__Bacteria (UID203)	5449	104	58	3.37	0	0	891313	513	72	105	19072	18605	12379	8483	52588	52588	53.8	1.54	88.26	11	893	97	7	0	0	0	0	Mini-Metagenome	Low
3300020628.fa.9	k__Bacteria (UID203)	5449	104	58	21.47	0	0	869175	320	70	84	16876	15443	12416	10343	33929	33929	44.7	1.28	89.34	11	797	83	21	0	0	0	0	Mini-Metagenome	Low
3300020629.fa.3	k__Bacteria (UID203)	5449	104	58	58.62	8.62	14.29	2020037	631	126	156	24118	23789	16032	12944	76653	76653	40.1	1.47	91.78	11	1873	63	34	7	0	0	0	Mini-Metagenome	Medium
3300020629.fa.4	k__Bacteria (UID203)	5449	104	58	36.69	3.45	0	4445054	1806	443	601	16176	14094	10033	7393	58088	58088	57.5	1.97	85.84	11	4437	76	26	2	0	0	0	Mini-Metagenome	Low
3300020629.fa.5	k__Bacteria (UID203)	5449	104	58	48.28	0	0	863409	160	41	48	34887	33521	21058	17984	103473	79635	49.2	2.16	92.63	11	883	70	34	0	0	0	0	Mini-Metagenome	Low
3300020632.fa.2	k__Bacteria (UID203)	5449	104	58	47.49	0	0	3340110	680	215	264	27828	26981	15535	12649	91271	91271	55.4	1.61	88.85	11	3127	64	40	0	0	0	0	Mini-Metagenome	Low
3300020633.fa.1	k__Bacteria (UID203)	5449	104	58	12.07	1.72	0	948793	527	143	185	8821	7813	6634	5125	28948	28948	57.4	2.14	88.02	11	993	97	6	1	0	0	0	Mini-Metagenome	Low
3300020634.fa.1	k__Bacteria (UID203)	5449	104	58	10.19	0	0	306818	193	29	37	12760	12361	10579	8287	25723	25723	42.8	1.45	91.13	11	306	87	17	0	0	0	0	Mini-Metagenome	Low
3300020634.fa.3	k__Bacteria (UID203)	5449	104	58	18.97	0	0	528816	316	73	100	9524	8132	7244	5285	40591	40591	58	0.88	84.98	11	555	89	15	0	0	0	0	Mini-Metagenome	Low
3300020634.fa.4	k__Bacteria (UID203)	5449	104	58	10.06	0	0	740629	312	68	88	17309	15662	10891	8412	57476	53805	61.2	1.4	86.2	11	682	96	8	0	0	0	0	Mini-Metagenome	Low
3300020635.fa.1	k__Bacteria (UID203)	5449	103	58	23.79	0	0	368117	261	44	59	11113	9359	8366	6234	36248	36248	55.1	1.13	96.03	11	395	84	19	0	0	0	0	Mini-Metagenome	Low
3300020635.fa.2	k__Bacteria (UID203)	5449	104	58	18.97	0	0	609411	90	63	72	13307	13307	9673	8462	32783	32783	43.3	2.56	94.88	11	624	89	15	0	0	0	0	Mini-Metagenome	Low
3300020635.fa.3	k__Bacteria (UID203)	5449	97	53	17.92	0	0	452033	200	38	49	19881	19881	11895	9221	36478	36478	37.9	1.38	88.47	11	441	87	10	0	0	0	0	Mini-Metagenome	Low
3300020636.fa.1	k__Bacteria (UID203)	5449	104	58	6.9	0	0	515743	118	49	60	12694	12690	10525	8593	31502	31502	42.5	1.41	89.71	11	510	98	6	0	0	0	0	Mini-Metagenome	Low
3300020636.fa.2	k__Bacteria (UID203)	5449	104	58	5.17	0	0	439786	180	49	67	12039	11593	8975	6561	38305	33161	38.9	1.74	89.75	11	420	101	3	0	0	0	0	Mini-Metagenome	Low
3300020637.fa.1	k__Bacteria (UID203)	5449	104	58	8.62	0	0	409148	160	67	83	6478	6478	6106	4927	16874	16874	58.3	1.75	86.21	11	406	97	7	0	0	0	0	Mini-Metagenome	Low
3300020637.fa.3	k__Bacteria (UID203)	5449	104	58	14.94	0	0	1397554	936	216	275	8191	7254	6470	5078	46537	46421	57.1	2.57	83.22	11	1498	94	10	0	0	0	0	Mini-Metagenome	Low
3300020637.fa.4	k__Bacteria (UID203)	5449	104	58	15.52	1.72	0	771141	295	79	102	15757	14385	9761	7557	65314	65314	61.2	1.35	88.95	11	718	94	9	1	0	0	0	Mini-Metagenome	Low
3300020637.fa.5	k__Bacteria (UID203)	5449	104	58	41.38	12.07	25	1673986	642	101	142	27130	25077	16574	11784	112496	112496	51	2.46	90.08	11	1613	77	19	8	0	0	0	Mini-Metagenome	Low
3300020638.fa.1	k__Bacteria (UID203)	5449	104	58	25.86	0	0	494269	213	26	33	24493	22730	19010	14971	78651	78651	45.4	1.22	93.26	11	478	87	17	0	0	0	0	Mini-Metagenome	Low
3300020638.fa.2	k__Bacteria (UID203)	5449	104	58	2.74	0	0	268820	130	29	42	14163	11483	9269	6397	45423	37052	60.1	1.85	89.68	11	242	101	3	0	0	0	0	Mini-Metagenome	Low
3300020640.fa.1	k__Bacteria (UID203)	5449	103	58	30.8	0	0	1835248	663	157	191	19856	16184	11689	9605	69280	65863	41.9	2.06	88.47	11	1670	75	28	0	0	0	0	Mini-Metagenome	Low
3300020640.fa.3	k__Bacteria (UID203)	5449	104	58	17.24	0	0	658256	110	51	62	27871	27871	12906	10615	78575	78575	41	1.68	92.18	11	620	92	12	0	0	0	0	Mini-Metagenome	Low
3300020641.fa.1	k__Bacteria (UID203)	5449	104	58	6.18	0	0	397073	290	60	89	9286	5882	6617	4458	29479	24106	55.7	2.04	87.48	11	431	97	7	0	0	0	0	Mini-Metagenome	Low
3300020642.fa.3	k__Bacteria (UID203)	5449	104	58	27.01	0	0	1815197	771	185	243	14464	14045	9811	7466	71466	71466	59.6	2.04	88.5	11	1758	81	23	0	0	0	0	Mini-Metagenome	Low
3300020642.fa.4	k__Bacteria (UID203)	5449	104	58	6.9	0	0	675594	221	46	59	17695	16033	14686	11447	63238	63238	36.7	1.33	91.03	11	615	100	4	0	0	0	0	Mini-Metagenome	Low
3300020642.fa.5	k__Bacteria (UID203)	5449	104	58	20.06	0	0	312903	160	35	42	10984	10593	8940	7446	21807	21807	38	1.41	88.33	11	314	84	20	0	0	0	0	Mini-Metagenome	Low
3300020643.fa.1	k__Bacteria (UID203)	5449	104	58	19.63	1.72	0	2607630	1016	318	397	10346	9782	8200	6565	49961	49961	56	2.4	85.87	11	2665	84	19	1	0	0	0	Mini-Metagenome	Low
3300020643.fa.2	k__Bacteria (UID203)	5449	104	58	31.9	0	0	369058	40	42	46	12136	12136	8787	8022	20409	20409	52.3	1.36	92.21	11	404	83	21	0	0	0	0	Mini-Metagenome	Low
3300020643.fa.3	k__Bacteria (UID203)	5449	104	58	10.03	0	0	488844	242	69	89	8451	6998	7084	5489	21947	21947	53.1	1.13	89.69	11	515	90	14	0	0	0	0	Mini-Metagenome	Low
3300020644.fa.1	k__Bacteria (UID203)	5449	104	58	40.52	0	0	1269235	235	57	76	40911	39230	22267	16697	109922	109922	43.3	1.71	95.24	11	1221	76	28	0	0	0	0	Mini-Metagenome	Low
3300020644.fa.4	k__Bacteria (UID203)	5449	104	58	17.87	0	0	1428882	612	93	135	30604	29057	15364	10579	94027	94027	49.8	2.19	89.04	11	1407	86	18	0	0	0	0	Mini-Metagenome	Low
3300020644.fa.5	k__Bacteria (UID203)	5449	103	57	15.79	0	0	407862	280	35	54	16752	16314	11653	7547	47086	47086	43.6	1.43	89.65	11	426	93	10	0	0	0	0	Mini-Metagenome	Low
3300020644.fa.7	k__Bacteria (UID203)	5449	104	58	3.45	0	0	380601	357	45	62	10732	10732	8457	6132	28046	28046	60.2	1.84	85.35	11	366	101	3	0	0	0	0	Mini-Metagenome	Low
3300020645.fa.1	k__Bacteria (UID203)	5449	104	58	6.9	0	0	263267	70	34	41	9472	9472	7743	6419	38633	38633	39.3	1.37	86.98	11	268	100	4	0	0	0	0	Mini-Metagenome	Low
3300020645.fa.2	k__Bacteria (UID203)	5449	104	58	24.76	0	0	1549147	386	138	175	15187	15171	11225	8850	36097	36097	43.7	1.83	88.4	11	1475	85	19	0	0	0	0	Mini-Metagenome	Low
3300020645.fa.4	k__Bacteria (UID203)	5449	104	58	48.28	0	0	1683717	488	98	117	34572	30654	17180	14386	114271	114271	38.7	2.82	89.53	11	1769	71	33	0	0	0	0	Mini-Metagenome	Low
3300020645.fa.5	k__Bacteria (UID203)	5449	103	57	21.93	0	0	454189	40	41	45	12660	12660	11077	10092	30460	30460	43.9	2.21	95.52	11	485	86	17	0	0	0	0	Mini-Metagenome	Low
3300020646.fa.2	k__Bacteria (UID203)	5449	104	58	22.41	0	0	1373397	429	128	163	14510	14173	10729	8423	46523	46523	53	2.32	92.69	11	1323	88	16	0	0	0	0	Mini-Metagenome	Low
3300020646.fa.3	k__Bacteria (UID203)	5449	104	58	15.52	0	0	331232	130	27	35	14895	13523	12267	9460	26878	26878	53.9	1.42	91.3	11	352	94	10	0	0	0	0	Mini-Metagenome	Low
3300020646.fa.4	k__Bacteria (UID203)	5449	104	58	38.79	1.72	0	2142210	559	142	178	24614	23103	15085	12031	78641	60691	45.7	2.9	91.07	11	1956	77	26	1	0	0	0	Mini-Metagenome	Low
3300020647.fa.2	k__Bacteria (UID203)	5449	103	57	3.51	0	0	237021	169	30	42	10750	10750	7900	5639	32243	32243	57.9	1.43	82.79	11	268	100	3	0	0	0	0	Mini-Metagenome	Low
3300020648.fa.1	k__Bacteria (UID203)	5449	104	58	17.24	0	0	342799	50	44	49	9413	9014	7790	6994	23896	23896	41.8	2.02	92.66	11	377	93	11	0	0	0	0	Mini-Metagenome	Low
3300020648.fa.2	k__Bacteria (UID203)	5449	104	58	18.97	0	0	1129112	628	73	104	28335	28335	15467	10850	74592	74592	55.5	1.55	88.98	11	1070	91	13	0	0	0	0	Mini-Metagenome	Low
3300020648.fa.3	k__Bacteria (UID203)	5449	104	58	14.83	0	0	612937	221	64	82	14710	12734	9577	7472	31912	31912	58.1	1.21	91.01	11	590	91	13	0	0	0	0	Mini-Metagenome	Low
3300020648.fa.5	k__Bacteria (UID203)	5449	104	58	8.62	0	0	2096342	387	192	228	14438	14391	10918	9192	49363	49363	49.5	1.94	93.22	11	1838	99	5	0	0	0	0	Mini-Metagenome	Low
3300020648.fa.6	k__Bacteria (UID203)	5449	101	57	11.96	0	0	1162819	736	107	158	20202	18158	10867	7354	78654	78654	58.3	2.66	85.76	11	1242	85	16	0	0	0	0	Mini-Metagenome	Low
3300020649.fa.1	k__Bacteria (UID203)	5449	104	58	53.45	0	0	1479423	931	105	130	26058	22996	14089	11373	99039	94040	35.5	1.57	88.23	11	1246	70	34	0	0	0	0	Mini-Metagenome	Medium
3300020649.fa.2	k__Bacteria (UID203)	5449	104	58	2.59	1.72	100	290735	110	41	52	10432	10432	7091	5588	36307	35019	59.7	1.63	88.83	11	312	102	1	1	0	0	0	Mini-Metagenome	Low
3300020649.fa.3	k__Bacteria (UID203)	5449	104	58	14.58	0	0	1241807	369	117	151	18763	14885	10613	8221	53350	53350	52.7	1.94	92.05	11	1150	90	14	0	0	0	0	Mini-Metagenome	Low
3300020649.fa.4	k__Bacteria (UID203)	5449	104	58	13.79	0	0	253458	90	33	42	10983	10983	7680	6032	22039	22039	53	1.23	92.28	11	242	95	9	0	0	0	0	Mini-Metagenome	Low
3300020649.fa.5	k__Bacteria (UID203)	5449	104	58	1.72	0	0	268878	140	17	22	51696	48952	15816	12215	94117	94117	49.6	1.1	91.09	11	265	103	1	0	0	0	0	Mini-Metagenome	Low
3300020650.fa.1	k__Bacteria (UID203)	5449	103	57	15.79	0	0	488357	60	35	41	24474	23850	13953	11909	58472	58472	46.7	1.73	90.95	11	532	94	9	0	0	0	0	Mini-Metagenome	Low
3300020650.fa.3	k__Bacteria (UID203)	5449	103	57	21.93	0	0	744076	144	44	57	36121	35328	16910	13051	81580	81580	46.3	1.79	91.72	11	797	88	15	0	0	0	0	Mini-Metagenome	Low
3300020650.fa.4	k__Bacteria (UID203)	5449	104	58	13.79	0	0	1386062	471	148	189	15729	15382	9365	7331	57347	57347	53	2.41	91.62	11	1319	91	13	0	0	0	0	Mini-Metagenome	Low
3300020650.fa.5	k__Bacteria (UID203)	5449	104	58	10.34	0	0	262167	190	40	59	8966	7652	6554	4440	20430	18463	55.3	1.69	89.62	11	279	97	7	0	0	0	0	Mini-Metagenome	Low
3300020650.fa.6	k__Bacteria (UID203)	5449	104	58	17.24	0	0	225584	138	28	41	12609	8847	8056	5498	44031	26658	51.7	1.38	90.33	11	276	92	12	0	0	0	0	Mini-Metagenome	Low
3300020652.fa.2	k__Bacteria (UID203)	5449	104	58	10.34	0	0	1677645	1112	193	265	12429	11678	8692	6326	41687	34834	56.8	1.95	85.26	11	1654	96	8	0	0	0	0	Mini-Metagenome	Low
3300020652.fa.4	k__Bacteria (UID203)	5449	104	58	1.72	0	0	237498	20	18	20	17365	17365	13194	11873	56980	56980	56.2	1.83	81.48	11	288	103	1	0	0	0	0	Mini-Metagenome	Low
3300020652.fa.5	k__Bacteria (UID203)	5449	104	58	28.13	0	0	733743	179	81	98	12252	11372	9058	7485	27839	27839	42.6	2.56	85.84	11	658	78	26	0	0	0	0	Mini-Metagenome	Low
3300020653.fa.7	k__Bacteria (UID203)	5449	104	58	22.41	0	0	429153	138	49	60	12188	12188	8758	7150	50164	50164	61.4	1.89	91.25	11	413	90	14	0	0	0	0	Mini-Metagenome	Low
3300020653.fa.8	k__Bacteria (UID203)	5449	104	58	14.42	0	0	236519	140	21	26	14959	14269	11262	9091	20630	20630	41.9	1.49	92.95	11	231	90	14	0	0	0	0	Mini-Metagenome	Low
3300020654.fa.1	k__Bacteria (UID203)	5449	104	58	40.52	8.62	0	2449084	641	193	230	19435	18382	12689	10645	87625	87625	36.6	1.58	92.8	11	2355	78	20	6	0	0	0	Mini-Metagenome	Low
3300020654.fa.2	k__Bacteria (UID203)	5449	104	58	13.79	1.72	0	2085265	840	209	278	16146	15256	9977	7497	53088	52538	56.3	1.88	84.9	11	2134	95	8	1	0	0	0	Mini-Metagenome	Low
3300020654.fa.3	k__Bacteria (UID203)	5449	104	58	10.34	0	0	457052	151	35	46	19917	19917	13058	9932	33978	31574	49.2	1.79	91.21	11	427	97	7	0	0	0	0	Mini-Metagenome	Low
3300020654.fa.4	k__Bacteria (UID203)	5449	104	58	18.97	0	0	959634	272	77	97	24878	23007	12462	9890	48976	48976	60.8	1.18	88.23	11	851	91	13	0	0	0	0	Mini-Metagenome	Low
3300020654.fa.5	k__Bacteria (UID203)	5449	104	58	4.55	0	0	208911	108	40	50	4922	4817	5222	4176	22976	22976	62	2.01	87.14	11	200	95	9	0	0	0	0	Mini-Metagenome	Low
3300020654.fa.6	k__Bacteria (UID203)	5449	104	58	12.07	0	0	879413	434	84	119	26256	22674	10469	7386	70702	70702	58.4	2.27	78.73	11	978	96	8	0	0	0	0	Mini-Metagenome	Low
3300020655.fa.2	k__Bacteria (UID203)	5449	100	55	8.26	0	0	435722	211	45	63	13840	12029	9682	6912	30901	30901	53.8	1.72	92.6	11	446	89	11	0	0	0	0	Mini-Metagenome	Low
3300020655.fa.6	k__Bacteria (UID203)	5449	104	58	9.87	3.45	0	462092	635	90	129	5940	4455	5134	3577	19522	13949	63.2	2.44	83.82	11	497	90	12	2	0	0	0	Mini-Metagenome	Low
3300020655.fa.7	k__Bacteria (UID203)	5449	104	58	40.67	0	0	1402818	345	87	106	24050	22785	16124	13230	72664	48401	44.6	3.02	92.9	11	1411	74	30	0	0	0	0	Mini-Metagenome	Low
3300020656.fa.1	k__Bacteria (UID203)	5449	104	58	12.93	0	0	204290	60	20	26	15891	15412	10214	7855	21704	21704	42.4	1.34	95.63	11	197	95	9	0	0	0	0	Mini-Metagenome	Low
3300020656.fa.2	k__Bacteria (UID203)	5449	104	58	10.34	0	0	287019	150	38	50	8681	8353	7553	5737	28293	28293	61	1.66	88.54	11	286	97	7	0	0	0	0	Mini-Metagenome	Low
3300020656.fa.3	k__Bacteria (UID203)	5449	104	58	43.97	3.45	0	2192339	875	155	190	26089	23155	14144	11534	120061	116468	42.2	2.21	88.69	11	2081	73	26	5	0	0	0	Mini-Metagenome	Low
3300020656.fa.5	k__Bacteria (UID203)	5449	103	57	8.77	0	0	683975	374	75	107	14106	12693	9119	6388	37404	28935	49.9	1.66	91.51	11	754	96	7	0	0	0	0	Mini-Metagenome	Low
3300020657.fa.1	k__Bacteria (UID203)	5449	104	58	17.24	0	0	406676	42	18	21	34311	34311	22593	19363	98497	98497	38.9	1.91	91.89	11	387	93	11	0	0	0	0	Mini-Metagenome	Low
3300020657.fa.3	k__Bacteria (UID203)	5449	104	58	26.72	0	0	850748	180	57	66	22457	21113	14925	12887	58530	58530	45.3	1.7	94.5	11	842	86	18	0	0	0	0	Mini-Metagenome	Low
3300020657.fa.5	k__Bacteria (UID203)	5449	104	58	24.29	0	0	1851280	320	108	131	26943	25952	17141	14129	59848	59122	43.2	1.89	87.95	11	1771	89	15	0	0	0	0	Mini-Metagenome	Low
3300020658.fa.1	k__Bacteria (UID203)	5449	103	58	13.79	0	0	472429	250	55	71	10992	10992	8589	6650	28529	28529	39.1	1.71	88.42	11	469	93	10	0	0	0	0	Mini-Metagenome	Low
3300020658.fa.2	k__Bacteria (UID203)	5449	104	58	18.97	0	0	548983	256	54	65	12811	11886	10166	8441	35942	35942	41.8	1.35	92.21	11	521	89	15	0	0	0	0	Mini-Metagenome	Low
3300020660.fa.2	k__Bacteria (UID203)	5449	104	58	50.86	0	0	2435373	602	129	161	30809	28239	18878	15122	69399	69399	41.9	0.99	90.09	11	2280	72	32	0	0	0	0	Mini-Metagenome	Medium
3300020660.fa.3	k__Bacteria (UID203)	5449	104	58	34.64	0	0	2246851	452	179	218	21526	19287	12552	10304	68172	68172	53.3	1.95	93.85	11	2074	79	25	0	0	0	0	Mini-Metagenome	Low
3300020660.fa.8	k__Bacteria (UID203)	5449	104	58	6.9	0	0	513608	225	49	69	17045	16804	10481	7440	60698	60698	56.1	1.46	92.1	11	513	98	6	0	0	0	0	Mini-Metagenome	Low
3300020661.fa.2	k__Bacteria (UID203)	5449	104	58	6.9	0	0	886053	259	91	113	13683	13203	9736	7838	75657	75657	42.5	2.2	87.87	11	919	95	9	0	0	0	0	Mini-Metagenome	Low
3300020661.fa.6	k__Bacteria (UID203)	5449	104	58	21.84	1.72	100	1301160	470	106	153	23173	19638	12275	8501	66688	65760	57.8	2.12	90.41	11	1241	90	13	1	0	0	0	Mini-Metagenome	Low
3300020662.fa.2	k__Bacteria (UID203)	5449	104	58	10.34	0	0	463466	140	62	76	9162	7949	7475	6096	27295	27295	38.3	1.47	93.1	11	470	93	11	0	0	0	0	Mini-Metagenome	Low
3300020662.fa.3	k__Bacteria (UID203)	5449	104	58	21.38	6.9	0	1269658	1016	132	193	13719	12027	9618	6573	52059	39250	61.3	1.8	88.07	11	1274	66	13	25	0	0	0	Mini-Metagenome	Low
3300020663.fa.2	k__Bacteria (UID203)	5449	104	58	25.86	0	0	753967	396	54	78	22152	19110	13962	9661	63635	63635	53	1.6	91.07	11	836	85	19	0	0	0	0	Mini-Metagenome	Low
3300020663.fa.3	k__Bacteria (UID203)	5449	100	55	26.45	0	0	765614	291	69	86	16043	14964	11095	8899	45072	42701	48.5	2.08	92.74	11	743	74	26	0	0	0	0	Mini-Metagenome	Low
3300020664.fa.1	k__Bacteria (UID203)	5449	103	57	4.15	0	0	425782	61	58	62	9624	9624	7341	6866	17594	17594	58.6	1.84	91.02	11	414	97	6	0	0	0	0	Mini-Metagenome	Low
3300020664.fa.2	k__Bacteria (UID203)	5449	104	58	80.09	40.54	21.57	8825945	2330	655	827	22658	21624	13474	10669	154511	133388	56.5	2.19	87.14	11	8342	18	52	27	6	1	0	Mini-Metagenome	Medium
3300020664.fa.3	k__Bacteria (UID203)	5449	104	58	14.14	0	0	887263	330	79	103	16270	16099	11231	8611	28403	28117	47.7	1.22	90.95	11	865	94	10	0	0	0	0	Mini-Metagenome	Low
3300020665.fa.4	k__Bacteria (UID203)	5449	104	58	3.45	0	0	258992	100	32	42	10261	7938	8093	6164	42223	37861	56	1.86	89.66	11	256	102	2	0	0	0	0	Mini-Metagenome	Low
3300020666.fa.2	k__Bacteria (UID203)	5449	104	58	10.34	0	0	1154582	706	127	191	15177	11363	9091	6041	66788	52640	58.5	1.3	90.75	11	1219	94	10	0	0	0	0	Mini-Metagenome	Low
3300020666.fa.4	k__Bacteria (UID203)	5449	104	58	39.97	13.79	40	2912539	623	246	301	16936	16824	11839	9674	51320	50616	43.7	1.79	88.87	11	2742	73	21	10	0	0	0	Mini-Metagenome	Low
3300020668.fa.1	k__Bacteria (UID203)	5449	104	58	3.45	0	0	378337	200	49	69	9797	8672	7721	5480	27121	27121	59.1	1.44	81.98	11	433	102	2	0	0	0	0	Mini-Metagenome	Low
3300020668.fa.3	k__Bacteria (UID203)	5449	104	58	0.94	0	0	750990	389	86	121	11118	9553	8732	6203	36243	35992	55.9	1.15	87.05	11	763	98	6	0	0	0	0	Mini-Metagenome	Low
3300020668.fa.5	k__Bacteria (UID203)	5449	103	57	3.51	0	0	551430	297	43	63	26591	26383	12823	8748	79571	79571	54.6	1.71	85.31	11	482	99	4	0	0	0	0	Mini-Metagenome	Low
3300020668.fa.8	k__Bacteria (UID203)	5449	104	58	15.52	0	0	635581	413	67	106	15458	12734	9486	5992	53310	53310	51.6	2.14	87.46	11	632	94	10	0	0	0	0	Mini-Metagenome	Low
3300020669.fa.2	k__Bacteria (UID203)	5449	104	58	28.84	0	0	1879490	617	142	189	20642	19397	13235	9941	65187	63763	50.8	1.27	89.45	11	1830	79	25	0	0	0	0	Mini-Metagenome	Low
3300020669.fa.6	k__Bacteria (UID203)	5449	104	58	31.35	0	0	1792713	429	152	186	18445	18130	11794	9635	46805	43787	44.8	1.63	91.66	11	1703	82	22	0	0	0	0	Mini-Metagenome	Low
3300020670.fa.1	k__Bacteria (UID203)	5449	104	58	27.59	0	0	2136729	830	142	202	23608	23011	15047	10573	100273	99334	53	1.31	87.25	11	1997	83	21	0	0	0	0	Mini-Metagenome	Low
3300020670.fa.2	k__Bacteria (UID203)	5449	104	58	12.07	0	0	1193709	525	133	180	11032	9824	8975	6628	56976	56976	58.5	1.4	90.48	11	1189	91	13	0	0	0	0	Mini-Metagenome	Low
3300020670.fa.5	k__Bacteria (UID203)	5449	104	58	46.55	0	0	2991283	617	235	283	18412	17301	12728	10567	80384	77139	42.5	1.87	88.57	11	2799	70	34	0	0	0	0	Mini-Metagenome	Low
3300020670.fa.9	k__Bacteria (UID203)	5449	104	58	12.07	0	0	230940	80	17	25	28289	28047	13584	9234	41720	41720	53.1	1.24	93.18	11	254	96	8	0	0	0	0	Mini-Metagenome	Low
3300020671.fa.8	k__Bacteria (UID203)	5449	104	58	36.36	0	0	587109	159	60	72	15507	15507	9785	8152	47920	47920	36.2	2.36	92.88	11	576	77	27	0	0	0	0	Mini-Metagenome	Low
3300020672.fa.1	k__Bacteria (UID203)	5449	104	58	27.9	0	0	789033	185	57	74	19657	19657	13842	10660	55492	53469	56.6	2.2	88.31	11	770	83	21	0	0	0	0	Mini-Metagenome	Low
3300020672.fa.3	k__Bacteria (UID203)	5449	104	58	13.79	0	0	280482	130	19	23	22337	22332	14762	12189	37799	37799	50.2	1.1	88.61	11	249	95	9	0	0	0	0	Mini-Metagenome	Low
3300020672.fa.5	k__Bacteria (UID203)	5449	103	57	16.43	0	0	908696	303	86	101	14129	13835	10566	8993	38755	38328	36.3	1.69	88.74	11	910	90	13	0	0	0	0	Mini-Metagenome	Low
3300020672.fa.7	k__Bacteria (UID203)	5449	103	58	6.03	0	0	330419	140	42	56	13733	10078	7867	5897	41080	40239	60	1.31	94.56	11	391	98	5	0	0	0	0	Mini-Metagenome	Low
3300020672.fa.8	k__Bacteria (UID203)	5449	104	58	80.46	40.28	13.79	7057587	3142	739	983	14544	13489	9550	7176	77963	77963	57.4	2.05	87.56	11	7162	24	39	34	6	1	0	Mini-Metagenome	Medium
3300020674.fa.5	k__Bacteria (UID203)	5449	104	58	8.62	0	0	277992	90	40	49	9063	9063	6949	5671	23353	23353	59.4	1.28	86.54	11	276	98	6	0	0	0	0	Mini-Metagenome	Low
3300020674.fa.6	k__Bacteria (UID203)	5449	104	58	67.24	7.68	20	3282534	810	218	272	28697	27814	15057	12065	98933	89777	50.8	1.69	89.89	11	3307	24	60	20	0	0	0	Mini-Metagenome	Medium
3300020674.fa.7	k__Bacteria (UID203)	5449	104	58	27.59	0	0	1374256	448	108	136	19913	18119	12724	10101	84525	84525	44.4	1.46	89.52	11	1275	85	19	0	0	0	0	Mini-Metagenome	Low
3300020675.fa.5	k__Bacteria (UID203)	5449	104	58	46.55	2.59	0	2036818	814	149	208	25010	25010	13669	9788	62941	61701	47.2	1.99	91.76	11	1953	71	31	2	0	0	0	Mini-Metagenome	Low
3300020675.fa.6	k__Bacteria (UID203)	5449	104	58	38.62	6.03	50	2744015	568	192	236	21075	20302	14291	11624	129969	129969	40.8	1.92	89.23	11	2714	77	23	4	0	0	0	Mini-Metagenome	Low
3300020736.fa.2	k__Bacteria (UID203)	5449	104	58	9.48	0	0	410303	80	43	51	14651	14651	9541	8043	32541	32541	62.4	1.28	87.7	11	394	98	6	0	0	0	0	Mini-Metagenome	Low
3300020738.fa.1	k__Bacteria (UID203)	5449	104	58	69.12	0	0	1612465	301	108	129	24832	23758	14930	12497	51323	51323	39.8	2.13	90.48	11	1393	52	52	0	0	0	0	Mini-Metagenome	Medium
3300020740.fa.3	k__Bacteria (UID203)	5449	104	58	12.07	0	0	529724	309	55	69	12685	11687	9631	7672	25463	25463	36.6	2.3	88.14	11	579	95	9	0	0	0	0	Mini-Metagenome	Low
3300020741.fa.2	k__Bacteria (UID203)	5449	104	58	23.35	0	0	879162	813	106	143	11956	11698	8293	6142	38840	38840	57.3	2.22	83.62	11	899	82	22	0	0	0	0	Mini-Metagenome	Low
3300020741.fa.3	k__Bacteria (UID203)	5449	104	58	10.34	0	0	513523	405	70	91	8903	7230	7336	5638	43769	43453	62.2	1.64	84.45	11	519	97	7	0	0	0	0	Mini-Metagenome	Low
3300020741.fa.4	k__Bacteria (UID203)	5449	104	58	10.34	0	0	301962	184	32	43	13098	12131	9436	7018	23952	23952	41.8	2.21	90.79	11	330	98	6	0	0	0	0	Mini-Metagenome	Low
3300020742.fa.1	k__Bacteria (UID203)	5449	104	58	17.24	0	0	1497358	993	158	213	13529	13020	9476	7025	42686	41769	56.9	1.82	83.73	11	1547	90	14	0	0	0	0	Mini-Metagenome	Low
3300020742.fa.2	k__Bacteria (UID203)	5449	104	58	29.31	0	0	1240848	296	109	127	16767	15848	11383	9768	41551	41551	40.3	1.98	90.05	11	1147	85	19	0	0	0	0	Mini-Metagenome	Low
3300020743.fa.2	k__Bacteria (UID203)	5449	104	58	20.69	0	0	629991	50	53	58	17130	17130	11886	10861	31620	31620	41.3	1.95	90.76	11	599	91	13	0	0	0	0	Mini-Metagenome	Low
3300020744.fa.3	k__Bacteria (UID203)	5449	104	58	31.03	0	0	641450	447	58	72	17858	14955	11059	8902	66327	66327	42.6	2.55	89.86	11	616	84	20	0	0	0	0	Mini-Metagenome	Low
3300020744.fa.4	k__Bacteria (UID203)	5449	104	58	15.52	0	0	611238	268	58	76	13924	13918	10538	8039	32735	32735	39.2	1.52	91.93	11	548	95	9	0	0	0	0	Mini-Metagenome	Low
3300020745.fa.3	k__Bacteria (UID203)	5449	104	58	3.45	0	0	677668	499	78	117	12292	10212	8688	5787	57301	57301	59.6	1.62	82.45	11	703	102	2	0	0	0	0	Mini-Metagenome	Low
3300020746.fa.2	k__Bacteria (UID203)	5449	104	58	6.03	0	0	272674	206	40	60	9765	7971	6816	4541	24340	24340	58.4	1.28	89.53	11	268	99	5	0	0	0	0	Mini-Metagenome	Low
3300020746.fa.3	k__Bacteria (UID203)	5449	104	58	33.54	0	0	1455164	240	117	141	18604	17562	12437	10318	54007	53137	41.8	1.66	89.82	11	1451	76	28	0	0	0	0	Mini-Metagenome	Low
3300020747.fa.2	k__Bacteria (UID203)	5449	104	58	20.69	0	0	671924	273	75	90	11763	11263	8958	7462	24388	24388	47.6	2.3	89.33	11	691	89	15	0	0	0	0	Mini-Metagenome	Low
3300020747.fa.5	k__Bacteria (UID203)	5449	100	55	10.91	0	0	398515	80	45	53	13254	12670	8855	7517	22538	22538	55.5	1.79	92.3	11	414	92	8	0	0	0	0	Mini-Metagenome	Low
3300020747.fa.6	k__Bacteria (UID203)	5449	103	57	19.46	0	0	409255	99	36	42	14955	14955	11368	9741	55665	55665	37.5	2.49	90.54	11	486	84	19	0	0	0	0	Mini-Metagenome	Low
3300020748.fa.1	k__Bacteria (UID203)	5449	103	57	9.65	0	0	514312	319	58	76	13904	10382	8867	6763	36048	36048	51.8	2.6	89.99	11	616	96	7	0	0	0	0	Mini-Metagenome	Low
3300020748.fa.2	k__Bacteria (UID203)	5449	104	58	30.17	0	0	2333352	690	178	209	18323	18323	13108	11161	71070	71070	41.8	1.8	87.92	11	2197	83	21	0	0	0	0	Mini-Metagenome	Low
3300020749.fa.2	k__Bacteria (UID203)	5449	104	58	10.66	0	0	370762	80	31	39	14501	14501	11960	9504	37824	37703	42.4	1.8	89.64	11	383	95	9	0	0	0	0	Mini-Metagenome	Low
3300020749.fa.4	k__Bacteria (UID203)	5449	104	58	8.62	0	0	2118978	1660	264	375	11531	9816	8026	5646	56897	56897	56.9	2.41	83.82	11	2276	99	5	0	0	0	0	Mini-Metagenome	Low
3300020749.fa.5	k__Bacteria (UID203)	5449	103	58	25.86	0	0	505889	243	50	64	14661	13187	10117	7900	33876	33876	41.2	1.06	88.8	11	527	86	17	0	0	0	0	Mini-Metagenome	Low
3300020750.fa.1	k__Bacteria (UID203)	5449	104	58	13.79	0	0	238022	106	20	26	14287	13588	11901	9150	30173	29518	48.3	0.92	90.39	11	259	93	11	0	0	0	0	Mini-Metagenome	Low
3300020750.fa.2	k__Bacteria (UID203)	5449	104	58	18.1	0	0	298823	30	19	22	21440	19696	15727	13581	41999	29187	41.6	1.32	89.42	11	280	91	13	0	0	0	0	Mini-Metagenome	Low
3300020751.fa.4	k__Bacteria (UID203)	5449	104	58	24.14	0	0	1509145	415	97	123	28432	28432	15558	12266	100890	100779	55.4	1.92	88.98	11	1415	89	15	0	0	0	0	Mini-Metagenome	Low
3300020752.fa.3	k__Bacteria (UID203)	5449	103	58	25.29	0	0	425661	331	35	45	17068	15551	12161	9451	30094	30094	48	1.45	90.21	11	492	85	18	0	0	0	0	Mini-Metagenome	Low
3300020752.fa.5	k__Bacteria (UID203)	5449	104	58	22.88	1.72	0	2867900	1452	282	412	15623	13484	10169	6957	69951	68720	57.1	1.87	86.11	11	2875	87	16	1	0	0	0	Mini-Metagenome	Low
3300020753.fa.2	k__Bacteria (UID203)	5449	104	58	8.93	0	0	1105837	412	129	169	11346	11178	8572	6540	36324	36066	55.6	1.85	87.15	11	1102	93	11	0	0	0	0	Mini-Metagenome	Low
3300020754.fa.1	k__Bacteria (UID203)	5449	104	58	12.07	0	0	707423	325	58	79	20041	16348	12196	8950	62595	60945	53	1.72	89.01	11	804	83	21	0	0	0	0	Mini-Metagenome	Low
3300020754.fa.3	k__Bacteria (UID203)	5449	100	55	18.18	0	0	313432	80	41	49	10649	10649	7644	6394	38932	38932	29.8	2.13	86.48	11	374	89	11	0	0	0	0	Mini-Metagenome	Low
3300020754.fa.4	k__Bacteria (UID203)	5449	104	58	25.86	0	0	2549037	1600	282	404	14297	11390	9039	6305	59927	59927	57.2	2.21	86.8	11	2563	88	16	0	0	0	0	Mini-Metagenome	Low
3300020755.fa.1	k__Bacteria (UID203)	5449	103	57	12.28	0	0	2472167	1963	256	378	17086	13311	9656	6534	108006	108006	60.7	1.85	84.77	11	2373	94	9	0	0	0	0	Mini-Metagenome	Low
3300020755.fa.2	k__Bacteria (UID203)	5449	104	58	6.9	0	0	338501	105	37	42	13422	13121	9148	8057	33491	32685	39.7	1.28	92.42	11	343	100	4	0	0	0	0	Mini-Metagenome	Low
3300020755.fa.3	k__Bacteria (UID203)	5449	104	58	17.24	0	0	619074	222	58	78	16478	15137	10673	7934	35489	35489	53.3	2.04	90.4	11	605	92	12	0	0	0	0	Mini-Metagenome	Low
3300020755.fa.5	k__Bacteria (UID203)	5449	104	58	6.9	0	0	469457	243	48	71	16009	11985	9780	6608	30904	29670	56.3	1.34	86.78	11	444	96	8	0	0	0	0	Mini-Metagenome	Low
3300020755.fa.7	k__Bacteria (UID203)	5449	104	58	10.34	0	0	533378	320	55	69	13488	13225	9697	7725	30387	30239	45	2.25	89.51	11	542	97	7	0	0	0	0	Mini-Metagenome	Low
3300020756.fa.1	k__Bacteria (UID203)	5449	104	58	17.24	0	0	716116	431	44	55	31251	30163	16275	13012	73482	73482	36.9	1.84	91.18	11	634	93	11	0	0	0	0	Mini-Metagenome	Low
3300020757.fa.1	k__Bacteria (UID203)	5449	104	58	13.79	0	0	439787	208	32	48	20290	20290	13743	9157	37673	37673	42.2	1.84	91.61	11	403	96	8	0	0	0	0	Mini-Metagenome	Low
3300020757.fa.2	k__Bacteria (UID203)	5449	104	58	14.66	0	0	771906	210	73	89	14616	14616	10574	8670	37855	37855	39.3	1.85	91.69	11	715	94	10	0	0	0	0	Mini-Metagenome	Low
3300020757.fa.3	k__Bacteria (UID203)	5449	104	58	27.01	0	0	1823005	1283	204	296	13449	12183	8936	6154	44906	44906	56.5	2.11	84.84	11	1850	86	18	0	0	0	0	Mini-Metagenome	Low
3300020757.fa.4	k__Bacteria (UID203)	5449	104	58	12.07	0	0	313791	225	28	40	14358	14358	11206	7839	35641	35641	43.7	1.82	90.01	11	336	96	8	0	0	0	0	Mini-Metagenome	Low
3300020758.fa.3	k__Bacteria (UID203)	5449	104	58	10.34	0	0	615466	397	72	87	10355	10355	8548	7069	23006	23006	42.2	1.83	89.93	11	594	98	6	0	0	0	0	Mini-Metagenome	Low
3300020758.fa.4	k__Bacteria (UID203)	5449	104	58	41.84	0	0	908069	364	90	106	18709	18709	10089	8563	68246	45289	38.8	1.78	90.06	11	843	72	32	0	0	0	0	Mini-Metagenome	Low
3300020758.fa.5	k__Bacteria (UID203)	5449	104	58	8.62	0	0	284232	182	22	30	21925	21925	12919	9468	43433	43360	40.1	1.86	91.03	11	287	98	6	0	0	0	0	Mini-Metagenome	Low
3300020759.fa.1	k__Bacteria (UID203)	5449	104	58	17.24	0	0	400159	140	45	59	11776	10914	8892	6779	19813	19813	38.4	1.88	90.59	11	420	94	10	0	0	0	0	Mini-Metagenome	Low
3300020759.fa.2	k__Bacteria (UID203)	5449	103	57	12.28	0	0	257017	138	30	34	10724	10724	8567	7555	25511	25511	51.8	2.17	91.01	11	285	92	11	0	0	0	0	Mini-Metagenome	Low
3300020760.fa.4	k__Bacteria (UID203)	5449	104	58	9.4	0	0	1307934	490	136	165	13067	12673	9617	7923	48064	47518	51.2	2.52	91.88	11	1245	93	11	0	0	0	0	Mini-Metagenome	Low
3300020761.fa.1	k__Bacteria (UID203)	5449	104	58	22.41	1.72	0	2855734	2683	275	382	16076	14223	10384	7468	87875	87875	56.9	2.05	86.71	11	2734	90	13	1	0	0	0	Mini-Metagenome	Low
3300020761.fa.3	k__Bacteria (UID203)	5449	104	58	14.26	0	0	435314	211	40	47	15727	15727	10882	9257	40947	37251	59.1	0.81	87.94	11	406	93	11	0	0	0	0	Mini-Metagenome	Low
3300020762.fa.4	k__Bacteria (UID203)	5449	104	58	34.48	0	0	899513	578	65	77	18502	16837	13838	11674	71791	71791	37.9	1.71	92.38	11	912	81	23	0	0	0	0	Mini-Metagenome	Low
3300020763.fa.1	k__Bacteria (UID203)	5449	104	58	17.95	0	0	2098184	763	211	269	14548	13820	9944	7797	49568	49568	56	1.54	89.29	11	2126	82	22	0	0	0	0	Mini-Metagenome	Low
3300020763.fa.3	k__Bacteria (UID203)	5449	104	58	5.17	0	0	566849	389	53	84	16313	12969	10695	6743	37938	37938	59.9	1.57	88.03	11	579	101	3	0	0	0	0	Mini-Metagenome	Low
3300020763.fa.5	k__Bacteria (UID203)	5449	104	58	6.9	0	0	276124	70	32	39	13762	13762	8628	7078	30658	30658	60.4	1.36	89.67	11	304	99	5	0	0	0	0	Mini-Metagenome	Low
3300020764.fa.1	k__Bacteria (UID203)	5449	104	58	63.01	12.54	20	5560747	2408	391	511	24260	22372	14221	10877	98515	98515	58.1	2.37	86.68	11	5091	42	37	25	0	0	0	Mini-Metagenome	Medium
3300020765.fa.3	k__Bacteria (UID203)	5449	104	58	36.21	0	0	1881919	1391	172	222	15745	14920	10941	8470	50950	50950	41.6	1.97	88.76	11	1764	79	25	0	0	0	0	Mini-Metagenome	Low
3300020765.fa.5	k__Bacteria (UID203)	5449	103	57	11.4	0	0	381173	294	38	51	13090	10638	10030	7468	28855	28855	49.4	2.08	88.96	11	381	94	9	0	0	0	0	Mini-Metagenome	Low
3300020766.fa.1	k__Bacteria (UID203)	5449	104	58	34.48	7.21	0	3873283	3487	399	575	15551	14403	9707	6730	84954	84954	57	2.12	85.19	11	3818	56	32	16	0	0	0	Mini-Metagenome	Low
3300020766.fa.2	k__Bacteria (UID203)	5449	104	58	0	0	0	472162	230	51	64	11216	11216	9258	7373	38738	38738	40.6	1.69	86.54	11	478	104	0	0	0	0	0	Mini-Metagenome	Low
3300020767.fa.2	k__Bacteria (UID203)	5449	104	58	32.05	0	0	1167753	337	91	113	16614	16552	12832	10331	65672	65672	51.1	1.75	90.97	11	1312	80	24	0	0	0	0	Mini-Metagenome	Low
3300020767.fa.3	k__Bacteria (UID203)	5449	104	58	14.66	0	0	712306	341	64	83	16349	14531	11129	8577	41682	41682	50	2.38	89.19	11	685	95	9	0	0	0	0	Mini-Metagenome	Low
3300020767.fa.4	k__Bacteria (UID203)	5449	104	58	5.17	0	0	467750	218	56	69	11688	11688	8352	6775	31079	31079	61.5	1.25	90.91	11	445	101	3	0	0	0	0	Mini-Metagenome	Low
3300020767.fa.6	k__Bacteria (UID203)	5449	104	58	3.45	0	0	218253	110	33	44	8619	7145	6613	4957	17912	17912	43.1	1.59	89.13	11	240	102	2	0	0	0	0	Mini-Metagenome	Low
3300020768.fa.1	k__Bacteria (UID203)	5449	104	58	31.03	0	0	466477	213	33	44	21136	19987	14135	10596	62190	62190	41.4	1.3	91.06	11	443	82	22	0	0	0	0	Mini-Metagenome	Low
3300020768.fa.4	k__Bacteria (UID203)	5449	104	58	32.76	0	0	1161733	490	69	91	26519	22942	16836	12760	88135	88135	45.2	2.02	93.52	11	1117	77	27	0	0	0	0	Mini-Metagenome	Low
3300020768.fa.5	k__Bacteria (UID203)	5449	104	58	39.66	0	0	3203102	1702	237	342	27855	24175	13515	9360	134242	134242	55.2	2.25	87	11	2950	78	26	0	0	0	0	Mini-Metagenome	Low
3300020770.fa.2	k__Bacteria (UID203)	5449	101	57	18.95	0	0	455024	405	44	67	15828	15828	10341	6785	64569	60259	60.4	1.5	86.58	11	464	87	14	0	0	0	0	Mini-Metagenome	Low
3300020770.fa.3	k__Bacteria (UID203)	5449	104	58	1.72	0	0	389558	318	52	69	10320	9225	7491	5641	21320	21320	51	2.48	86.31	11	411	103	1	0	0	0	0	Mini-Metagenome	Low
3300020770.fa.4	k__Bacteria (UID203)	5449	104	58	8.62	0	0	357386	205	42	48	11533	11533	8509	7441	25735	25735	47.8	0.83	91.63	11	369	98	6	0	0	0	0	Mini-Metagenome	Low
3300020770.fa.5	k__Bacteria (UID203)	5449	104	58	11.21	0	0	794106	477	118	132	7670	7670	6729	6012	26287	21010	39.8	2.12	87.16	11	812	96	8	0	0	0	0	Mini-Metagenome	Low
3300020770.fa.6	k__Bacteria (UID203)	5449	104	58	9.11	0	0	949053	727	98	138	15895	15356	9684	6871	43478	43478	58.6	2.27	86.87	11	929	93	11	0	0	0	0	Mini-Metagenome	Low
3300020770.fa.7	k__Bacteria (UID203)	5449	104	58	20.69	0	0	3269933	1909	355	469	13174	12552	9211	6968	65851	51479	56.7	1.91	85.03	11	3351	89	15	0	0	0	0	Mini-Metagenome	Low
3300020771.fa.1	k__Bacteria (UID203)	5449	104	58	20.69	0	0	564128	270	59	73	12049	11824	9561	7724	65221	51986	38.4	2.25	89.15	11	570	88	16	0	0	0	0	Mini-Metagenome	Low
3300020771.fa.2	k__Bacteria (UID203)	5449	104	58	45.92	0	0	4388216	935	298	355	24770	24592	14725	12358	83780	83780	53.5	2.39	92.34	11	3903	64	40	0	0	0	0	Mini-Metagenome	Low
3300020771.fa.3	k__Bacteria (UID203)	5449	104	58	4.86	0	0	212807	70	22	29	12804	11973	9673	7335	27583	27583	55.6	1.43	91.71	11	209	93	11	0	0	0	0	Mini-Metagenome	Low
3300020771.fa.5	k__Bacteria (UID203)	5449	104	58	6.19	0	0	327065	110	26	37	23888	23073	12579	8836	40195	32243	53.5	1.1	87.56	11	348	85	19	0	0	0	0	Mini-Metagenome	Low
3300020772.fa.3	k__Bacteria (UID203)	5449	104	58	15.13	0	0	309707	127	24	31	15760	15556	12904	9986	30562	30562	48.7	0.99	91	11	343	90	14	0	0	0	0	Mini-Metagenome	Low
3300020772.fa.5	k__Bacteria (UID203)	5449	104	58	0.31	0	0	412744	345	31	46	19340	16827	13314	8965	44861	44510	49.8	1.54	88.53	11	468	102	2	0	0	0	0	Mini-Metagenome	Low
3300020772.fa.6	k__Bacteria (UID203)	5449	104	58	20.69	4.31	0	2959021	2522	321	450	13360	12081	9218	6569	53562	48075	56.7	1.8	84.63	11	3072	78	21	5	0	0	0	Mini-Metagenome	Low
3300020772.fa.7	k__Bacteria (UID203)	5449	103	58	14.66	0	0	303244	197	36	47	11417	11417	8423	6447	32700	32700	52.2	1.73	89.09	11	356	89	14	0	0	0	0	Mini-Metagenome	Low
3300020774.fa.2	k__Bacteria (UID203)	5449	103	57	66.83	0	0	1429495	376	63	71	34957	34266	22690	20128	144217	113177	40.9	1.39	90.59	11	1301	54	49	0	0	0	0	Mini-Metagenome	Medium
3300020774.fa.6	k__Bacteria (UID203)	5449	104	58	23.75	0	0	1301371	558	112	158	21543	19765	11619	8232	64912	64912	53.6	1.3	89.75	11	1311	84	20	0	0	0	0	Mini-Metagenome	Low
3300020774.fa.7	k__Bacteria (UID203)	5449	104	58	22.41	0	0	425854	90	39	48	18552	18552	10919	8870	50643	50643	55.1	1.88	90.24	11	469	86	18	0	0	0	0	Mini-Metagenome	Low
3300020775.fa.1	k__Bacteria (UID203)	5449	104	58	23.45	0	0	641114	384	59	73	13964	13964	10866	8777	31422	31422	36.1	2.06	87.65	11	627	85	19	0	0	0	0	Mini-Metagenome	Low
3300020776.fa.1	k__Bacteria (UID203)	5449	103	57	18.6	0	0	2760051	1004	279	354	14808	12970	9892	7793	64053	64053	56.8	2.86	85.77	11	2575	88	15	0	0	0	0	Mini-Metagenome	Low
3300020776.fa.4	k__Bacteria (UID203)	5449	104	58	25.86	0	0	1482326	372	166	189	12321	12321	8929	7841	32801	32801	35.7	2.2	88.81	11	1446	87	17	0	0	0	0	Mini-Metagenome	Low
3300020776.fa.5	k__Bacteria (UID203)	5449	101	57	12.28	0	0	632860	279	78	96	10588	9983	8113	6589	36346	36346	59.9	1.57	88.47	11	697	92	9	0	0	0	0	Mini-Metagenome	Low
3300020777.fa.1	k__Bacteria (UID203)	5449	103	57	7.02	0	0	233098	222	34	50	11269	11112	6855	4657	28548	28548	61.6	1.67	86.3	11	210	99	4	0	0	0	0	Mini-Metagenome	Low
3300020778.fa.1	k__Bacteria (UID203)	5449	104	58	13.79	0	0	223273	97	31	37	10522	8232	7202	6031	17954	17954	38.7	1.44	89.27	11	232	96	8	0	0	0	0	Mini-Metagenome	Low
3300020778.fa.4	k__Bacteria (UID203)	5449	103	57	24.56	0	0	876194	520	68	96	16193	16193	12885	9121	76556	76556	44.2	1.09	92.73	11	942	87	16	0	0	0	0	Mini-Metagenome	Low
3300020778.fa.6	k__Bacteria (UID203)	5449	104	58	37.07	0	0	1690798	830	127	173	17680	17016	13313	9768	62196	62196	41.2	1.79	89.83	11	1695	79	25	0	0	0	0	Mini-Metagenome	Low
3300020779.fa.6	k__Bacteria (UID203)	5449	104	58	8.62	0	0	588772	230	68	82	12147	12147	8658	7177	43453	42991	59.6	1.59	89.75	11	542	98	6	0	0	0	0	Mini-Metagenome	Low
3300020779.fa.7	k__Bacteria (UID203)	5449	104	58	34.48	0	0	1635410	312	104	133	27608	25746	15725	12293	67421	66183	53.6	2.03	89.03	11	1624	76	28	0	0	0	0	Mini-Metagenome	Low
3300020779.fa.8	k__Bacteria (UID203)	5449	104	58	11.21	0	0	510948	315	41	63	25593	16643	12462	8105	53106	51731	55.2	1.37	86.84	11	490	97	7	0	0	0	0	Mini-Metagenome	Low
3300020780.fa.1	k__Bacteria (UID203)	5449	101	57	26.32	1.75	0	1618505	644	160	212	14998	12943	10115	7631	41950	41950	61.6	1.86	86.85	11	1587	85	15	1	0	0	0	Mini-Metagenome	Low
3300020780.fa.2	k__Bacteria (UID203)	5449	103	57	15.79	0	0	1342516	597	151	196	12280	12176	8890	6846	63049	61007	61.2	1.57	86.27	11	1338	92	11	0	0	0	0	Mini-Metagenome	Low
3300020781.fa.2	k__Bacteria (UID203)	5449	104	58	32.76	1.72	0	672027	207	61	76	15889	15889	11016	8839	43654	43654	43.2	1.22	89.62	11	655	80	23	1	0	0	0	Mini-Metagenome	Low
3300020781.fa.3	k__Bacteria (UID203)	5449	103	57	8.77	0	0	646810	304	65	79	12322	12282	9950	8183	41488	41329	43.1	1.51	86.41	11	645	97	6	0	0	0	0	Mini-Metagenome	Low
3300020781.fa.4	k__Bacteria (UID203)	5449	103	57	21.69	0	0	713034	404	64	88	18052	15223	11141	8098	32032	31472	44.4	1.76	90.83	11	756	82	21	0	0	0	0	Mini-Metagenome	Low
3300020781.fa.5	k__Bacteria (UID203)	5449	104	58	23.45	0	0	580784	160	75	91	9148	9148	7743	6380	40683	40683	45.7	1.61	92.03	11	587	86	18	0	0	0	0	Mini-Metagenome	Low
3300020781.fa.6	k__Bacteria (UID203)	5449	104	58	11.21	0	0	1119734	950	162	237	8463	7303	6911	4720	35220	35220	57.5	2.82	85.49	11	1162	94	10	0	0	0	0	Mini-Metagenome	Low
3300020781.fa.8	k__Bacteria (UID203)	5449	104	58	13.79	0	0	1006173	348	73	95	22051	19108	13783	10587	68905	68905	57	1.58	91.15	11	943	94	10	0	0	0	0	Mini-Metagenome	Low
3300020782.fa.1	k__Bacteria (UID203)	5449	104	58	37.93	0	0	1101007	472	47	65	59391	58044	23425	16931	182483	182483	39.8	1.85	89.19	11	1055	80	24	0	0	0	0	Mini-Metagenome	Low
3300020782.fa.6	k__Bacteria (UID203)	5449	104	58	5.17	0	0	379969	163	37	52	15787	15473	10269	7303	35719	33236	52.7	1.51	86.61	11	377	101	3	0	0	0	0	Mini-Metagenome	Low
3300020782.fa.7	k__Bacteria (UID203)	5449	104	58	3.45	0	0	315634	194	48	63	8439	7767	6575	5006	25814	24307	59	1.34	83.33	11	366	102	2	0	0	0	0	Mini-Metagenome	Low
3300020782.fa.8	k__Bacteria (UID203)	5449	103	57	14.04	0	0	543514	230	70	93	10127	9279	7764	5841	31836	31836	49.2	1.83	93.25	11	534	95	8	0	0	0	0	Mini-Metagenome	Low
3300020783.fa.1	k__Bacteria (UID203)	5449	104	58	25.86	0	0	940350	380	83	103	13643	13643	11329	9125	51328	35985	47.1	2.5	91.9	11	889	84	20	0	0	0	0	Mini-Metagenome	Low
3300020783.fa.3	k__Bacteria (UID203)	5449	102	58	49.14	0	0	1127531	333	45	57	51005	49686	25056	19775	118026	118026	39.6	2.15	93.1	11	1128	71	31	0	0	0	0	Mini-Metagenome	Low
3300020783.fa.5	k__Bacteria (UID203)	5449	104	58	35.34	0	0	734061	391	60	69	17924	17924	12234	10632	50609	45348	42.6	2.32	90.2	11	819	78	26	0	0	0	0	Mini-Metagenome	Low
3300020784.fa.2	k__Bacteria (UID203)	5449	104	58	48.43	8.62	66.67	3361907	1469	308	385	15502	14696	10915	8728	55103	55103	40.7	1.89	89.35	11	3200	66	32	6	0	0	0	Mini-Metagenome	Low
3300020784.fa.3	k__Bacteria (UID203)	5449	104	58	18.97	0	0	567812	190	52	62	15484	14366	10919	9155	32491	32491	48	2.1	91	11	575	92	12	0	0	0	0	Mini-Metagenome	Low
3300020784.fa.4	k__Bacteria (UID203)	5449	102	56	10.12	0	0	1141150	802	135	180	11578	10338	8452	6335	50364	48710	56.3	1.96	84.28	11	1166	94	8	0	0	0	0	Mini-Metagenome	Low
3300020785.fa.1	k__Bacteria (UID203)	5449	103	57	26.48	0	0	1471934	255	95	115	23556	23450	15494	12797	64874	64874	46.6	1.13	93.74	11	1524	82	21	0	0	0	0	Mini-Metagenome	Low
3300020785.fa.2	k__Bacteria (UID203)	5449	104	58	7.76	0	0	224281	117	36	45	9840	9840	6230	4981	23890	23330	58.2	1.75	84.88	11	250	99	5	0	0	0	0	Mini-Metagenome	Low
3300020785.fa.3	k__Bacteria (UID203)	5449	101	57	2.63	0	0	204198	60	20	26	104606	104606	10209	7851	104606	104606	63.7	1.37	90.25	11	272	97	4	0	0	0	0	Mini-Metagenome	Low
3300020785.fa.4	k__Bacteria (UID203)	5449	104	58	34.2	0	0	683057	170	51	68	26841	26841	13393	10042	62329	57599	56.9	2.54	91.38	11	736	75	29	0	0	0	0	Mini-Metagenome	Low
3300020785.fa.5	k__Bacteria (UID203)	5449	104	58	7.84	0	0	586706	335	80	109	10886	8963	7333	5379	52103	52103	57.9	1.84	89.17	11	654	93	11	0	0	0	0	Mini-Metagenome	Low
3300020785.fa.6	k__Bacteria (UID203)	5449	100	55	38.18	0	0	774959	80	81	89	14852	12837	9567	8706	40160	40160	48.6	1.75	92.15	11	793	76	24	0	0	0	0	Mini-Metagenome	Low
3300020785.fa.7	k__Bacteria (UID203)	5449	104	58	4.23	0	0	200394	174	26	34	10127	9095	7707	5888	17626	15243	56.6	1.3	89.61	11	203	96	8	0	0	0	0	Mini-Metagenome	Low
3300020786.fa.1	k__Bacteria (UID203)	5449	104	58	46.55	0	0	2987013	635	223	272	18491	17937	13394	10979	60979	60979	42.5	1.66	88.54	11	2762	75	29	0	0	0	0	Mini-Metagenome	Low
3300020786.fa.2	k__Bacteria (UID203)	5449	104	58	12.07	0	0	1305727	459	119	159	18308	14832	10972	8209	47225	47225	56.9	2.21	88.62	11	1281	96	8	0	0	0	0	Mini-Metagenome	Low
3300020786.fa.3	k__Bacteria (UID203)	5449	104	58	15.52	0	0	497853	222	51	67	14548	14548	9761	7427	19350	19350	47.4	1.95	89.3	11	507	91	13	0	0	0	0	Mini-Metagenome	Low
3300020786.fa.6	k__Bacteria (UID203)	5449	104	58	10.34	0	0	374334	149	52	64	10132	10132	7198	5846	20088	20088	36.1	1.49	91.03	11	351	98	6	0	0	0	0	Mini-Metagenome	Low
3300020786.fa.7	k__Bacteria (UID203)	5449	104	58	1.72	0	0	285686	92	30	39	13277	13277	9522	7322	38874	38874	55.9	1.43	81.45	11	297	103	1	0	0	0	0	Mini-Metagenome	Low
3300020786.fa.8	k__Bacteria (UID203)	5449	100	55	18.18	0	0	305414	80	34	42	11731	11385	8982	7269	38997	38997	43.9	2.03	95.38	11	320	87	13	0	0	0	0	Mini-Metagenome	Low
3300020787.fa.2	k__Bacteria (UID203)	5449	104	58	26.02	0	0	294138	44	33	36	13517	13517	8913	8169	22363	22363	42.4	1.43	90.69	11	306	83	21	0	0	0	0	Mini-Metagenome	Low
3300020787.fa.4	k__Bacteria (UID203)	5449	104	58	22.26	0	0	563423	148	63	77	11197	10703	8943	7315	49666	49079	37.3	1.89	86.86	11	608	72	32	0	0	0	0	Mini-Metagenome	Low
3300020787.fa.6	k__Bacteria (UID203)	5449	103	57	7.02	0	0	281273	122	30	39	16503	13507	9375	7209	36634	36634	55.3	2.69	85.64	11	289	97	6	0	0	0	0	Mini-Metagenome	Low
3300020788.fa.7	k__Bacteria (UID203)	5449	104	58	15.52	0	0	894583	594	81	123	17348	14006	11044	7268	43794	43794	55.7	1.5	88.53	11	878	93	11	0	0	0	0	Mini-Metagenome	Low
3300020789.fa.2	k__Bacteria (UID203)	5449	104	58	55.8	0	0	3655525	1334	239	291	24144	23450	15295	12557	68575	65180	41.9	1.87	87.83	11	3410	60	44	0	0	0	0	Mini-Metagenome	Medium
3300020790.fa.3	k__Bacteria (UID203)	5449	104	58	22.41	0	0	2711845	853	207	273	22122	21849	13100	9930	67085	66957	55.4	1.85	87.96	11	2594	90	14	0	0	0	0	Mini-Metagenome	Low
3300020790.fa.7	k__Bacteria (UID203)	5449	103	57	10.53	0	0	645296	431	90	128	10992	8785	7169	5038	28813	26873	57.2	1.45	86.91	11	631	95	8	0	0	0	0	Mini-Metagenome	Low
3300020792.fa.1	k__Bacteria (UID203)	5449	104	58	26.96	0.86	0	2161710	1282	191	252	17186	14636	11317	8573	77058	76996	56	2.35	87.99	11	2034	77	26	1	0	0	0	Mini-Metagenome	Low
3300020792.fa.2	k__Bacteria (UID203)	5449	104	58	30.17	0	0	2570923	647	207	249	16629	16082	12419	10322	51812	51812	41.9	1.85	88.28	11	2451	83	21	0	0	0	0	Mini-Metagenome	Low
3300020793.fa.3	k__Bacteria (UID203)	5449	103	57	16.99	0	0	342782	111	23	31	19436	17847	14903	11053	42938	41598	48.1	1.12	90.59	11	393	85	18	0	0	0	0	Mini-Metagenome	Low
3300020793.fa.4	k__Bacteria (UID203)	5449	104	58	9.25	0	0	585711	291	60	80	14742	14742	9761	7317	23884	23884	58.6	1.26	89.88	11	521	92	12	0	0	0	0	Mini-Metagenome	Low
3300020793.fa.6	k__Bacteria (UID203)	5449	104	58	22.41	0	0	1565478	437	78	102	34060	34060	20070	15343	139078	139078	47.4	3.21	85.91	11	1540	87	17	0	0	0	0	Mini-Metagenome	Low
3300020794.fa.1	k__Bacteria (UID203)	5449	104	58	10.34	0	0	618135	341	54	71	18945	18804	11446	8701	47212	46054	54	2.04	90	11	581	97	7	0	0	0	0	Mini-Metagenome	Low
3300020794.fa.2	k__Bacteria (UID203)	5449	100	55	19.39	0	0	781494	260	86	112	14389	12788	9087	6975	36516	33837	53.6	2.39	91.29	11	817	86	14	0	0	0	0	Mini-Metagenome	Low
3300020794.fa.5	k__Bacteria (UID203)	5449	104	58	46.55	0	0	1417410	401	125	151	16279	16002	11339	9384	84956	84956	41.4	3.45	90.29	11	1460	74	30	0	0	0	0	Mini-Metagenome	Low
3300020794.fa.7	k__Bacteria (UID203)	5449	102	56	12.66	0	0	350153	120	27	39	17116	17116	12968	8975	34525	34525	45.9	0.86	91.7	11	372	87	15	0	0	0	0	Mini-Metagenome	Low
3300020794.fa.8	k__Bacteria (UID203)	5449	104	58	12.93	0	0	354711	180	32	50	17734	13923	11084	7090	42423	42409	54.3	1.95	89.89	11	396	93	11	0	0	0	0	Mini-Metagenome	Low
3300020795.fa.2	k__Bacteria (UID203)	5449	104	58	31.03	0	0	1545782	620	128	172	17225	16916	12076	8983	48772	48772	45.4	1.48	90.31	11	1403	84	20	0	0	0	0	Mini-Metagenome	Low
3300020796.fa.1	k__Bacteria (UID203)	5449	104	58	26.72	0	0	1894307	380	109	138	25854	25217	17378	13724	76651	76577	46.2	1.97	91.22	11	1662	87	17	0	0	0	0	Mini-Metagenome	Low
3300020796.fa.2	k__Bacteria (UID203)	5449	104	58	10.34	0	0	485427	243	54	73	14328	12944	8989	6646	61434	61434	59.4	1.67	91.26	11	474	95	9	0	0	0	0	Mini-Metagenome	Low
3300020796.fa.3	k__Bacteria (UID203)	5449	104	58	5.02	0.31	0	863311	484	127	167	8043	7508	6797	5166	37241	37241	58.1	1.86	86.32	11	889	92	10	2	0	0	0	Mini-Metagenome	Low
3300020797.fa.2	k__Bacteria (UID203)	5449	103	57	13.18	0	0	1755593	1270	188	268	14071	12501	9338	6545	79797	79797	60	1.76	82.89	11	1619	92	11	0	0	0	0	Mini-Metagenome	Low
3300020797.fa.3	k__Bacteria (UID203)	5449	103	57	6.14	0	0	828195	509	67	91	26500	23576	12361	9095	77057	77057	61.4	1.53	86.43	11	756	97	6	0	0	0	0	Mini-Metagenome	Low
3300020797.fa.4	k__Bacteria (UID203)	5449	104	58	13.79	0	0	1024787	291	65	83	20781	20710	15765	12343	78360	78360	53	1.4	90.16	11	922	96	8	0	0	0	0	Mini-Metagenome	Low
3300020797.fa.6	k__Bacteria (UID203)	5449	104	58	20.69	0	0	702205	160	69	77	14425	14425	10176	9117	44220	44220	44.2	1.44	88.74	11	651	89	15	0	0	0	0	Mini-Metagenome	Low
3300020797.fa.7	k__Bacteria (UID203)	5449	103	57	12.28	1.75	0	1007501	594	94	119	14070	13458	10718	8461	32983	32807	48.3	2.31	89.59	11	1062	95	7	1	0	0	0	Mini-Metagenome	Low
3300020797.fa.8	k__Bacteria (UID203)	5449	103	57	15.79	0	0	641548	215	63	75	14806	14097	10183	8551	29643	29643	52.5	1.94	89.26	11	714	92	11	0	0	0	0	Mini-Metagenome	Low
3300020798.fa.1	k__Bacteria (UID203)	5449	104	58	24.14	0	0	1426061	471	136	163	15055	14697	10485	8745	48481	48481	42	1.79	89.43	11	1372	89	15	0	0	0	0	Mini-Metagenome	Low
3300020798.fa.3	k__Bacteria (UID203)	5449	104	58	14.81	0	0	879367	306	100	118	10721	10718	8793	7449	31474	26468	43.9	1.84	88.68	11	906	89	15	0	0	0	0	Mini-Metagenome	Low
3300020798.fa.5	k__Bacteria (UID203)	5449	104	58	69.83	52.59	1.56	7052592	3775	641	835	17131	16706	11002	8441	56790	56790	56.7	2.22	87.42	11	6989	33	20	46	4	1	0	Mini-Metagenome	Medium
3300020799.fa.1	k__Bacteria (UID203)	5449	104	58	46.55	12.93	0	7391309	6233	704	966	16527	15381	10499	7645	68361	68361	56.5	1.95	85.31	11	7246	73	22	9	0	0	0	Mini-Metagenome	Low
3300020800.fa.1	k__Bacteria (UID203)	5449	104	58	12.07	0	0	712422	514	90	131	9866	8274	7915	5434	50233	50233	57.9	2.01	85.39	11	705	97	7	0	0	0	0	Mini-Metagenome	Low
3300020801.fa.1	k__Bacteria (UID203)	5449	104	58	33.62	6.9	0	1295124	529	113	152	17961	17755	11461	8517	45021	45021	58.8	1.43	89.1	11	1253	60	20	24	0	0	0	Mini-Metagenome	Low
3300020801.fa.2	k__Bacteria (UID203)	5449	104	58	10.34	0	0	346697	174	19	24	46117	46117	18247	14438	93720	89943	38.5	1.6	90.06	11	300	98	6	0	0	0	0	Mini-Metagenome	Low
3300020801.fa.4	k__Bacteria (UID203)	5449	104	58	1.72	0	0	537031	238	45	64	23177	21591	11934	8387	64131	64131	57.7	1.09	91.25	11	490	103	1	0	0	0	0	Mini-Metagenome	Low
3300020801.fa.5	k__Bacteria (UID203)	5449	104	58	7.59	0	0	2467908	1888	237	320	20409	17463	10413	7706	57998	56680	56.6	1.85	85.37	11	2487	87	17	0	0	0	0	Mini-Metagenome	Low
3300020801.fa.7	k__Bacteria (UID203)	5449	102	58	36.21	6.9	0	1601750	600	122	148	22076	22076	13129	10818	98001	71340	39.1	2.56	89.55	11	1642	45	40	17	0	0	0	Mini-Metagenome	Low
3300020802.fa.3	k__Bacteria (UID203)	5449	103	57	40.35	0	0	559390	212	44	52	19619	18980	12713	10753	45821	45821	35.4	1.45	90.26	11	561	76	27	0	0	0	0	Mini-Metagenome	Low
3300020802.fa.4	k__Bacteria (UID203)	5449	100	55	12.81	0	0	402591	148	55	66	8815	8815	7319	6097	20210	20210	43	1.86	93.8	11	409	86	14	0	0	0	0	Mini-Metagenome	Low
3300020802.fa.5	k__Bacteria (UID203)	5449	104	58	26.36	0	0	372908	170	29	37	19526	17761	12858	10074	63104	63104	53.2	1.49	92.33	11	408	86	18	0	0	0	0	Mini-Metagenome	Low
3300020802.fa.6	k__Bacteria (UID203)	5449	104	58	3.45	0	0	495828	120	55	67	11924	11789	9015	7398	40953	40953	50.3	1.61	90.57	11	505	102	2	0	0	0	0	Mini-Metagenome	Low
3300020802.fa.7	k__Bacteria (UID203)	5449	104	58	31.03	0	0	808897	208	49	59	29208	29208	16508	13706	68212	68212	51.2	1.71	91.67	11	840	83	21	0	0	0	0	Mini-Metagenome	Low
3300020803.fa.2	k__Bacteria (UID203)	5449	104	58	6.9	0	0	574454	250	71	96	11302	11275	8090	5981	30885	30885	52.7	1.34	85.31	11	565	98	6	0	0	0	0	Mini-Metagenome	Low
3300020803.fa.5	k__Bacteria (UID203)	5449	104	58	32.34	0	0	1414963	374	99	127	22529	22138	14292	11138	71739	71739	41.5	1.18	91.82	11	1361	80	24	0	0	0	0	Mini-Metagenome	Low
3300020803.fa.6	k__Bacteria (UID203)	5449	104	58	35.34	5.17	0	4330350	2705	456	654	15663	13321	9496	6617	66131	62846	57.2	2.35	85.76	11	4353	79	21	4	0	0	0	Mini-Metagenome	Low
3300020803.fa.7	k__Bacteria (UID203)	5449	102	58	14.11	0	0	604185	306	55	70	17705	17705	10985	8626	35535	35535	40	2.43	91.98	11	618	89	13	0	0	0	0	Mini-Metagenome	Low
3300020804.fa.1	k__Bacteria (UID203)	5449	104	58	79.39	41.9	16.13	11467529	7216	1096	1459	15740	14759	10463	7854	191267	157186	56.8	2.01	85.57	11	11484	28	45	20	8	3	0	Mini-Metagenome	Medium
3300020804.fa.2	k__Bacteria (UID203)	5449	104	58	11.21	0	0	222919	143	30	41	9992	7468	7430	5433	43593	43593	61.4	1.68	86.39	11	250	97	7	0	0	0	0	Mini-Metagenome	Low
3300020805.fa.2	k__Bacteria (UID203)	5449	104	58	81.9	59.31	3.3	11224395	5956	970	1286	17451	16632	11571	8723	90454	90454	57.1	2.57	88.7	11	11042	13	41	34	13	3	0	Mini-Metagenome	Medium
3300020805.fa.3	k__Bacteria (UID203)	5449	104	58	13.79	0	0	443736	441	51	71	10859	9991	8700	6243	32372	32372	61.4	1.65	91.16	11	458	95	9	0	0	0	0	Mini-Metagenome	Low
3300020806.fa.1	k__Bacteria (UID203)	5449	104	58	20	0	0	1978036	1037	147	195	20782	20749	13456	10138	49734	46861	41.2	1.62	87.65	11	1780	88	16	0	0	0	0	Mini-Metagenome	Low
3300020806.fa.3	k__Bacteria (UID203)	5449	103	57	7.02	0	0	652868	496	64	91	15064	13885	10201	7168	47384	45542	41.5	1.15	90.26	11	681	98	5	0	0	0	0	Mini-Metagenome	Low
3300020806.fa.4	k__Bacteria (UID203)	5449	104	58	12.07	0	0	349286	170	32	40	12617	12001	10915	8727	45125	45125	45.3	2.1	92.71	11	324	96	8	0	0	0	0	Mini-Metagenome	Low
3300020806.fa.5	k__Bacteria (UID203)	5449	104	58	62.93	18.1	0	8360848	5951	865	1172	15365	13739	9665	7128	62289	62289	56.8	1.99	86.4	11	8095	56	36	11	1	0	0	Mini-Metagenome	Medium
3300020807.fa.5	k__Bacteria (UID203)	5449	104	58	20.69	0	0	727434	538	70	96	13585	12234	10391	7571	48406	48406	41	1.39	88.61	11	700	90	14	0	0	0	0	Mini-Metagenome	Low
3300020807.fa.6	k__Bacteria (UID203)	5449	100	55	15.37	0	0	335122	145	31	41	12274	11427	10810	8170	28505	27939	47.5	1.84	90.32	11	397	86	14	0	0	0	0	Mini-Metagenome	Low
3300020807.fa.7	k__Bacteria (UID203)	5449	104	58	6.9	0	0	635571	410	70	94	11393	11306	9079	6757	25527	25527	42.7	1.5	90.11	11	622	94	10	0	0	0	0	Mini-Metagenome	Low
3300020808.fa.3	k__Bacteria (UID203)	5449	103	57	19.3	0	0	999263	377	75	94	18354	17839	13323	10626	54569	53545	51.7	2.05	88.78	11	1026	89	14	0	0	0	0	Mini-Metagenome	Low
3300020808.fa.7	k__Bacteria (UID203)	5449	104	58	12.98	0	0	1669902	427	156	182	14855	14855	10704	9172	45923	45923	40.8	1.74	87.75	11	1632	85	19	0	0	0	0	Mini-Metagenome	Low
3300020808.fa.9	k__Bacteria (UID203)	5449	104	58	17.24	0	0	1021782	752	98	137	20116	14498	10426	7452	44294	44294	55.3	2.41	87.09	11	1068	92	12	0	0	0	0	Mini-Metagenome	Low
3300020809.fa.1	k__Bacteria (UID203)	5449	104	58	62.93	22.76	18.6	8595045	6336	675	930	24075	22506	12733	9235	131864	84564	56.1	1.99	86.89	11	8215	38	41	16	9	0	0	Mini-Metagenome	Medium
3300020809.fa.3	k__Bacteria (UID203)	5449	104	58	37.93	3.45	100	2313365	1292	230	276	13321	13144	10058	8377	41992	41428	43	2	87.7	11	2280	79	23	2	0	0	0	Mini-Metagenome	Low
3300020820.fa.1	k__Bacteria (UID203)	5449	104	58	13.79	0	0	763213	356	101	133	10305	9196	7556	5735	30171	30171	55.9	1.79	86.93	11	789	94	10	0	0	0	0	Mini-Metagenome	Low
3300020822.fa.1	k__Bacteria (UID203)	5449	104	58	8.62	0	0	273312	30	46	49	7452	7126	5941	5577	21989	21989	59.7	2.02	89.96	11	238	99	5	0	0	0	0	Mini-Metagenome	Low
3300020822.fa.2	k__Bacteria (UID203)	5449	104	58	15.52	0	0	652650	138	117	120	6322	6322	5578	5437	24142	24142	58.4	1.47	88.97	11	637	91	13	0	0	0	0	Mini-Metagenome	Low
3300020824.fa.2	k__Bacteria (UID203)	5449	104	58	25.86	3.45	0	660754	270	65	79	14417	14255	10165	8360	43950	43950	39.3	2.41	89.5	11	668	87	15	2	0	0	0	Mini-Metagenome	Low
3300020824.fa.3	k__Bacteria (UID203)	5449	104	58	12.07	0	0	839481	460	72	95	17214	17206	11659	8831	57421	57421	39.9	1.49	89.49	11	809	95	9	0	0	0	0	Mini-Metagenome	Low
3300020825.fa.3	k__Bacteria (UID203)	5449	104	58	25.86	0	0	1275889	443	117	131	16898	16456	10905	9736	37167	36749	35	1.85	86.9	11	1221	85	19	0	0	0	0	Mini-Metagenome	Low
3300020826.fa.1	k__Bacteria (UID203)	5449	104	58	24.14	0	0	221591	10	16	17	23993	23993	13849	13034	37700	37700	44.4	1.76	92.33	11	229	88	16	0	0	0	0	Mini-Metagenome	Low
3300020827.fa.3	k__Bacteria (UID203)	5449	104	58	13.79	0	0	567322	250	53	70	16739	16739	10704	8101	36145	35930	57.6	1.29	87.62	11	572	95	9	0	0	0	0	Mini-Metagenome	Low
3300020828.fa.2	k__Bacteria (UID203)	5449	104	58	6.9	0	0	214623	20	15	17	23030	23030	14308	12623	46210	46210	44.4	1.32	90.7	11	223	100	4	0	0	0	0	Mini-Metagenome	Low
3300020831.fa.2	k__Bacteria (UID203)	5449	104	58	18.97	0	0	422039	160	36	43	15222	14753	11723	9811	32371	28593	41.9	1.31	91.56	11	436	90	14	0	0	0	0	Mini-Metagenome	Low
3300020832.fa.4	k__Bacteria (UID203)	5449	104	58	48.28	0	0	1155117	148	58	67	31211	30746	19915	17238	75031	75031	38.8	2.02	90.48	11	1106	72	32	0	0	0	0	Mini-Metagenome	Low
3300020833.fa.1	k__Bacteria (UID203)	5449	104	58	11.21	0	0	821292	158	65	80	18315	17920	12635	10264	38886	38886	42.5	1.47	90.5	11	763	96	8	0	0	0	0	Mini-Metagenome	Low
3300020833.fa.2	k__Bacteria (UID203)	5449	104	58	13.79	0	0	262286	40	15	19	24684	24684	17485	13802	45622	45622	41.8	1.26	90.11	11	241	96	8	0	0	0	0	Mini-Metagenome	Low
3300020833.fa.4	k__Bacteria (UID203)	5449	104	58	8.62	0	0	720202	250	92	117	12054	9813	7828	6153	33941	32237	58.1	1.61	83.93	11	723	98	6	0	0	0	0	Mini-Metagenome	Low
3300020834.fa.1	k__Bacteria (UID203)	5449	103	57	17.54	0	0	218382	20	20	22	14483	14483	10919	9925	17417	17417	35.7	1.38	91.54	11	211	91	12	0	0	0	0	Mini-Metagenome	Low
3300020835.fa.2	k__Bacteria (UID203)	5449	104	58	25.86	6.9	0	721663	456	66	81	13820	13820	10934	8903	67801	66407	42.3	2.02	86.18	11	719	88	11	5	0	0	0	Mini-Metagenome	Low
3300020836.fa.2	k__Bacteria (UID203)	5449	104	58	6.9	0	0	226546	50	26	31	11938	11938	8713	7306	19237	19237	40	1.66	90.9	11	213	99	5	0	0	0	0	Mini-Metagenome	Low
3300020836.fa.3	k__Bacteria (UID203)	5449	104	58	5.17	0	0	855572	771	109	168	11462	8088	7849	5088	54935	53341	56.7	2.01	83.58	11	890	100	4	0	0	0	0	Mini-Metagenome	Low
3300020837.fa.1	k__Bacteria (UID203)	5449	104	58	25.86	0	0	1860472	682	162	199	16396	16260	11484	9345	48912	47825	41.7	1.92	88.13	11	1803	87	17	0	0	0	0	Mini-Metagenome	Low
3300020837.fa.2	k__Bacteria (UID203)	5449	104	58	20.63	0	0	398557	323	41	49	13524	11986	9720	8127	50212	27795	40.2	2.74	90.38	11	408	84	20	0	0	0	0	Mini-Metagenome	Low
3300020837.fa.3	k__Bacteria (UID203)	5449	104	58	13.79	0	0	358978	80	38	46	12448	12448	9446	7802	26877	26877	43	1.59	92.23	11	352	92	12	0	0	0	0	Mini-Metagenome	Low
3300020839.fa.1	k__Bacteria (UID203)	5449	104	58	66.14	18.97	0	3142561	1086	149	194	37598	35301	21091	16193	123011	123011	39.4	2.53	91.15	11	3105	54	38	11	1	0	0	Mini-Metagenome	Medium
3300020840.fa.2	k__Bacteria (UID203)	5449	104	58	32.76	0	0	535579	70	24	31	54746	54746	22315	17274	114859	114859	50.5	1.68	89.3	11	571	80	24	0	0	0	0	Mini-Metagenome	Low
3300020840.fa.3	k__Bacteria (UID203)	5449	104	58	17.24	0	0	957774	331	136	154	8818	8470	7042	6217	33388	33384	37.9	2.4	89.69	11	1040	92	12	0	0	0	0	Mini-Metagenome	Low
3300020841.fa.1	k__Bacteria (UID203)	5449	104	58	17.24	0	0	566411	219	53	65	15489	15489	10687	8710	30091	30091	52.6	2.79	89.34	11	637	94	10	0	0	0	0	Mini-Metagenome	Low
3300020841.fa.2	k__Bacteria (UID203)	5449	104	58	16.27	0	0	217825	218	18	32	18531	13862	12101	6800	57358	57358	56	1.31	90.67	11	225	85	19	0	0	0	0	Mini-Metagenome	Low
3300020841.fa.4	k__Bacteria (UID203)	5449	104	58	35.82	0	0	1832399	484	150	181	16871	16041	12215	10121	47126	47126	41.5	2.22	91.48	11	1769	77	27	0	0	0	0	Mini-Metagenome	Low
3300020842.fa.1	k__Bacteria (UID203)	5449	104	58	13.32	0	0	400885	200	44	64	13344	11918	9111	6260	23358	23358	56	1.77	88.49	11	464	85	19	0	0	0	0	Mini-Metagenome	Low
3300020842.fa.2	k__Bacteria (UID203)	5449	104	58	22.18	0	0	357783	319	34	46	14933	13734	10523	7770	36577	27319	43.2	1.91	84.36	11	432	84	20	0	0	0	0	Mini-Metagenome	Low
3300020842.fa.4	k__Bacteria (UID203)	5449	104	58	15.52	0	0	1180866	641	126	178	17095	14765	9371	6630	76759	73438	59.2	1.69	92.35	11	1209	93	11	0	0	0	0	Mini-Metagenome	Low
3300020843.fa.2	k__Bacteria (UID203)	5449	104	58	16.54	0	0	258726	60	20	26	19363	19363	12936	9948	26832	26832	38.8	1.48	89.26	11	272	82	22	0	0	0	0	Mini-Metagenome	Low
3300020843.fa.3	k__Bacteria (UID203)	5449	104	58	23.28	0	0	1067864	711	132	182	15409	12830	8089	5863	46087	42492	55.9	2.18	86.62	11	1129	89	15	0	0	0	0	Mini-Metagenome	Low
3300020844.fa.2	k__Bacteria (UID203)	5449	104	58	31.27	0	0	607607	195	53	60	17364	16243	11464	10123	40705	40705	46.5	2.07	94.81	11	626	78	26	0	0	0	0	Mini-Metagenome	Low
3300020844.fa.4	k__Bacteria (UID203)	5449	100	55	21.82	0	0	1181046	393	69	89	29184	28618	17116	13265	105934	83875	54.4	2.2	92.66	11	1102	86	14	0	0	0	0	Mini-Metagenome	Low
3300020844.fa.5	k__Bacteria (UID203)	5449	104	58	31.03	0	0	1507782	598	82	110	40115	31887	18387	13701	98666	82945	36.9	2.54	90.61	11	1467	82	22	0	0	0	0	Mini-Metagenome	Low
3300020845.fa.2	k__Bacteria (UID203)	5449	104	58	10.34	0	0	1028077	288	131	147	9528	9528	7847	6991	24497	24497	42.3	2.46	88.97	11	1023	87	17	0	0	0	0	Mini-Metagenome	Low
3300020845.fa.4	k__Bacteria (UID203)	5449	104	58	15.52	1.72	0	1455457	909	172	236	12278	11639	8461	6163	48120	48120	56.6	2.46	85.74	11	1476	93	10	1	0	0	0	Mini-Metagenome	Low
3300020846.fa.1	k__Bacteria (UID203)	5449	103	57	3.51	0	0	561332	560	75	115	10066	9463	7484	4876	22464	18874	60.3	1.48	84.49	11	591	100	3	0	0	0	0	Mini-Metagenome	Low
3300020846.fa.3	k__Bacteria (UID203)	5449	104	58	20.85	0	0	858251	203	97	113	11500	11500	8847	7593	25278	25278	40.5	1.47	89.83	11	886	84	20	0	0	0	0	Mini-Metagenome	Low
3300020846.fa.4	k__Bacteria (UID203)	5449	102	58	21	0	0	356245	20	8	10	53870	50386	44530	35622	80332	77097	40	1.01	88.96	11	307	84	18	0	0	0	0	Mini-Metagenome	Low
3300020846.fa.5	k__Bacteria (UID203)	5449	104	58	8.62	0	0	509921	218	77	95	8330	8330	6622	5365	25179	25179	38	2.05	88.64	11	513	99	5	0	0	0	0	Mini-Metagenome	Low
3300020846.fa.6	k__Bacteria (UID203)	5449	104	58	8.93	0	0	456549	353	54	77	11644	9671	8454	5924	35645	35645	56	1.48	88.95	11	473	95	9	0	0	0	0	Mini-Metagenome	Low
3300020847.fa.1	k__Bacteria (UID203)	5449	104	58	5.75	1.72	100	1291709	771	127	198	15392	14837	10170	6519	56232	56232	55.9	1.89	85.11	11	1395	99	4	1	0	0	0	Mini-Metagenome	Low
3300020848.fa.2	k__Bacteria (UID203)	5449	104	58	13.17	0	0	875711	306	100	129	13761	13403	8757	6786	30198	30198	57.3	1.65	87.01	11	922	90	14	0	0	0	0	Mini-Metagenome	Low
3300020848.fa.3	k__Bacteria (UID203)	5449	104	58	23.28	0	0	1258740	349	120	144	12482	12315	10489	8738	41633	41633	42.5	1.88	88.47	11	1247	89	15	0	0	0	0	Mini-Metagenome	Low
3300020848.fa.4	k__Bacteria (UID203)	5449	104	58	50	0	0	2152480	915	116	133	39803	38009	18555	16177	197010	197010	36.6	3.08	91.66	11	1998	69	35	0	0	0	0	Mini-Metagenome	Medium
3300020849.fa.2	k__Bacteria (UID203)	5449	104	58	5.92	0	0	449148	287	67	84	8850	8850	6703	5343	28376	26648	59.2	1.15	87.29	11	445	91	13	0	0	0	0	Mini-Metagenome	Low
3300020849.fa.4	k__Bacteria (UID203)	5449	104	58	3.45	0	0	260666	277	42	55	7923	7881	6206	4734	16964	16964	56.8	1.29	86.78	11	253	102	2	0	0	0	0	Mini-Metagenome	Low
3300020850.fa.2	k__Bacteria (UID203)	5449	104	58	22.41	0	0	1343346	600	105	126	16650	15489	12793	10656	66648	66541	36.1	2.18	86.52	11	1321	90	14	0	0	0	0	Mini-Metagenome	Low
3300020850.fa.4	k__Bacteria (UID203)	5449	104	58	24.14	0	0	750797	109	43	50	26149	26149	17460	15013	74731	72424	40.8	1.37	90.41	11	706	88	16	0	0	0	0	Mini-Metagenome	Low
3300020851.fa.1	k__Bacteria (UID203)	5449	104	58	76.72	12.85	31.25	3067480	593	189	224	24718	23580	16230	13691	96097	96097	39.3	2.46	88.76	11	2876	16	72	16	0	0	0	Mini-Metagenome	Medium
3300020852.fa.2	k__Bacteria (UID203)	5449	102	58	45.45	0	0	573326	201	44	56	23005	18205	13030	10234	50586	50586	42.7	1.24	90.8	11	559	68	34	0	0	0	0	Mini-Metagenome	Low
3300020852.fa.3	k__Bacteria (UID203)	5449	104	58	44.83	3.45	0	1876722	413	101	119	35676	35676	18581	15767	91722	86653	40.9	2.39	91.03	11	1758	77	25	2	0	0	0	Mini-Metagenome	Low
3300020854.fa.1	k__Bacteria (UID203)	5449	104	58	26.49	0	0	357705	151	34	47	18668	18668	10520	7607	37515	36704	44.8	1.61	91.95	11	381	79	25	0	0	0	0	Mini-Metagenome	Low
3300020855.fa.1	k__Bacteria (UID203)	5449	104	58	5.96	0	0	671604	490	73	104	16119	14177	9200	6453	32854	32854	54.9	1.42	84.78	11	708	92	12	0	0	0	0	Mini-Metagenome	Low
3300020855.fa.2	k__Bacteria (UID203)	5449	104	58	17.24	0	0	532378	414	62	80	13529	12914	8586	6649	35627	34897	55	1.79	87.49	11	538	92	12	0	0	0	0	Mini-Metagenome	Low
3300020855.fa.4	k__Bacteria (UID203)	5449	103	57	4.39	0	0	549823	328	51	69	15300	15251	10780	7963	56340	47656	46.4	1.53	88.98	11	596	100	3	0	0	0	0	Mini-Metagenome	Low
3300020855.fa.5	k__Bacteria (UID203)	5449	104	58	10.66	0	0	440603	213	44	60	15156	15156	10013	7339	40566	40566	49.4	2.13	92.89	11	428	95	9	0	0	0	0	Mini-Metagenome	Low
3300020856.fa.1	k__Bacteria (UID203)	5449	104	58	18.97	0	0	493904	159	38	51	17232	16657	12997	9681	34708	34708	57.8	0.86	90.58	11	461	91	13	0	0	0	0	Mini-Metagenome	Low
3300020857.fa.1	k__Bacteria (UID203)	5449	100	55	20	0	0	479554	111	58	69	12341	11815	8268	6948	25387	25387	47.5	2.3	90.8	11	499	87	13	0	0	0	0	Mini-Metagenome	Low
3300020857.fa.2	k__Bacteria (UID203)	5449	104	58	12.07	0	0	624739	30	38	41	22104	22104	16440	15236	103458	103458	38.3	2.55	90.63	11	658	97	7	0	0	0	0	Mini-Metagenome	Low
3300020858.fa.3	k__Bacteria (UID203)	5449	103	57	17.54	0	0	584075	118	72	80	10436	10249	8112	7299	22107	22107	42.2	1.12	91.29	11	663	90	13	0	0	0	0	Mini-Metagenome	Low
3300020858.fa.4	k__Bacteria (UID203)	5449	104	58	23.56	0	0	1552571	313	185	199	10752	10577	8392	7800	30420	30420	36.4	1.48	89.29	11	1432	88	16	0	0	0	0	Mini-Metagenome	Low
3300020859.fa.1	k__Bacteria (UID203)	5449	104	58	5.17	0	0	347527	60	41	47	9626	9626	8476	7392	17739	17739	42.9	1.63	96.39	11	367	101	3	0	0	0	0	Mini-Metagenome	Low
3300020859.fa.3	k__Bacteria (UID203)	5449	104	58	1.72	0	0	236298	160	30	39	10338	9654	7876	6054	19884	19884	58.7	1.43	87.21	11	254	99	5	0	0	0	0	Mini-Metagenome	Low
3300020859.fa.5	k__Bacteria (UID203)	5449	104	58	9.66	3.45	0	1562576	962	171	256	14354	11933	9137	6100	55733	55733	56.8	1.79	87.92	11	1658	94	7	3	0	0	0	Mini-Metagenome	Low
3300020860.fa.1	k__Bacteria (UID203)	5449	104	58	10.31	0	0	389623	70	50	57	11119	11119	7792	6834	26550	26550	51	1.91	91.05	11	404	92	12	0	0	0	0	Mini-Metagenome	Low
3300020860.fa.2	k__Bacteria (UID203)	5449	104	58	3.45	0	0	342406	422	47	63	9727	8295	7285	5428	30285	27574	59.2	1.24	85.3	11	366	101	3	0	0	0	0	Mini-Metagenome	Low
3300020860.fa.5	k__Bacteria (UID203)	5449	104	58	0	0	0	212352	73	16	23	28916	28916	13272	9229	56350	56350	56.7	1.19	91.83	11	217	104	0	0	0	0	0	Mini-Metagenome	Low
3300020860.fa.6	k__Bacteria (UID203)	5449	104	58	32.76	3.45	0	2017463	569	197	230	14105	14066	10240	8769	42672	42672	35.8	1.98	89.03	11	1891	81	21	2	0	0	0	Mini-Metagenome	Low
3300020861.fa.2	k__Bacteria (UID203)	5449	104	58	6.74	0	0	350824	80	34	42	13763	13763	10318	8351	45829	39190	53.9	1.84	87.79	11	359	91	13	0	0	0	0	Mini-Metagenome	Low
3300020862.fa.1	k__Bacteria (UID203)	5449	103	57	24.24	0	0	221689	40	16	20	17141	15758	13855	11082	42993	42993	42.3	1.37	88.17	11	248	79	24	0	0	0	0	Mini-Metagenome	Low
3300020862.fa.4	k__Bacteria (UID203)	5449	104	58	61.21	17.24	0	2677103	839	156	197	29877	26196	17160	13585	85310	82714	37.8	2.34	90.95	11	2651	62	30	12	0	0	0	Mini-Metagenome	Medium
3300020863.fa.1	k__Bacteria (UID203)	5449	104	58	1.72	0	0	303510	242	47	64	7898	5930	6457	4738	20633	18959	56	1.35	82.57	11	362	99	5	0	0	0	0	Mini-Metagenome	Low
3300020864.fa.1	k__Bacteria (UID203)	5449	104	58	15.52	0	0	576456	204	60	79	14833	14652	9607	7294	39341	39341	45.3	1.77	90.03	11	621	95	9	0	0	0	0	Mini-Metagenome	Low
3300020865.fa.2	k__Bacteria (UID203)	5449	104	58	39.66	1.72	0	3967858	1594	354	461	17645	16039	11208	8603	82405	82405	57.2	1.81	85.82	11	3797	75	28	1	0	0	0	Mini-Metagenome	Low
3300020866.fa.2	k__Bacteria (UID203)	5449	104	58	22.41	0	0	1648603	370	122	159	20924	20592	13513	10366	55179	54653	43.3	1.64	90.67	11	1657	89	15	0	0	0	0	Mini-Metagenome	Low
3300020866.fa.3	k__Bacteria (UID203)	5449	104	58	32.76	0	0	451131	81	45	52	13689	13689	10025	8674	34183	34183	44.4	1.89	91.63	11	449	83	21	0	0	0	0	Mini-Metagenome	Low
3300020866.fa.5	k__Bacteria (UID203)	5449	103	57	20.41	0	0	696428	340	53	73	21792	21792	13140	9535	57861	54412	48.5	2.22	89.42	11	712	77	26	0	0	0	0	Mini-Metagenome	Low
3300020867.fa.1	k__Bacteria (UID203)	5449	103	58	14.03	0	0	542342	330	66	80	9761	9423	8217	6775	24390	24390	38.4	1.78	88.73	11	480	88	15	0	0	0	0	Mini-Metagenome	Low
3300020868.fa.2	k__Bacteria (UID203)	5449	104	58	16.38	0	0	480159	259	31	42	22693	22072	15489	11426	63094	63094	41.3	2.74	91.87	11	481	92	12	0	0	0	0	Mini-Metagenome	Low
3300020868.fa.3	k__Bacteria (UID203)	5449	104	58	34.48	0	0	739634	1289	39	64	35168	26933	18964	11536	64346	44617	42.4	1.27	88.09	11	716	81	23	0	0	0	0	Mini-Metagenome	Low
3300020869.fa.2	k__Bacteria (UID203)	5449	104	58	17.24	0	0	801314	407	61	88	20651	19650	13136	9101	82143	82143	56.3	2.12	84.41	11	831	92	12	0	0	0	0	Mini-Metagenome	Low
3300020869.fa.3	k__Bacteria (UID203)	5449	104	58	19.92	4.31	0	2582542	1236	290	396	14198	13052	8905	6518	44669	44669	56.9	2.09	84.7	11	2630	83	17	4	0	0	0	Mini-Metagenome	Low
3300020870.fa.1	k__Bacteria (UID203)	5449	104	58	12.07	0	0	259063	40	26	30	17042	16375	9963	8634	24081	24081	51.4	1.69	83.16	11	280	95	9	0	0	0	0	Mini-Metagenome	Low
3300020870.fa.2	k__Bacteria (UID203)	5449	104	58	22.41	1.72	0	2012354	997	226	295	12360	11914	8904	6818	46191	46191	57.4	1.99	88.16	11	2035	91	12	1	0	0	0	Mini-Metagenome	Low
3300020870.fa.3	k__Bacteria (UID203)	5449	104	58	13.38	0	0	255285	60	33	39	10266	10266	7735	6544	25175	25175	42.9	1.6	85.81	11	279	92	12	0	0	0	0	Mini-Metagenome	Low
3300020870.fa.4	k__Bacteria (UID203)	5449	103	58	46.12	0	0	1978440	838	205	227	12989	12753	9650	8711	47637	47637	41.7	2.28	85.66	11	1806	71	32	0	0	0	0	Mini-Metagenome	Low
3300020871.fa.4	k__Bacteria (UID203)	5449	104	58	21.55	0	0	397524	143	36	48	18311	18311	11042	8278	114603	114603	44.5	1.84	92.02	11	399	90	14	0	0	0	0	Mini-Metagenome	Low
3300020872.fa.4	k__Bacteria (UID203)	5449	104	58	13.79	0	0	412285	132	49	62	10709	9813	8413	6647	31748	31748	63.7	1.99	85.11	11	366	93	11	0	0	0	0	Mini-Metagenome	Low
3300020873.fa.3	k__Bacteria (UID203)	5449	104	58	10.34	0	0	1287048	789	89	133	28569	23301	14461	9671	63107	56385	53.7	1.65	82.79	11	1394	97	7	0	0	0	0	Mini-Metagenome	Low
3300020873.fa.4	k__Bacteria (UID203)	5449	104	58	9.25	0	0	534180	175	48	56	12666	12524	11128	9535	116086	116086	39.4	2.41	90.34	11	564	94	10	0	0	0	0	Mini-Metagenome	Low
3300020874.fa.1	k__Bacteria (UID203)	5449	104	58	15.17	0	0	234865	66	28	32	10592	9893	8388	7337	27815	27815	41	1.62	88.51	11	260	90	14	0	0	0	0	Mini-Metagenome	Low
3300020874.fa.4	k__Bacteria (UID203)	5449	99	53	13.21	0	0	325175	279	48	61	8483	7742	6774	5326	24484	24484	41.4	3.05	93.83	11	343	91	8	0	0	0	0	Mini-Metagenome	Low
3300020874.fa.5	k__Bacteria (UID203)	5449	103	57	5.26	0	0	281541	205	33	42	10358	8480	8531	6698	30783	30783	42.8	0.98	91.47	11	323	99	4	0	0	0	0	Mini-Metagenome	Low
3300020874.fa.6	k__Bacteria (UID203)	5449	104	58	28.61	1.72	0	2323479	1313	221	309	17890	16796	10513	7515	81706	81706	56.7	1.68	86.64	11	2331	84	19	1	0	0	0	Mini-Metagenome	Low
3300020875.fa.2	k__Bacteria (UID203)	5449	104	58	17.24	1.72	0	632471	288	52	61	22276	20969	12162	10363	52369	52369	40.7	2.5	88.71	11	657	93	9	2	0	0	0	Mini-Metagenome	Low
3300020875.fa.3	k__Bacteria (UID203)	5449	104	58	13.17	0	0	1043436	980	149	220	8896	8069	7002	4738	27111	27111	56.1	1.8	83.47	11	1133	90	14	0	0	0	0	Mini-Metagenome	Low
3300020876.fa.2	k__Bacteria (UID203)	5449	104	58	3.45	0	0	275616	321	36	56	11262	8602	7656	4915	22703	22050	60.6	1.96	85.83	11	288	102	2	0	0	0	0	Mini-Metagenome	Low
3300020876.fa.3	k__Bacteria (UID203)	5449	104	58	26.49	0	0	460460	174	59	74	8562	8562	7804	6220	32328	32328	49.4	1.39	91.66	11	550	82	22	0	0	0	0	Mini-Metagenome	Low
3300020877.fa.5	k__Bacteria (UID203)	5449	104	58	12.07	0	0	474405	230	49	63	13563	12412	9681	7526	33274	33274	36.8	1.86	89.28	11	515	95	9	0	0	0	0	Mini-Metagenome	Low
3300020879.fa.2	k__Bacteria (UID203)	5449	104	58	37.93	0	0	2248843	609	163	204	21290	20677	13796	11020	61306	61306	42.7	1.64	90.1	11	2124	79	25	0	0	0	0	Mini-Metagenome	Low
3300020879.fa.3	k__Bacteria (UID203)	5449	104	58	12.93	0	0	289632	103	23	28	23760	23585	12592	10340	48077	48077	50.4	1.49	90.72	11	338	96	8	0	0	0	0	Mini-Metagenome	Low
3300020879.fa.5	k__Bacteria (UID203)	5449	103	57	10.53	0	0	818984	712	103	158	10415	8530	7951	5178	49699	43126	57.5	1.28	87.86	11	823	96	7	0	0	0	0	Mini-Metagenome	Low
3300020880.fa.3	k__Bacteria (UID203)	5449	104	58	15.52	0	0	260053	204	29	37	10953	9826	8967	7022	29377	28657	38.3	1.52	87.06	11	279	94	10	0	0	0	0	Mini-Metagenome	Low
3300020880.fa.4	k__Bacteria (UID203)	5449	100	55	44.55	0	0	632736	350	52	60	20481	17827	12168	10539	54630	54630	39.8	2.03	92.22	11	642	70	30	0	0	0	0	Mini-Metagenome	Low
3300020880.fa.5	k__Bacteria (UID203)	5449	104	58	13.79	0	0	857214	578	124	180	9136	6855	6913	4759	33624	33624	56.9	1.56	84.91	11	896	94	10	0	0	0	0	Mini-Metagenome	Low
3300020881.fa.1	k__Bacteria (UID203)	5449	104	58	27.59	0	0	627853	190	63	73	15025	15025	9965	8598	41473	41473	43.8	1.95	91.78	11	644	85	19	0	0	0	0	Mini-Metagenome	Low
3300020881.fa.3	k__Bacteria (UID203)	5449	104	58	11.18	1.72	0	286953	230	36	50	13447	9200	7970	5734	30545	24626	55.2	0.83	92.27	11	313	87	16	1	0	0	0	Mini-Metagenome	Low
3300020881.fa.6	k__Bacteria (UID203)	5449	104	58	8.62	0	0	791854	326	93	124	13919	12902	8514	6383	32632	32632	54.4	1.85	86.4	11	777	99	5	0	0	0	0	Mini-Metagenome	Low
3300020881.fa.7	k__Bacteria (UID203)	5449	104	58	31.03	0	0	1509326	263	154	180	12812	12380	9800	8383	24860	24539	35.6	1.93	88.75	11	1444	83	21	0	0	0	0	Mini-Metagenome	Low
3300020882.fa.2	k__Bacteria (UID203)	5449	104	58	15.52	0	0	1174791	484	92	119	16480	16480	12769	9868	47756	47756	40.5	1.77	90.33	11	1105	93	11	0	0	0	0	Mini-Metagenome	Low
3300020883.fa.2	k__Bacteria (UID203)	5449	104	58	20.69	3.45	0	2521057	1207	234	316	16974	15651	10773	7974	42469	42469	56.9	1.76	84.26	11	2545	92	10	2	0	0	0	Mini-Metagenome	Low
3300020883.fa.3	k__Bacteria (UID203)	5449	104	58	34.64	0	0	2522085	1036	194	242	18791	17704	13000	10417	53604	53604	44.1	1.61	87.43	11	2383	79	25	0	0	0	0	Mini-Metagenome	Low
3300020884.fa.1	k__Bacteria (UID203)	5449	100	55	18.18	0	0	333391	200	35	46	13368	12151	9525	7243	24780	24780	54.6	1.5	93.78	11	365	87	13	0	0	0	0	Mini-Metagenome	Low
3300020884.fa.3	k__Bacteria (UID203)	5449	104	58	10.34	0	0	1123913	1063	140	201	11257	9059	8027	5586	35094	35094	57.2	1.86	85.7	11	1226	93	11	0	0	0	0	Mini-Metagenome	Low
3300020884.fa.6	k__Bacteria (UID203)	5449	104	58	22.57	0	0	915937	332	81	99	16375	16375	11307	9248	54777	54777	37.3	1.5	90.69	11	886	86	18	0	0	0	0	Mini-Metagenome	Low
3300020885.fa.1	k__Bacteria (UID203)	5449	103	58	12.23	0	0	832933	502	103	124	10525	9906	8086	6713	23244	23244	56.6	2.62	88.72	11	849	89	14	0	0	0	0	Mini-Metagenome	Low
3300020885.fa.3	k__Bacteria (UID203)	5449	104	58	32.92	0	0	278245	20	17	19	19099	19099	16367	14643	44478	44478	49.4	0.99	92.23	11	329	66	38	0	0	0	0	Mini-Metagenome	Low
3300020885.fa.4	k__Bacteria (UID203)	5449	103	57	8.77	0	0	790246	240	82	106	14414	14414	9637	7452	44543	44543	54.5	2.15	91.59	11	845	98	5	0	0	0	0	Mini-Metagenome	Low
3300020885.fa.6	k__Bacteria (UID203)	5449	104	58	31.03	1.72	100	1231082	333	136	154	10788	10549	9052	7991	44365	44365	38.9	1.86	91.69	11	1265	81	22	1	0	0	0	Mini-Metagenome	Low
3300020886.fa.1	k__Bacteria (UID203)	5449	104	58	24.14	0	0	2687569	780	167	228	25869	24772	16093	11784	74302	74302	54.9	1.37	86.56	11	2552	87	17	0	0	0	0	Mini-Metagenome	Low
3300020886.fa.4	k__Bacteria (UID203)	5449	104	58	34.59	8.45	0	1987124	930	182	261	16184	13877	10918	7609	72088	64441	57.5	1.38	86.9	11	1884	68	28	8	0	0	0	Mini-Metagenome	Low
3300020887.fa.1	k__Bacteria (UID203)	5449	104	58	24.14	1.72	0	3708756	1685	372	495	15460	13957	9969	7489	53128	53128	56.2	2.03	85.98	11	3895	89	14	1	0	0	0	Mini-Metagenome	Low
3300020887.fa.2	k__Bacteria (UID203)	5449	104	58	9.31	0	0	364607	102	39	45	13775	13775	9348	8100	31076	31076	51.7	2.13	87.07	11	374	96	8	0	0	0	0	Mini-Metagenome	Low
3300020887.fa.3	k__Bacteria (UID203)	5449	104	58	1.72	0	0	373993	289	29	47	30532	26334	12896	7951	50965	50965	59.6	1.45	88.21	11	368	103	1	0	0	0	0	Mini-Metagenome	Low
3300020887.fa.4	k__Bacteria (UID203)	5449	104	58	18.97	0	0	881014	114	73	78	15953	15141	12068	11293	40988	40988	37.4	2.22	91.88	11	861	81	23	0	0	0	0	Mini-Metagenome	Low
3300020888.fa.4	k__Bacteria (UID203)	5449	104	58	12.07	0	0	955790	460	105	129	12995	12509	9102	7405	57423	57047	45	1.47	87.92	11	942	95	9	0	0	0	0	Mini-Metagenome	Low
3300020888.fa.7	k__Bacteria (UID203)	5449	103	57	40.35	0	0	930294	475	38	52	41723	38575	24481	17881	78814	78814	40.9	1.06	88.8	11	967	72	31	0	0	0	0	Mini-Metagenome	Low
3300020889.fa.4	k__Bacteria (UID203)	5449	104	58	51.72	0	0	1378803	540	48	57	62459	49462	28725	24180	175587	175587	38.4	1.73	90.18	11	1385	69	35	0	0	0	0	Mini-Metagenome	Medium
3300020890.fa.2	k__Bacteria (UID203)	5449	104	58	22.18	0	0	1905180	496	152	189	18013	17859	12534	10077	56646	56646	42.9	2.03	88.71	11	1839	87	17	0	0	0	0	Mini-Metagenome	Low
3300020890.fa.3	k__Bacteria (UID203)	5449	104	58	8.62	0	0	340267	143	30	39	14741	13197	11342	8721	30229	30229	40.5	1.62	90.65	11	326	99	5	0	0	0	0	Mini-Metagenome	Low
3300020890.fa.4	k__Bacteria (UID203)	5449	104	58	18.97	0	0	601263	320	46	71	22953	19358	13070	8463	43811	43811	53.5	2.27	90.03	11	661	90	14	0	0	0	0	Mini-Metagenome	Low
3300020891.fa.2	k__Bacteria (UID203)	5449	104	58	10.34	0	0	282720	194	24	33	29814	29814	11780	8561	46671	44967	53.9	1.9	94.4	11	231	98	6	0	0	0	0	Mini-Metagenome	Low
3300020891.fa.3	k__Bacteria (UID203)	5449	104	58	18.97	0	0	588096	953	59	71	15048	14053	9967	8269	37512	37512	40.5	2.76	86.85	11	596	91	13	0	0	0	0	Mini-Metagenome	Low
3300020891.fa.4	k__Bacteria (UID203)	5449	104	58	18.1	0	0	1319376	815	109	147	17377	17195	12104	8969	48882	48882	40.3	1.33	90.8	11	1243	89	15	0	0	0	0	Mini-Metagenome	Low
3300020892.fa.1	k__Bacteria (UID203)	5449	104	58	5.17	0	0	467461	140	57	71	11552	11552	8201	6581	36809	36809	57.8	1.98	87.72	11	485	101	3	0	0	0	0	Mini-Metagenome	Low
3300020892.fa.3	k__Bacteria (UID203)	5449	104	58	43.68	0	0	1149079	238	88	106	18329	18289	13057	10838	51743	51743	43.9	1.55	91.35	11	1065	73	31	0	0	0	0	Mini-Metagenome	Low
3300020892.fa.5	k__Bacteria (UID203)	5449	103	57	11.4	0	0	325684	296	41	59	12711	9101	7943	5515	43181	43181	59	1.76	86.64	11	295	93	10	0	0	0	0	Mini-Metagenome	Low
3300020892.fa.6	k__Bacteria (UID203)	5449	104	58	12.07	0	0	727072	536	66	93	18425	16765	11016	7812	49440	46730	55.6	1.21	87.86	11	678	97	7	0	0	0	0	Mini-Metagenome	Low
3300020893.fa.1	k__Bacteria (UID203)	5449	104	58	12.54	0	0	200687	10	20	21	12871	12871	10034	9556	28197	28197	41.7	1.09	91.22	11	189	91	13	0	0	0	0	Mini-Metagenome	Low
3300020894.fa.1	k__Bacteria (UID203)	5449	104	58	25.86	1.72	0	2455138	1325	275	377	12618	11904	8927	6508	83300	83300	58.2	1.81	84.47	11	2627	86	17	1	0	0	0	Mini-Metagenome	Low
3300020894.fa.3	k__Bacteria (UID203)	5449	103	57	47.37	0	0	1610991	593	105	133	23633	21117	15342	12108	83372	83372	46.9	1.16	91.64	11	1548	72	31	0	0	0	0	Mini-Metagenome	Low
3300020894.fa.4	k__Bacteria (UID203)	5449	102	58	25.63	0	0	1016382	504	161	184	7171	6799	6312	5521	23444	21071	38.3	2.92	90.03	11	1128	79	23	0	0	0	0	Mini-Metagenome	Low
3300020894.fa.5	k__Bacteria (UID203)	5449	104	58	8.93	0	0	211142	30	28	31	9380	9380	7540	6810	20935	20935	39.1	1.68	89.15	11	216	96	8	0	0	0	0	Mini-Metagenome	Low
3300020895.fa.1	k__Bacteria (UID203)	5449	104	58	27.46	0	0	1560067	330	85	109	29600	25783	18353	14309	103970	103970	43.6	1.33	92.09	11	1395	79	25	0	0	0	0	Mini-Metagenome	Low
3300020895.fa.3	k__Bacteria (UID203)	5449	104	58	25	0	0	767671	120	50	62	27000	27000	15353	12379	52371	52371	49.5	1.21	93.17	11	821	88	16	0	0	0	0	Mini-Metagenome	Low
3300020895.fa.4	k__Bacteria (UID203)	5449	104	58	3.45	0	0	1340358	528	150	190	12606	12064	8935	7051	48403	48403	56.8	1.97	86.24	11	1342	102	2	0	0	0	0	Mini-Metagenome	Low
3300020897.fa.3	k__Bacteria (UID203)	5449	104	58	18.97	0	0	648163	100	78	88	9176	9086	8309	7364	24830	24830	39	1.7	90.22	11	675	91	13	0	0	0	0	Mini-Metagenome	Low
3300020897.fa.4	k__Bacteria (UID203)	5449	104	58	34.4	1.72	0	3111577	1598	323	452	13701	12274	9633	6880	63618	63618	57.2	1.81	87.04	11	3032	76	27	1	0	0	0	Mini-Metagenome	Low
3300020898.fa.4	k__Bacteria (UID203)	5449	102	58	43.97	0	0	1105529	647	55	84	37415	35203	20100	13153	158407	158407	45.8	2.33	92.19	11	1052	74	28	0	0	0	0	Mini-Metagenome	Low
3300020899.fa.2	k__Bacteria (UID203)	5449	104	58	26.33	0	0	691474	120	57	69	17158	17158	12131	10019	41425	41425	46.4	1.78	95.3	11	638	83	21	0	0	0	0	Mini-Metagenome	Low
3300020899.fa.4	k__Bacteria (UID203)	5449	103	58	20.69	0	0	420207	124	28	38	28792	28191	15007	11054	69399	69399	54.6	1.3	94.62	11	384	89	14	0	0	0	0	Mini-Metagenome	Low
3300020901.fa.2	k__Bacteria (UID203)	5449	100	55	3.64	0	0	245030	120	34	46	8649	8649	7206	5324	17704	17704	54.1	1.93	96.25	11	230	98	2	0	0	0	0	Mini-Metagenome	Low
3300020901.fa.3	k__Bacteria (UID203)	5449	104	58	87.93	46.21	1.47	3080818	866	99	127	53633	42073	31119	24251	199461	199461	39	2.12	91.88	11	3001	9	27	68	0	0	0	Mini-Metagenome	Medium
3300020903.fa.1	k__Bacteria (UID203)	5449	104	58	19.83	0	0	335931	462	42	58	11009	8935	7998	5783	26473	26473	42.7	2.48	89.28	11	344	88	16	0	0	0	0	Mini-Metagenome	Low
3300020903.fa.2	k__Bacteria (UID203)	5449	104	58	17.24	0	0	533238	242	62	79	11889	11823	8600	6746	27478	27478	38.6	1.56	90.62	11	571	93	11	0	0	0	0	Mini-Metagenome	Low
3300020904.fa.4	k__Bacteria (UID203)	5449	104	58	23.1	0	0	649509	180	61	79	13351	12735	10647	8219	37640	37640	49.3	1.68	91.5	11	670	85	19	0	0	0	0	Mini-Metagenome	Low
3300020904.fa.6	k__Bacteria (UID203)	5449	104	58	14.66	0	0	301496	84	42	49	8765	8650	7178	6151	19889	19889	34.7	1.74	88.56	11	310	95	9	0	0	0	0	Mini-Metagenome	Low
3300020904.fa.7	k__Bacteria (UID203)	5449	104	58	25.86	0	0	661991	729	81	101	9184	9013	8172	6547	27172	27172	40.9	1.6	88.2	11	628	87	17	0	0	0	0	Mini-Metagenome	Low
3300020905.fa.3	k__Bacteria (UID203)	5449	104	58	27.76	0	0	896667	228	83	100	14517	14476	10803	8964	46453	46453	45.4	1.5	92.09	11	845	83	21	0	0	0	0	Mini-Metagenome	Low
3300020906.fa.2	k__Bacteria (UID203)	5449	104	58	16.38	0	0	971624	400	63	81	26227	25013	15422	11990	76508	76508	40.3	1.61	90.11	11	975	94	10	0	0	0	0	Mini-Metagenome	Low
3300020906.fa.5	k__Bacteria (UID203)	5449	103	57	15.79	0	0	201098	30	23	26	11263	11263	8743	7733	25283	25283	42.2	1.33	92.94	11	223	93	10	0	0	0	0	Mini-Metagenome	Low
3300020906.fa.6	k__Bacteria (UID203)	5449	104	58	14.58	0	0	842704	321	80	111	13393	13324	10533	7589	37818	37651	43.2	1.49	90.87	11	885	87	17	0	0	0	0	Mini-Metagenome	Low
3300020907.fa.1	k__Bacteria (UID203)	5449	104	58	15.67	0	0	258289	239	32	53	12945	7589	8071	4868	26767	26767	55	2.32	89.32	11	313	94	10	0	0	0	0	Mini-Metagenome	Low
3300020907.fa.2	k__Bacteria (UID203)	5449	104	58	28.68	0	0	960838	150	93	108	13763	13626	10331	8895	36161	36161	40.5	1.61	90.13	11	1002	81	23	0	0	0	0	Mini-Metagenome	Low
3300020908.fa.1	k__Bacteria (UID203)	5449	104	58	4.31	0	0	202268	336	18	29	14842	14154	11237	6963	46213	31165	53.8	0.73	90.2	11	242	101	3	0	0	0	0	Mini-Metagenome	Low
3300020908.fa.4	k__Bacteria (UID203)	5449	104	58	5.17	0	0	909308	618	92	143	14794	11399	9883	6354	51195	51195	59	1.42	85.56	11	887	101	3	0	0	0	0	Mini-Metagenome	Low
3300020909.fa.2	k__Bacteria (UID203)	5449	104	58	21.55	0	0	621329	80	77	85	9187	9139	8069	7308	31627	31627	40.1	1.13	91.81	11	629	88	16	0	0	0	0	Mini-Metagenome	Low
3300020909.fa.3	k__Bacteria (UID203)	5449	104	58	46.55	1.72	0	2496220	519	196	234	20166	19382	12735	10665	56782	56782	40.1	1.87	91.13	11	2418	70	33	1	0	0	0	Mini-Metagenome	Low
3300020910.fa.1	k__Bacteria (UID203)	5449	104	58	21.79	0.78	0	1823166	793	174	228	14967	13872	10477	7992	38076	32668	51.9	1.49	86.88	11	1747	82	17	5	0	0	0	Mini-Metagenome	Low
3300020911.fa.3	k__Bacteria (UID203)	5449	104	58	23.28	1.72	0	2339923	2335	284	402	11521	10022	8239	5814	44538	42428	57.4	2.32	84.64	11	2379	88	15	1	0	0	0	Mini-Metagenome	Low
3300020911.fa.4	k__Bacteria (UID203)	5449	104	58	13.79	0	0	343636	219	45	54	8372	8372	7636	6359	20736	20736	41.3	1.96	87.08	11	349	96	8	0	0	0	0	Mini-Metagenome	Low
3300020911.fa.5	k__Bacteria (UID203)	5449	104	58	17.4	0	0	701691	630	61	83	22472	18477	11503	8446	57091	54022	58.2	1.65	89.16	11	714	92	12	0	0	0	0	Mini-Metagenome	Low
3300020912.fa.1	k__Bacteria (UID203)	5449	104	58	47.59	0	0	3107727	530	243	287	17294	16505	12789	10826	56917	56917	42.6	1.77	87.9	11	2975	70	34	0	0	0	0	Mini-Metagenome	Low
3300020912.fa.3	k__Bacteria (UID203)	5449	102	58	13.32	0	0	645811	294	50	68	18141	15579	12916	9492	44017	44017	37.7	2.06	87.32	11	639	85	17	0	0	0	0	Mini-Metagenome	Low
3300020913.fa.1	k__Bacteria (UID203)	5449	104	58	27.59	0	0	1069617	240	95	119	16408	16339	11259	8986	41431	41431	45.6	1.55	86.86	11	1018	85	19	0	0	0	0	Mini-Metagenome	Low
3300020913.fa.2	k__Bacteria (UID203)	5449	104	58	21.79	0	0	1952981	635	178	230	16247	16096	10971	8488	38603	38603	43.6	2.26	86.82	11	1924	82	22	0	0	0	0	Mini-Metagenome	Low
3300020913.fa.3	k__Bacteria (UID203)	5449	104	58	17.76	0	0	528514	319	63	88	11557	11557	8389	6002	34049	34049	58.6	1.37	86.54	11	528	90	14	0	0	0	0	Mini-Metagenome	Low
3300020913.fa.4	k__Bacteria (UID203)	5449	104	58	39.66	0	0	626111	230	53	67	19050	16745	11813	9341	41974	41974	44.7	1.41	91.84	11	616	76	28	0	0	0	0	Mini-Metagenome	Low
3300020913.fa.5	k__Bacteria (UID203)	5449	104	58	61.21	0	0	946388	120	46	58	31225	30028	20573	16314	70727	70727	48.6	2.59	87.82	11	968	62	42	0	0	0	0	Mini-Metagenome	Medium
3300020913.fa.9	k__Bacteria (UID203)	5449	104	58	51.72	0	0	1389393	674	99	125	20699	17693	14034	11109	87133	86564	36.7	2.74	89.95	11	1360	67	37	0	0	0	0	Mini-Metagenome	Medium
3300020914.fa.1	k__Bacteria (UID203)	5449	104	58	20.69	0.86	0	3446840	1817	326	423	15628	14926	10573	8144	54494	54494	57.4	2.7	84.77	11	3338	89	14	1	0	0	0	Mini-Metagenome	Low
3300020914.fa.2	k__Bacteria (UID203)	5449	104	58	8.62	0	0	472896	184	63	73	8958	8950	7506	6475	29588	29588	40.8	2.03	90.93	11	510	99	5	0	0	0	0	Mini-Metagenome	Low
3300020914.fa.3	k__Bacteria (UID203)	5449	103	57	31.5	5.26	0	3452696	1470	305	422	17700	16949	11320	8178	62657	60532	58.8	1.69	86.91	11	3229	77	23	3	0	0	0	Mini-Metagenome	Low
3300020915.fa.2	k__Bacteria (UID203)	5449	103	57	29.98	0	0	1590783	936	140	177	17247	16077	11362	8982	53407	53407	44	1.23	90.09	11	1813	84	19	0	0	0	0	Mini-Metagenome	Low
3300020916.fa.2	k__Bacteria (UID203)	5449	103	58	5.17	0	0	289098	216	35	46	11759	9845	8259	6280	28272	25933	57.7	3.02	88.57	11	324	98	5	0	0	0	0	Mini-Metagenome	Low
3300020917.fa.1	k__Bacteria (UID203)	5449	104	58	15.52	0	0	399148	150	29	44	25294	20585	13763	9068	48400	37016	58.8	1.09	89.01	11	374	95	9	0	0	0	0	Mini-Metagenome	Low
3300020917.fa.3	k__Bacteria (UID203)	5449	103	58	50	0	0	2174368	790	161	186	18425	18425	13505	11685	50188	50188	40.9	1.98	87.6	11	1914	69	34	0	0	0	0	Mini-Metagenome	Medium
3300020918.fa.4	k__Bacteria (UID203)	5449	104	58	5.49	0.16	0	500541	130	47	60	14208	14208	10649	8340	39043	39043	53.8	2.33	89.35	11	563	99	4	1	0	0	0	Mini-Metagenome	Low
3300020919.fa.3	k__Bacteria (UID203)	5449	104	58	61.83	16.07	8.7	5979674	4377	529	709	19867	17629	11303	8427	72775	72775	57	1.82	86.72	11	6036	42	39	23	0	0	0	Mini-Metagenome	Medium
3300020919.fa.4	k__Bacteria (UID203)	5449	104	58	26.03	0	0	1045610	500	64	79	31562	29200	16337	13229	56668	56668	52.6	1.4	90.35	11	1049	86	18	0	0	0	0	Mini-Metagenome	Low
3300020920.fa.1	k__Bacteria (UID203)	5449	103	57	33.33	0	0	1554846	632	123	159	17595	16445	12641	9774	54541	54541	44.3	1.42	90.22	11	1582	80	23	0	0	0	0	Mini-Metagenome	Low
3300020920.fa.2	k__Bacteria (UID203)	5449	100	55	21.21	0	0	390810	60	31	37	15369	15369	12606	10560	63282	63282	50.4	1.71	91.11	11	449	85	15	0	0	0	0	Mini-Metagenome	Low
3300020920.fa.4	k__Bacteria (UID203)	5449	104	58	18.97	0	0	349829	80	28	36	19005	19005	12493	9715	39694	39694	52.8	2.04	90.74	11	394	90	14	0	0	0	0	Mini-Metagenome	Low
3300020920.fa.5	k__Bacteria (UID203)	5449	104	58	12.07	0	0	1877659	1060	211	280	12691	11612	8898	6702	34260	34260	56.1	2.2	85.45	11	1867	97	7	0	0	0	0	Mini-Metagenome	Low
3300020920.fa.6	k__Bacteria (UID203)	5449	103	57	5.26	0	0	225518	50	19	24	17093	17093	11869	9394	28303	27791	56.1	2.22	90.41	11	250	100	3	0	0	0	0	Mini-Metagenome	Low
3300020921.fa.1	k__Bacteria (UID203)	5449	103	57	15.79	0	0	1190471	327	102	128	20389	19287	11671	9298	55752	55752	57.7	1.76	91.16	11	1244	93	10	0	0	0	0	Mini-Metagenome	Low
3300020921.fa.2	k__Bacteria (UID203)	5449	104	58	12.07	0	0	408070	90	47	56	10833	10833	8682	7285	26980	26980	42.1	1.79	88.83	11	415	96	8	0	0	0	0	Mini-Metagenome	Low
3300020921.fa.3	k__Bacteria (UID203)	5449	104	58	34.48	3.45	0	2050357	935	163	218	20605	20516	12578	9401	67346	67346	60.3	1.16	87.93	11	1950	79	23	2	0	0	0	Mini-Metagenome	Low
3300020921.fa.5	k__Bacteria (UID203)	5449	100	55	9.09	0	0	441022	220	43	56	15187	12620	10256	7871	54850	54850	55.3	1.76	93.83	11	451	93	7	0	0	0	0	Mini-Metagenome	Low
3300020922.fa.4	k__Bacteria (UID203)	5449	104	58	29.59	0	0	1719964	438	102	127	22405	21998	16862	13539	58701	58701	49.7	2.58	89.3	11	1599	77	27	0	0	0	0	Mini-Metagenome	Low
3300020922.fa.5	k__Bacteria (UID203)	5449	104	58	26.49	5.17	0	3014177	2540	275	373	16413	14595	10960	8074	45299	44582	55.8	1.93	85.9	11	3010	80	20	4	0	0	0	Mini-Metagenome	Low
3300020922.fa.6	k__Bacteria (UID203)	5449	104	58	26.65	0	0	972216	816	108	147	12470	12273	9002	6608	49392	48040	60.5	1.56	87.03	11	990	78	26	0	0	0	0	Mini-Metagenome	Low
3300020923.fa.1	k__Bacteria (UID203)	5449	104	58	35.34	0	0	3324787	1362	221	328	32987	26361	15044	10132	97289	90489	55.2	1.88	87.64	11	3094	82	22	0	0	0	0	Mini-Metagenome	Low
3300020923.fa.3	k__Bacteria (UID203)	5449	103	57	10.53	0	0	338552	163	40	48	9934	9934	8463	7049	26309	26123	33.2	1.75	83.44	11	380	96	7	0	0	0	0	Mini-Metagenome	Low
3300020923.fa.4	k__Bacteria (UID203)	5449	104	58	44.04	0	0	2471400	348	151	175	23892	23892	16366	14120	79722	79722	45.3	1.95	91.85	11	2204	64	40	0	0	0	0	Mini-Metagenome	Low
3300020923.fa.5	k__Bacteria (UID203)	5449	104	58	10.34	0	0	831034	282	106	133	10257	9558	7839	6246	26948	26948	59.6	1.19	87.81	11	840	97	7	0	0	0	0	Mini-Metagenome	Low
3300020923.fa.6	k__Bacteria (UID203)	5449	104	58	22.41	0	0	470428	80	52	60	11931	11931	9046	7839	26653	26653	42.8	1.96	88.63	11	463	89	15	0	0	0	0	Mini-Metagenome	Low
3300020925.fa.2	k__Bacteria (UID203)	5449	103	57	1.44	0	0	264698	398	45	81	6548	4735	5882	3262	19920	16398	59.5	1.47	83.04	11	281	94	9	0	0	0	0	Mini-Metagenome	Low
3300020925.fa.3	k__Bacteria (UID203)	5449	104	58	21.55	0	0	760159	227	74	95	16210	14321	10272	7999	53083	46126	55.9	2.05	86.7	11	752	90	14	0	0	0	0	Mini-Metagenome	Low
3300020925.fa.5	k__Bacteria (UID203)	5449	104	58	6.9	0	0	726490	438	69	104	16991	15748	10528	6981	45447	45447	54.6	1.36	87.9	11	748	98	6	0	0	0	0	Mini-Metagenome	Low
3300020925.fa.6	k__Bacteria (UID203)	5449	104	58	37.93	1.72	0	1389796	596	65	91	33432	32950	21381	15265	81470	81189	38.3	1.92	91.78	11	1403	78	25	1	0	0	0	Mini-Metagenome	Low
3300020926.fa.4	k__Bacteria (UID203)	5449	104	58	1.72	0	0	533201	323	48	70	21325	21325	11108	7612	111802	111802	58.8	2.51	86.87	11	560	103	1	0	0	0	0	Mini-Metagenome	Low
3300020926.fa.5	k__Bacteria (UID203)	5449	104	58	3.92	0	0	447272	346	54	79	10484	10026	8282	5657	43471	43471	56.4	1.35	85.13	11	435	99	5	0	0	0	0	Mini-Metagenome	Low
3300020927.fa.2	k__Bacteria (UID203)	5449	104	58	34.8	6.58	0	3056733	2004	299	444	15721	14219	10223	6880	66602	66602	56.2	1.72	87.5	11	3161	53	29	22	0	0	0	Mini-Metagenome	Low
3300020928.fa.3	k__Bacteria (UID203)	5449	104	58	26.33	3.45	0	1863675	572	224	268	10573	10342	8319	6951	50092	50092	41.8	2.6	88.21	11	1903	80	22	2	0	0	0	Mini-Metagenome	Low
3300020928.fa.5	k__Bacteria (UID203)	5449	104	58	27.59	0	0	803328	223	87	96	11085	10721	9233	8365	40006	33972	39.2	1.26	88.75	11	834	86	18	0	0	0	0	Mini-Metagenome	Low
3300020929.fa.1	k__Bacteria (UID203)	5449	104	58	31.03	0	0	870652	258	86	106	14404	14117	10123	8211	32132	32132	42.3	2.82	89.45	11	936	82	22	0	0	0	0	Mini-Metagenome	Low
3300020929.fa.2	k__Bacteria (UID203)	5449	103	57	21.93	0	0	743898	122	42	47	26187	26187	17711	15825	86257	86257	36	1.69	93.13	11	615	86	17	0	0	0	0	Mini-Metagenome	Low
3300020929.fa.3	k__Bacteria (UID203)	5449	104	58	55.17	0	0	1781239	790	113	142	24678	23942	15763	12538	87900	87900	36.8	2.4	90.47	11	1726	66	38	0	0	0	0	Mini-Metagenome	Medium
3300020929.fa.5	k__Bacteria (UID203)	5449	103	57	49.12	12.92	88.89	2132818	796	205	275	15670	15031	10403	7752	54961	54961	55.5	1.87	83.24	11	2449	32	44	27	0	0	0	Mini-Metagenome	Low
3300020929.fa.6	k__Bacteria (UID203)	5449	103	58	20.69	0	0	395710	387	58	83	7679	7354	6822	4762	18217	18217	41.9	1.59	87.34	11	453	88	15	0	0	0	0	Mini-Metagenome	Low
3300020929.fa.7	k__Bacteria (UID203)	5449	104	58	8.43	0	0	345718	213	49	66	8265	7907	7055	5234	24166	24166	43.3	1.68	88.92	11	388	95	9	0	0	0	0	Mini-Metagenome	Low
3300020929.fa.8	k__Bacteria (UID203)	5449	104	58	15.52	0	0	440847	126	51	60	12016	12016	8644	7345	20983	20983	60.3	1.2	86.04	11	419	92	12	0	0	0	0	Mini-Metagenome	Low
3300020930.fa.1	k__Bacteria (UID203)	5449	104	58	27.74	0	0	1478581	320	68	83	40486	38139	21743	17810	77825	77825	38.3	1.99	91.29	11	1425	81	23	0	0	0	0	Mini-Metagenome	Low
3300020930.fa.4	k__Bacteria (UID203)	5449	104	58	31.03	0	0	1058026	779	97	131	16851	16851	10907	8070	61146	60785	36.7	1.68	88.83	11	1032	83	21	0	0	0	0	Mini-Metagenome	Low
3300020931.fa.2	k__Bacteria (UID203)	5449	104	58	23.28	0	0	416943	138	47	55	10083	9538	8871	7578	27668	27668	42	2.13	94.78	11	442	87	17	0	0	0	0	Mini-Metagenome	Low
3300020931.fa.3	k__Bacteria (UID203)	5449	104	58	24.22	0	0	958708	200	100	120	12742	12742	9587	7987	42647	42647	47.9	1.2	90.98	11	936	83	21	0	0	0	0	Mini-Metagenome	Low
3300020932.fa.1	k__Bacteria (UID203)	5449	103	57	38.6	0	0	920605	420	44	59	36826	36826	20922	15596	67310	67310	52.8	1.18	91.69	11	875	76	27	0	0	0	0	Mini-Metagenome	Low
3300020932.fa.2	k__Bacteria (UID203)	5449	104	58	64.26	37.54	1.41	7533306	2949	681	883	16312	15658	11062	8528	55463	54184	56.4	2.25	86.3	11	7438	31	34	23	16	0	0	Mini-Metagenome	Medium
3300020932.fa.3	k__Bacteria (UID203)	5449	104	58	16.67	0	0	285452	70	31	38	15136	15136	9208	7510	22835	22835	46.9	2.49	86.22	11	329	93	11	0	0	0	0	Mini-Metagenome	Low
3300020933.fa.1	k__Bacteria (UID203)	5449	104	58	20.69	0	0	1683511	1472	177	252	15314	13491	9511	6674	64664	64664	56.8	1.76	85.27	11	1711	91	13	0	0	0	0	Mini-Metagenome	Low
3300020933.fa.4	k__Bacteria (UID203)	5449	104	58	51.72	0	0	2651087	787	170	222	27372	27008	15594	11938	74177	74177	40.4	1.69	88.62	11	2491	69	35	0	0	0	0	Mini-Metagenome	Medium
3300020933.fa.5	k__Bacteria (UID203)	5449	104	58	12.07	0	0	318420	155	42	55	9079	8653	7581	5786	20670	20670	42.6	1.77	91.98	11	310	96	8	0	0	0	0	Mini-Metagenome	Low
3300020934.fa.2	k__Bacteria (UID203)	5449	104	58	39.31	12.46	0	5096309	3448	489	673	16023	14687	10421	7567	69756	69417	56.7	2.03	85.64	11	5207	54	24	26	0	0	0	Mini-Metagenome	Low
3300020935.fa.2	k__Bacteria (UID203)	5449	104	58	52.19	17.24	0	6870571	2973	482	640	25614	23747	14254	10730	105614	104782	56.7	1.74	85.84	11	6615	63	27	14	0	0	0	Mini-Metagenome	Medium
3300020935.fa.3	k__Bacteria (UID203)	5449	104	58	34.48	0	0	1539505	652	124	154	16319	15469	12415	9992	47524	47524	39.7	1.28	89.6	11	1411	78	26	0	0	0	0	Mini-Metagenome	Low
3300020935.fa.5	k__Bacteria (UID203)	5449	104	58	17.24	0	0	642827	704	82	118	12792	11504	7839	5441	31280	30892	62.1	1.29	91.34	11	659	93	11	0	0	0	0	Mini-Metagenome	Low
3300020936.fa.2	k__Bacteria (UID203)	5449	104	58	25	0	0	694979	265	62	79	16757	16757	11209	8793	47481	47481	41	1.58	95.75	11	665	87	17	0	0	0	0	Mini-Metagenome	Low
3300020936.fa.3	k__Bacteria (UID203)	5449	103	57	4.39	0	0	510594	476	71	96	9823	7545	7191	5313	41826	37983	63.5	1.6	86.24	11	513	90	13	0	0	0	0	Mini-Metagenome	Low
3300020937.fa.1	k__Bacteria (UID203)	5449	104	58	9.66	0	0	310571	271	41	51	9511	8889	7574	6084	22113	22113	43.3	1.53	88.49	11	353	93	11	0	0	0	0	Mini-Metagenome	Low
3300020937.fa.2	k__Bacteria (UID203)	5449	104	58	45.69	40.75	7.27	6075702	3630	581	781	15788	14623	10457	7774	62347	61560	57	2.26	84.7	11	6057	48	14	17	19	6	0	Mini-Metagenome	Low
3300020937.fa.3	k__Bacteria (UID203)	5449	102	56	18.51	0	0	1815680	1512	227	318	12389	11058	7998	5704	69933	62880	58	1.6	86.29	11	1661	84	18	0	0	0	0	Mini-Metagenome	Low
3300020938.fa.2	k__Bacteria (UID203)	5449	104	58	48.28	0	0	2169955	1262	154	198	20202	19588	14090	10952	62592	58945	42.3	1.6	89.48	11	2047	72	32	0	0	0	0	Mini-Metagenome	Low
3300020938.fa.3	k__Bacteria (UID203)	5449	103	58	25	0	0	331557	186	21	26	24853	24853	15788	12745	46406	46406	47.9	1.26	87.68	11	386	85	18	0	0	0	0	Mini-Metagenome	Low
3300020938.fa.6	k__Bacteria (UID203)	5449	104	58	6.9	0	0	433852	341	44	59	12790	12214	9860	7347	25965	25820	39.5	1.96	89.46	11	388	100	4	0	0	0	0	Mini-Metagenome	Low
3300020939.fa.2	k__Bacteria (UID203)	5449	104	58	31.03	0.86	0	1158504	406	70	98	26834	23117	16550	11817	75894	61193	56.1	1.97	92.97	11	1079	84	19	1	0	0	0	Mini-Metagenome	Low
3300020939.fa.4	k__Bacteria (UID203)	5449	104	58	24.37	1.72	0	3791575	1630	377	501	14835	14032	10057	7564	56774	54945	58.1	2.4	85.97	11	3733	82	21	1	0	0	0	Mini-Metagenome	Low
3300020940.fa.2	k__Bacteria (UID203)	5449	104	58	26.44	0.16	0	1090270	803	110	159	13580	12038	9911	6851	46530	46530	55.3	1.33	90.71	11	1103	77	26	1	0	0	0	Mini-Metagenome	Low
3300020941.fa.1	k__Bacteria (UID203)	5449	103	57	89.31	53.27	32.14	2474220	583	116	144	33419	33419	21329	17178	156608	156608	38.6	1.55	90.63	11	2216	8	39	56	0	0	0	Mini-Metagenome	Medium
3300020941.fa.2	k__Bacteria (UID203)	5449	103	57	12.28	0	0	1278718	376	142	158	11282	11282	9005	8090	38052	38052	40.6	2.16	90.06	11	1238	95	8	0	0	0	0	Mini-Metagenome	Low
3300020941.fa.5	k__Bacteria (UID203)	5449	104	58	53.45	18.1	0	6239439	3769	629	897	15873	14153	9919	6951	122543	115319	55.9	2.15	86.11	11	5963	68	26	9	1	0	0	Mini-Metagenome	Medium
3300020942.fa.4	k__Bacteria (UID203)	5449	104	58	15.52	0	0	439045	120	40	43	17705	17705	10976	10207	39086	39086	43.8	1.53	91.28	11	424	95	9	0	0	0	0	Mini-Metagenome	Low
3300020942.fa.5	k__Bacteria (UID203)	5449	104	58	57.29	22.52	0	6966243	3122	819	1022	11815	11008	8505	6813	69879	58372	57.9	2.35	84.61	11	6845	34	37	33	0	0	0	Mini-Metagenome	Medium
3300020942.fa.6	k__Bacteria (UID203)	5449	104	58	8.62	0	0	247232	69	27	31	11972	11972	9156	7973	20023	20023	38	1.32	91.54	11	237	97	7	0	0	0	0	Mini-Metagenome	Low
3300020942.fa.7	k__Bacteria (UID203)	5449	104	58	10.27	0	0	363027	70	30	37	17079	17079	12100	9809	29641	29641	47.7	1.36	93.78	11	373	92	12	0	0	0	0	Mini-Metagenome	Low
3300020942.fa.8	k__Bacteria (UID203)	5449	104	58	5.17	0	0	239789	10	26	27	14391	14391	9222	8880	21356	21356	42.5	1.78	91.01	11	225	100	4	0	0	0	0	Mini-Metagenome	Low
3300020943.fa.1	k__Bacteria (UID203)	5449	104	58	31.27	0	0	2137496	736	157	216	23426	21562	13614	9892	69492	69492	56.2	2.25	87.07	11	2160	74	30	0	0	0	0	Mini-Metagenome	Low
3300020943.fa.4	k__Bacteria (UID203)	5449	104	58	24.14	0	0	243311	78	30	35	9855	8683	8110	6949	22375	22375	47.2	1.53	94.45	11	259	88	16	0	0	0	0	Mini-Metagenome	Low
3300020943.fa.5	k__Bacteria (UID203)	5449	100	55	18.18	0	0	319924	70	28	35	15850	15850	11425	9138	27062	27062	35.3	1.14	92.42	11	330	89	11	0	0	0	0	Mini-Metagenome	Low
3300020943.fa.6	k__Bacteria (UID203)	5449	104	58	68.1	27.59	16.67	5679543	2192	387	536	26641	24821	14675	10592	116809	116809	56.8	1.93	86.13	11	5656	35	31	36	2	0	0	Mini-Metagenome	Medium
3300020944.fa.1	k__Bacteria (UID203)	5449	104	58	8.62	0	0	219708	90	30	39	7623	7623	7323	5631	23110	23110	46.1	1.73	91.73	11	231	98	6	0	0	0	0	Mini-Metagenome	Low
3300020945.fa.1	k__Bacteria (UID203)	5449	104	58	12.38	0	0	944795	512	107	144	11432	11276	8829	6557	36073	36073	56.4	1.82	85.99	11	927	95	9	0	0	0	0	Mini-Metagenome	Low
3300020945.fa.2	k__Bacteria (UID203)	5449	104	58	23.45	0	0	342075	330	20	26	23368	18918	17103	13144	74875	54256	48.7	1.38	89.3	11	345	87	17	0	0	0	0	Mini-Metagenome	Low
3300020945.fa.4	k__Bacteria (UID203)	5449	104	58	63.79	15.83	19.67	6918163	4170	633	890	18852	16032	10929	7768	134979	105917	57.2	2.03	84.86	11	7132	36	37	16	15	0	0	Mini-Metagenome	Medium
3300020945.fa.7	k__Bacteria (UID203)	5449	103	57	7.02	0	0	329414	390	45	66	10011	9443	7320	4985	26313	26313	43.6	1.27	92.66	11	382	98	5	0	0	0	0	Mini-Metagenome	Low
3300020946.fa.1	k__Bacteria (UID203)	5449	104	58	25.86	0	0	1447503	484	78	112	32811	31738	18557	12919	142652	142652	53.9	1.01	83.98	11	1397	89	15	0	0	0	0	Mini-Metagenome	Low
3300020946.fa.2	k__Bacteria (UID203)	5449	104	58	19.83	5.17	0	4578685	2681	436	605	16954	15866	10501	7563	104944	104944	56.3	2.22	83.62	11	4664	91	10	3	0	0	0	Mini-Metagenome	Low
3300020946.fa.5	k__Bacteria (UID203)	5449	103	58	37.93	0	0	1240541	228	170	183	8531	8500	7297	6777	32887	32887	38.7	1.79	87.71	11	1150	78	25	0	0	0	0	Mini-Metagenome	Low
3300020947.fa.2	k__Bacteria (UID203)	5449	104	58	12.07	0	0	516852	210	62	74	10475	9871	8336	6981	19453	17876	36.4	1.23	92.29	11	543	97	7	0	0	0	0	Mini-Metagenome	Low
3300020947.fa.4	k__Bacteria (UID203)	5449	103	57	0.16	0	0	353368	229	34	47	14334	12679	10393	7513	52117	52117	61.6	1.06	84.72	11	336	102	1	0	0	0	0	Mini-Metagenome	Low
3300020947.fa.7	k__Bacteria (UID203)	5449	104	58	55.92	20.06	6.25	5169741	1994	506	677	16210	15371	10216	7633	54446	50010	56.5	1.88	86	11	5110	33	43	26	2	0	0	Mini-Metagenome	Medium
3300020947.fa.8	k__Bacteria (UID203)	5449	104	58	14.66	0	0	1005042	522	101	134	14750	13433	9950	7496	35778	35778	56.6	1.17	83.98	11	933	93	11	0	0	0	0	Mini-Metagenome	Low
3300020947.fa.9	k__Bacteria (UID203)	5449	104	58	8.62	0	0	219247	100	10	11	28502	28502	21924	19922	61078	61078	46.1	1.28	88.3	11	179	99	5	0	0	0	0	Mini-Metagenome	Low
3300020948.fa.1	k__Bacteria (UID203)	5449	104	58	26.02	0	0	1545348	465	144	175	13395	13395	10731	8827	37169	37081	43.2	1.63	90.27	11	1497	84	20	0	0	0	0	Mini-Metagenome	Low
3300020951.fa.2	k__Bacteria (UID203)	5449	104	58	25.86	0	0	918358	172	107	120	12524	12332	8582	7651	39237	39237	41.9	2.43	90.39	11	941	88	16	0	0	0	0	Mini-Metagenome	Low
3300020952.fa.1	k__Bacteria (UID203)	5449	104	58	15.41	0	0	635203	180	76	94	10560	10507	8357	6755	37082	37082	60.2	1.57	87.75	11	609	89	15	0	0	0	0	Mini-Metagenome	Low
3300020953.fa.1	k__Bacteria (UID203)	5449	103	57	9.65	1.75	0	1711530	1036	219	297	10358	9037	7815	5759	87909	45517	59.7	2.04	85.76	11	1602	96	6	1	0	0	0	Mini-Metagenome	Low
3300020955.fa.1	k__Bacteria (UID203)	5449	104	58	12.93	0	0	479655	393	58	94	12503	9092	8269	5098	49414	49414	59.3	2.15	87.32	11	525	94	10	0	0	0	0	Mini-Metagenome	Low
3300020955.fa.2	k__Bacteria (UID203)	5449	104	58	20.69	0	0	1309272	762	144	197	14576	11998	9092	6642	80031	80031	57.1	1.91	84.75	11	1416	90	14	0	0	0	0	Mini-Metagenome	Low
3300020956.fa.1	k__Bacteria (UID203)	5449	100	55	14.55	0	0	330235	30	32	35	18671	12560	10319	9434	34295	34295	50.6	1.64	90.8	11	342	92	8	0	0	0	0	Mini-Metagenome	Low
3300020956.fa.2	k__Bacteria (UID203)	5449	104	58	29.31	0	0	1214444	412	96	113	17802	16062	12650	10743	50816	50816	42.3	1.6	87.36	11	1139	85	19	0	0	0	0	Mini-Metagenome	Low
3300020957.fa.1	k__Bacteria (UID203)	5449	104	58	3.45	0	0	266609	120	29	41	12053	12053	9193	6499	25558	25558	55	1.41	86.31	11	271	102	2	0	0	0	0	Mini-Metagenome	Low
3300020957.fa.3	k__Bacteria (UID203)	5449	104	58	18.97	0	0	488522	142	60	72	9618	9032	8142	6783	38827	38713	59.1	1.3	89.57	11	487	93	11	0	0	0	0	Mini-Metagenome	Low
3300020957.fa.5	k__Bacteria (UID203)	5449	104	58	31.9	0	0	1026860	357	67	92	28405	24401	15326	11157	76712	76712	43.2	2.25	93.67	11	1021	81	23	0	0	0	0	Mini-Metagenome	Low
3300020957.fa.6	k__Bacteria (UID203)	5449	104	58	7.76	0	0	638436	240	74	88	11632	11229	8627	7252	46615	46615	42.4	1.55	87.08	11	646	99	5	0	0	0	0	Mini-Metagenome	Low
3300020958.fa.1	k__Bacteria (UID203)	5449	104	58	8.05	0	0	305259	40	34	38	11935	11533	8978	8032	25618	25618	58.6	1.72	89.41	11	314	97	7	0	0	0	0	Mini-Metagenome	Low
3300020958.fa.3	k__Bacteria (UID203)	5449	104	58	17.24	0	0	321361	140	32	37	13108	11881	10042	8681	33130	33130	52.9	1.75	91.63	11	318	91	13	0	0	0	0	Mini-Metagenome	Low
3300020959.fa.3	k__Bacteria (UID203)	5449	101	57	10.53	0	0	587601	255	56	71	19049	19049	10492	8272	53243	53243	64.1	1.71	91.05	11	540	95	6	0	0	0	0	Mini-Metagenome	Low
3300020959.fa.7	k__Bacteria (UID203)	5449	104	58	6.9	0	0	420235	140	66	71	7185	6966	6367	5916	23049	23049	34.9	1.97	93.14	11	433	99	5	0	0	0	0	Mini-Metagenome	Low
3300020960.fa.2	k__Bacteria (UID203)	5449	104	58	7.21	0	0	583147	462	78	116	8826	8209	7476	5023	35732	29738	53.9	1.71	87.53	11	612	98	6	0	0	0	0	Mini-Metagenome	Low
3300020960.fa.4	k__Bacteria (UID203)	5449	104	58	23.28	0	0	698434	171	42	53	29398	29295	16629	13174	45924	45924	45.1	1.88	94.58	11	668	87	17	0	0	0	0	Mini-Metagenome	Low
3300020960.fa.5	k__Bacteria (UID203)	5449	104	58	11.21	0	0	651481	260	66	92	17552	13482	9870	7078	48253	45635	56.8	1.57	89.88	11	636	97	7	0	0	0	0	Mini-Metagenome	Low
3300020961.fa.2	k__Bacteria (UID203)	5449	104	58	6.03	0	0	484188	163	34	48	28778	22898	14240	10083	59842	51041	52.8	1.62	89.61	11	494	100	4	0	0	0	0	Mini-Metagenome	Low
3300020962.fa.2	k__Bacteria (UID203)	5449	104	58	43.81	11.21	12	2876981	1657	320	433	13397	11921	8990	6640	106666	101273	58.1	1.94	87.55	11	2897	48	33	22	1	0	0	Mini-Metagenome	Low
3300020963.fa.5	k__Bacteria (UID203)	5449	104	58	11.21	0	0	358998	60	21	27	28274	28274	17095	13294	70076	70076	57.7	1.65	92.55	11	350	96	8	0	0	0	0	Mini-Metagenome	Low
3300020964.fa.4	k__Bacteria (UID203)	5449	103	57	9.65	0	0	264339	100	32	42	11833	11833	8260	6291	28193	28193	45.3	1.58	92.43	11	275	96	7	0	0	0	0	Mini-Metagenome	Low
3300020965.fa.4	k__Bacteria (UID203)	5449	104	58	37.38	0	0	1049308	147	71	83	24941	23049	14778	12640	42714	42714	49.4	1.67	91.6	11	1049	73	31	0	0	0	0	Mini-Metagenome	Low
3300020965.fa.6	k__Bacteria (UID203)	5449	104	58	15.28	3.61	0	1213723	761	124	171	15220	14201	9788	7093	61327	48511	56.8	2.38	86.09	11	1225	88	12	4	0	0	0	Mini-Metagenome	Low
3300020966.fa.1	k__Bacteria (UID203)	5449	104	58	29.66	3.45	0	420456	210	51	63	10097	9467	8244	6670	28382	28382	41.5	2.41	89.8	11	441	81	21	2	0	0	0	Mini-Metagenome	Low
3300020966.fa.3	k__Bacteria (UID203)	5449	104	58	21.06	0	0	889954	208	96	116	13127	13127	9270	7670	40366	40366	57.5	2.01	87.94	11	832	85	19	0	0	0	0	Mini-Metagenome	Low
3300020966.fa.4	k__Bacteria (UID203)	5449	103	57	5.26	0	0	369849	70	27	34	24605	24605	13698	10875	69324	69324	54.5	1.01	88.26	11	317	100	3	0	0	0	0	Mini-Metagenome	Low
3300020966.fa.5	k__Bacteria (UID203)	5449	104	58	41.38	0	0	1437269	165	96	110	22977	22977	14971	13064	77981	77981	39.8	1.37	92.27	11	1323	77	27	0	0	0	0	Mini-Metagenome	Low
3300020966.fa.6	k__Bacteria (UID203)	5449	104	58	43.97	0	0	1665708	470	118	152	29846	27522	14116	10955	109114	107916	54.4	1.89	89.59	11	1470	74	30	0	0	0	0	Mini-Metagenome	Low
3300020967.fa.1	k__Bacteria (UID203)	5449	103	57	21.58	0	0	296877	534	34	39	10758	10758	8731	7598	21791	21791	46.5	1.5	88.29	11	314	85	18	0	0	0	0	Mini-Metagenome	Low
3300020967.fa.2	k__Bacteria (UID203)	5449	104	58	3.45	0	0	299495	90	31	38	14709	14709	9661	7879	49915	49499	55.5	1.74	85.14	11	307	101	3	0	0	0	0	Mini-Metagenome	Low
3300020967.fa.3	k__Bacteria (UID203)	5449	104	58	29.31	0	0	345142	40	34	38	12716	11723	10151	9081	22977	22977	35.2	1.45	90.38	11	330	85	19	0	0	0	0	Mini-Metagenome	Low
3300020967.fa.4	k__Bacteria (UID203)	5449	104	58	10.34	0	0	328044	130	30	42	19249	14068	10934	7807	61247	61247	60	1.8	88.12	11	322	98	6	0	0	0	0	Mini-Metagenome	Low
3300020967.fa.5	k__Bacteria (UID203)	5449	104	58	11.29	0	0	313016	130	13	17	45478	45478	24078	18405	71085	71085	46.2	0.98	86.94	11	292	90	14	0	0	0	0	Mini-Metagenome	Low
3300020968.fa.1	k__Bacteria (UID203)	5449	104	58	50	0	0	2825157	554	148	187	37974	37636	19088	15104	148868	148868	42.3	1.8	88.86	11	2586	70	34	0	0	0	0	Mini-Metagenome	Medium
3300020968.fa.2	k__Bacteria (UID203)	5449	100	55	13.03	0	0	310102	74	24	29	18961	18961	12920	10690	36722	36722	43.8	1.43	93.11	11	348	91	9	0	0	0	0	Mini-Metagenome	Low
3300020968.fa.4	k__Bacteria (UID203)	5449	104	58	32.05	3.45	0	426907	120	41	53	17396	17396	10412	8052	54113	54113	53.4	1.77	91.91	11	467	78	24	2	0	0	0	Mini-Metagenome	Low
3300020969.fa.3	k__Bacteria (UID203)	5449	104	58	12.07	0	0	613116	331	65	83	18451	16348	9432	7382	46964	46964	39.2	1.59	92.2	11	595	97	7	0	0	0	0	Mini-Metagenome	Low
3300020969.fa.4	k__Bacteria (UID203)	5449	104	58	15.52	0	0	796737	280	89	117	13054	11150	8952	6807	48326	48326	43	1.8	90.35	11	783	93	11	0	0	0	0	Mini-Metagenome	Low
3300020969.fa.5	k__Bacteria (UID203)	5449	104	58	47.41	0	0	640270	330	33	48	95255	36198	19402	13332	129544	98209	35.7	1.39	90.77	11	646	71	33	0	0	0	0	Mini-Metagenome	Low
3300020970.fa.1	k__Bacteria (UID203)	5449	104	58	11.13	0	0	549064	422	52	77	18984	18417	10558	7125	55064	55064	57.4	1.83	89.42	11	508	91	13	0	0	0	0	Mini-Metagenome	Low
3300020970.fa.3	k__Bacteria (UID203)	5449	104	58	25.86	0	0	1407453	642	115	156	22985	19954	12238	9018	71649	71649	56.8	1.98	89.15	11	1250	85	19	0	0	0	0	Mini-Metagenome	Low
3300020971.fa.2	k__Bacteria (UID203)	5449	104	58	31.89	0	0	1835130	758	148	180	15652	15463	12399	10190	63472	63472	39.2	1.67	88.58	11	1672	74	30	0	0	0	0	Mini-Metagenome	Low
3300020971.fa.3	k__Bacteria (UID203)	5449	104	58	27.01	0	0	843952	285	77	92	16847	16847	10960	9170	76373	73283	60.1	1.39	88.24	11	788	84	20	0	0	0	0	Mini-Metagenome	Low
3300020972.fa.2	k__Bacteria (UID203)	5449	104	58	31.9	3.45	50	3467295	1273	316	407	17979	16987	10972	8516	117600	117600	55.4	2.06	87.69	11	3217	83	19	2	0	0	0	Mini-Metagenome	Low
3300020973.fa.1	k__Bacteria (UID203)	5449	104	58	16.38	0	0	503218	60	68	74	8726	8726	7400	6799	33172	33172	63	1.73	91.12	11	467	91	13	0	0	0	0	Mini-Metagenome	Low
3300020973.fa.2	k__Bacteria (UID203)	5449	104	58	66.46	32.88	0.88	4750998	1737	350	475	25733	24703	13574	9998	128409	90514	56.6	1.96	87.96	11	4353	27	32	26	9	10	0	Mini-Metagenome	Medium
3300020974.fa.2	k__Bacteria (UID203)	5449	103	57	31.58	0	0	331242	177	34	47	16076	14509	9742	7043	47238	45150	52.2	1.63	91.63	11	390	81	22	0	0	0	0	Mini-Metagenome	Low
3300020974.fa.3	k__Bacteria (UID203)	5449	104	58	15.52	0	0	476071	60	34	40	21389	21372	14002	11900	62585	62585	42.7	1.92	95.07	11	496	94	10	0	0	0	0	Mini-Metagenome	Low
3300020974.fa.5	k__Bacteria (UID203)	5449	104	58	41.88	0	0	2911167	663	119	142	40607	38568	24463	20496	213932	213932	39	1.87	92.72	11	2364	75	29	0	0	0	0	Mini-Metagenome	Low
3300020977.fa.1	k__Bacteria (UID203)	5449	104	58	0.86	0	0	256314	100	36	46	7692	7186	7119	5569	24289	24289	59.6	1.72	87.6	11	262	103	1	0	0	0	0	Mini-Metagenome	Low
3300020978.fa.4	k__Bacteria (UID203)	5449	104	58	15.52	0	0	972408	680	92	135	17152	15484	10569	7197	61375	61375	55.7	1.74	86.11	11	1000	95	9	0	0	0	0	Mini-Metagenome	Low
3300020979.fa.1	k__Bacteria (UID203)	5449	103	57	5.07	0	0	487936	414	76	114	6729	6557	6420	4276	40866	33625	58.4	2.14	85.55	11	498	96	7	0	0	0	0	Mini-Metagenome	Low
3300020979.fa.3	k__Bacteria (UID203)	5449	104	58	2.59	0	0	306456	80	32	40	13427	13427	9576	7659	44815	44815	57.5	1.79	89.96	11	290	102	2	0	0	0	0	Mini-Metagenome	Low
3300020979.fa.4	k__Bacteria (UID203)	5449	104	58	26.33	1.72	0	929077	152	95	110	15060	15060	9779	8444	44356	44356	60.9	1.71	90.17	11	908	79	23	2	0	0	0	Mini-Metagenome	Low
3300020979.fa.5	k__Bacteria (UID203)	5449	104	58	2.87	0	0	242564	20	26	28	13044	13044	9329	8662	32216	32216	58.5	1.32	85.06	11	211	101	3	0	0	0	0	Mini-Metagenome	Low
3300020980.fa.1	k__Bacteria (UID203)	5449	104	58	31.03	0	0	826096	120	31	34	53466	53466	26648	24293	122015	122015	38.4	1.46	91.43	11	767	85	19	0	0	0	0	Mini-Metagenome	Low
3300020980.fa.3	k__Bacteria (UID203)	5449	104	58	51.72	0	0	1543937	120	65	77	53364	53364	23752	20049	163135	163135	39.9	2.52	92.18	11	1471	69	35	0	0	0	0	Mini-Metagenome	Medium
3300020980.fa.4	k__Bacteria (UID203)	5449	104	58	10.34	0	0	533252	298	71	93	9796	9060	7510	5730	29006	29006	43.7	1.58	88.78	11	555	96	8	0	0	0	0	Mini-Metagenome	Low
3300020981.fa.2	k__Bacteria (UID203)	5449	102	58	27.59	0	0	624566	193	52	60	16477	16438	12010	10406	47132	47132	43.8	1.51	92.86	11	660	84	18	0	0	0	0	Mini-Metagenome	Low
3300020981.fa.4	k__Bacteria (UID203)	5449	104	58	26.21	0	0	424704	160	27	34	21504	21296	15729	12486	55743	55743	45.2	1.6	93.62	11	423	85	19	0	0	0	0	Mini-Metagenome	Low
3300020982.fa.4	k__Bacteria (UID203)	5449	102	56	13.47	0	0	359391	339	48	68	11595	8045	7487	5280	36066	36066	55	1.37	86.36	11	375	85	17	0	0	0	0	Mini-Metagenome	Low
3300020983.fa.2	k__Bacteria (UID203)	5449	104	58	34.48	0	0	953373	280	48	58	29213	28215	19861	16432	81396	81396	39.5	2.3	89.16	11	893	79	25	0	0	0	0	Mini-Metagenome	Low
3300020983.fa.3	k__Bacteria (UID203)	5449	104	58	14.26	0	0	486829	148	40	49	17281	17281	12170	9932	35686	35397	41.3	1.91	88.21	11	507	88	16	0	0	0	0	Mini-Metagenome	Low
3300020983.fa.5	k__Bacteria (UID203)	5449	104	58	12.07	0	0	826802	165	75	85	15229	14936	11024	9725	44803	44803	42.5	1.78	89.93	11	793	95	9	0	0	0	0	Mini-Metagenome	Low
3300020983.fa.6	k__Bacteria (UID203)	5449	103	57	4.15	0	0	565326	300	80	110	9338	7300	7066	5136	20856	20856	48.3	1.63	89.33	11	607	95	8	0	0	0	0	Mini-Metagenome	Low
3300020983.fa.8	k__Bacteria (UID203)	5449	104	58	6.9	0	0	515307	200	58	78	13011	10030	8884	6603	38308	36810	56.7	1.64	90.88	11	486	97	7	0	0	0	0	Mini-Metagenome	Low
3300020984.fa.5	k__Bacteria (UID203)	5449	104	58	65.52	0	0	1618379	60	46	52	69332	69332	35182	31121	184993	184380	40	2.52	92.08	11	1532	61	43	0	0	0	0	Mini-Metagenome	Medium
3300020984.fa.6	k__Bacteria (UID203)	5449	103	58	8.62	0	0	212876	54	23	26	13690	13690	9255	8185	26660	26660	45.8	1.63	92.8	11	241	96	7	0	0	0	0	Mini-Metagenome	Low
3300020985.fa.3	k__Bacteria (UID203)	5449	104	58	5.17	0	0	292775	180	30	48	14857	11304	9759	6095	57984	57984	60.8	2.15	83.34	11	315	101	3	0	0	0	0	Mini-Metagenome	Low
3300020986.fa.3	k__Bacteria (UID203)	5449	104	58	10.34	0	0	229294	20	18	20	13371	13371	12738	11463	51825	51825	39.5	0.67	93.15	11	217	96	8	0	0	0	0	Mini-Metagenome	Low
3300020986.fa.5	k__Bacteria (UID203)	5449	103	57	15.79	0	0	730859	90	76	85	10367	10272	9616	8597	39713	39713	57.2	1.37	89.73	11	642	93	10	0	0	0	0	Mini-Metagenome	Low
3300020987.fa.2	k__Bacteria (UID203)	5449	104	58	22.41	0	0	449677	110	35	46	22340	22340	12847	9773	48768	48768	38.2	1.81	91.64	11	439	89	15	0	0	0	0	Mini-Metagenome	Low
3300020988.fa.1	k__Bacteria (UID203)	5449	104	58	20.06	0	0	577651	120	62	74	12393	10909	9316	7804	23262	23262	41.5	1.98	90.76	11	578	80	24	0	0	0	0	Mini-Metagenome	Low
3300020988.fa.3	k__Bacteria (UID203)	5449	104	58	12.07	0	0	416742	50	20	25	32238	32238	20837	16667	76420	76420	39.4	1.85	91.46	11	396	96	8	0	0	0	0	Mini-Metagenome	Low
3300020988.fa.4	k__Bacteria (UID203)	5449	104	58	75	25.71	87.18	4534445	1144	289	372	23435	22381	15690	12186	83942	74996	43.1	1.62	90.71	11	4300	20	45	39	0	0	0	Mini-Metagenome	Medium
3300020989.fa.5	k__Bacteria (UID203)	5449	104	58	7.05	0	0	206565	140	27	41	9772	9772	7650	5034	30406	30406	56.9	1.06	88.61	11	230	99	5	0	0	0	0	Mini-Metagenome	Low
3300020989.fa.6	k__Bacteria (UID203)	5449	104	58	7.21	0	0	1276422	787	162	222	11629	9288	7879	5746	32381	32381	56.5	2.43	86.52	11	1306	93	11	0	0	0	0	Mini-Metagenome	Low
3300020990.fa.2	k__Bacteria (UID203)	5449	103	57	7.02	0	0	1059357	614	108	151	17227	14733	9808	7011	53430	53430	59.9	1.63	86.25	11	1001	99	4	0	0	0	0	Mini-Metagenome	Low
3300020990.fa.4	k__Bacteria (UID203)	5449	104	58	13.17	0	0	341302	60	33	39	15213	15213	10342	8749	24191	24064	57.2	1.19	90.15	11	323	89	15	0	0	0	0	Mini-Metagenome	Low
3300020990.fa.5	k__Bacteria (UID203)	5449	104	58	39.66	0	0	1084300	170	71	88	24154	22769	15271	12319	127473	125288	60.2	1.64	91.03	11	917	76	28	0	0	0	0	Mini-Metagenome	Low
3300020990.fa.7	k__Bacteria (UID203)	5449	104	58	49.14	0	0	1173166	160	41	48	62315	60297	28613	24437	183213	183213	52.6	1.51	90.73	11	1240	69	35	0	0	0	0	Mini-Metagenome	Low
3300020991.fa.1	k__Bacteria (UID203)	5449	103	57	10.53	0	0	278697	160	27	34	12626	11010	10322	8192	45253	45253	37.7	2.16	90.28	11	315	96	7	0	0	0	0	Mini-Metagenome	Low
3300020992.fa.3	k__Bacteria (UID203)	5449	104	58	27.59	0	0	1717948	277	142	168	18670	16924	12098	10224	58079	58079	49.2	1.67	92.97	11	1531	86	18	0	0	0	0	Mini-Metagenome	Low
3300020993.fa.3	k__Bacteria (UID203)	5449	104	58	4.39	0	0	257025	120	34	46	9699	9200	7559	5584	34619	34619	53.3	1.43	85.99	11	286	96	8	0	0	0	0	Mini-Metagenome	Low
3300020993.fa.4	k__Bacteria (UID203)	5449	104	58	41.38	0	0	1327249	376	83	110	25898	23265	15990	12062	100330	100330	35.8	1.62	93.4	11	1226	77	27	0	0	0	0	Mini-Metagenome	Low
3300020994.fa.2	k__Bacteria (UID203)	5449	104	58	27.93	3.45	0	4158195	1636	412	528	17029	15151	10092	7872	64898	64519	58	2.37	84.49	11	3903	80	22	2	0	0	0	Mini-Metagenome	Low
3300020994.fa.5	k__Bacteria (UID203)	5449	104	58	43.57	0	0	963095	320	70	84	21326	19541	13758	11461	62348	52737	47	2.47	89.48	11	929	68	36	0	0	0	0	Mini-Metagenome	Low
3300020996.fa.2	k__Bacteria (UID203)	5449	104	58	58.79	1.72	0	3504656	471	218	251	24521	23817	16076	13960	101428	101428	39.9	1.52	89.29	11	3272	61	42	1	0	0	0	Mini-Metagenome	Medium
3300020997.fa.4	k__Bacteria (UID203)	5449	104	58	60.34	6.9	0	2644210	638	217	259	16678	16678	12185	10206	63556	63114	41.4	1.96	91.15	11	2608	63	37	4	0	0	0	Mini-Metagenome	Medium
3300020998.fa.3	k__Bacteria (UID203)	5449	104	58	33.86	0	0	1166280	384	103	131	15769	14987	11323	8899	36791	36791	44.7	1.92	90.3	11	1221	75	29	0	0	0	0	Mini-Metagenome	Low
3300020999.fa.3	k__Bacteria (UID203)	5449	104	58	22.41	0	0	2385612	1149	247	340	15593	13435	9658	7013	62775	62775	55.6	1.83	87.26	11	2328	90	14	0	0	0	0	Mini-Metagenome	Low
3300021000.fa.1	k__Bacteria (UID203)	5449	104	58	13.79	0	0	3527626	1402	306	415	19197	18047	11528	8496	129181	129181	57.9	2.94	81.8	11	3813	94	10	0	0	0	0	Mini-Metagenome	Low
3300021000.fa.3	k__Bacteria (UID203)	5449	104	58	10.34	0	0	1527675	424	165	204	13599	12439	9258	7486	50263	50263	61	1.77	86.72	11	1341	98	6	0	0	0	0	Mini-Metagenome	Low
3300021001.fa.1	k__Bacteria (UID203)	5449	104	58	24.14	0	0	640137	729	63	79	14320	13076	10160	8093	28790	25571	35.4	1.2	89.42	11	653	84	20	0	0	0	0	Mini-Metagenome	Low
3300021001.fa.2	k__Bacteria (UID203)	5449	104	58	13.22	0	0	1361228	592	118	164	17661	15813	11535	8296	59702	57480	58.1	1.99	88.15	11	1284	94	10	0	0	0	0	Mini-Metagenome	Low
3300021001.fa.5	k__Bacteria (UID203)	5449	104	58	27.59	0	0	1113642	220	83	96	20845	19270	13417	11598	54821	54821	39	2.14	91.97	11	1070	88	16	0	0	0	0	Mini-Metagenome	Low
3300021001.fa.6	k__Bacteria (UID203)	5449	104	58	25.86	0	0	1225629	274	74	88	27667	26974	16562	13924	64093	64093	39.6	2.38	92.6	11	1171	87	17	0	0	0	0	Mini-Metagenome	Low
3300021001.fa.7	k__Bacteria (UID203)	5449	104	58	12.93	0	0	235909	40	16	20	23454	23454	14744	11793	38956	38956	41.7	1.62	91.85	11	220	95	9	0	0	0	0	Mini-Metagenome	Low
3300021002.fa.1	k__Bacteria (UID203)	5449	104	58	19.83	1.72	0	624250	294	84	109	9374	8898	7431	5724	22145	22145	61.9	1.32	87.31	11	591	91	12	1	0	0	0	Mini-Metagenome	Low
3300021002.fa.2	k__Bacteria (UID203)	5449	104	58	8.62	0	0	622227	449	79	103	10086	9834	7876	6036	42035	42035	58.6	2.09	86.87	11	582	97	7	0	0	0	0	Mini-Metagenome	Low
3300021002.fa.3	k__Bacteria (UID203)	5449	104	58	10.08	0	0	920815	280	95	123	18440	17708	9692	7484	92974	92974	59.6	1.64	90.41	11	896	94	10	0	0	0	0	Mini-Metagenome	Low
3300021002.fa.4	k__Bacteria (UID203)	5449	104	58	41.38	0	0	804489	120	44	56	30995	29426	18283	14363	113172	113172	52.4	1.85	90.72	11	883	74	30	0	0	0	0	Mini-Metagenome	Low
3300021003.fa.2	k__Bacteria (UID203)	5449	104	58	8.62	0	0	385108	244	47	70	11280	10150	8193	5498	21829	21829	55.2	1.52	93.24	11	373	98	6	0	0	0	0	Mini-Metagenome	Low
3300021004.fa.2	k__Bacteria (UID203)	5449	103	57	5.26	0	0	405999	214	45	66	19211	9975	9022	6148	62977	62977	55.4	1.59	88.85	11	467	100	3	0	0	0	0	Mini-Metagenome	Low
3300021004.fa.3	k__Bacteria (UID203)	5449	104	58	35.03	0	0	2268548	472	140	174	24745	24745	16203	13034	106466	106170	41.7	1.76	90.95	11	2174	74	30	0	0	0	0	Mini-Metagenome	Low
3300021004.fa.5	k__Bacteria (UID203)	5449	104	58	36.21	0	0	744022	70	49	56	25744	25637	15184	13284	71662	71662	43.4	1.73	91.19	11	737	80	24	0	0	0	0	Mini-Metagenome	Low
3300021004.fa.7	k__Bacteria (UID203)	5449	104	58	3.45	0	0	236527	130	34	47	9028	7428	6956	5029	24935	24029	58.4	1.51	90.38	11	273	102	2	0	0	0	0	Mini-Metagenome	Low
3300021004.fa.8	k__Bacteria (UID203)	5449	104	58	3.45	0	0	216935	137	35	48	7753	6331	6198	4516	25726	25726	60.7	1.77	85.54	11	252	92	12	0	0	0	0	Mini-Metagenome	Low
3300021005.fa.2	k__Bacteria (UID203)	5449	103	57	26.32	0	0	664550	160	54	70	21994	21994	12306	9491	58204	58204	49.2	1.69	93.68	11	706	85	18	0	0	0	0	Mini-Metagenome	Low
3300021005.fa.3	k__Bacteria (UID203)	5449	104	58	27.59	1.72	100	756269	220	31	35	42931	42931	24395	21601	90453	77420	40.1	2.08	88.48	11	702	84	19	1	0	0	0	Mini-Metagenome	Low
3300021005.fa.5	k__Bacteria (UID203)	5449	104	58	6.9	0	0	515275	293	47	64	16815	16101	10963	8046	38654	38654	53.5	1.8	89.59	11	491	99	5	0	0	0	0	Mini-Metagenome	Low
3300021005.fa.8	k__Bacteria (UID203)	5449	103	57	1.75	0	0	317614	100	29	39	16032	16032	10952	8141	34287	32936	55.6	1.03	90.26	11	322	102	1	0	0	0	0	Mini-Metagenome	Low
3300021006.fa.3	k__Bacteria (UID203)	5449	104	58	29.66	0	0	1607360	480	166	187	13420	12279	9682	8592	72702	72702	38.9	2.12	87.25	11	1454	80	24	0	0	0	0	Mini-Metagenome	Low
3300021007.fa.1	k__Bacteria (UID203)	5449	104	58	13.79	0	0	779010	164	93	106	10307	10047	8376	7347	34962	34962	39.1	1.73	88.8	11	733	95	9	0	0	0	0	Mini-Metagenome	Low
3300021007.fa.5	k__Bacteria (UID203)	5449	104	58	9.48	0	0	321591	100	42	52	9918	8755	7656	6182	22392	22392	39.6	1.44	90.71	11	344	97	7	0	0	0	0	Mini-Metagenome	Low
3300021007.fa.7	k__Bacteria (UID203)	5449	104	58	8.62	0	0	447642	90	50	59	11775	11513	8952	7585	25961	25961	41.9	1.66	88.92	11	398	98	6	0	0	0	0	Mini-Metagenome	Low
3300021007.fa.9	k__Bacteria (UID203)	5449	104	58	12.64	0	0	622064	120	77	89	12179	12179	8078	6988	44633	44633	60.6	1.25	86.65	11	580	95	9	0	0	0	0	Mini-Metagenome	Low
3300021008.fa.2	k__Bacteria (UID203)	5449	104	58	37.3	8.62	0	4438588	1283	365	484	19276	18187	12160	9167	198274	198274	57.1	2.26	87.63	11	4009	70	28	6	0	0	0	Mini-Metagenome	Low
3300021008.fa.3	k__Bacteria (UID203)	5449	104	58	20.69	0	0	416905	135	28	39	25927	25635	14889	10686	35993	35993	43.8	1.94	91.25	11	376	90	14	0	0	0	0	Mini-Metagenome	Low
3300021008.fa.4	k__Bacteria (UID203)	5449	104	58	36.68	0	0	2135774	415	129	155	25438	24578	16556	13776	75108	75108	46	2.47	91.15	11	1894	76	28	0	0	0	0	Mini-Metagenome	Low
3300021008.fa.6	k__Bacteria (UID203)	5449	103	57	15.79	1.75	100	311216	230	37	42	10439	10180	8411	7404	23375	23375	38.3	2.24	88.76	11	294	93	9	1	0	0	0	Mini-Metagenome	Low
3300021009.fa.2	k__Bacteria (UID203)	5449	104	58	28.1	5.17	0	1826287	807	184	234	15655	15655	9925	7801	92170	92079	58.9	1.69	88.79	11	1736	83	18	3	0	0	0	Mini-Metagenome	Low
3300021009.fa.3	k__Bacteria (UID203)	5449	100	55	27.27	0	0	826243	310	53	66	26624	23826	15589	12514	84208	84076	53.6	1.89	90.57	11	817	77	23	0	0	0	0	Mini-Metagenome	Low
3300021009.fa.4	k__Bacteria (UID203)	5449	100	55	34.55	0	0	1050077	348	83	104	17023	16903	12651	10093	52563	52563	47	2.69	90.94	11	1074	78	22	0	0	0	0	Mini-Metagenome	Low
3300021010.fa.4	k__Bacteria (UID203)	5449	103	58	33.7	0	0	1150935	319	120	133	13503	12583	9591	8651	37591	37591	39.8	2.3	89.63	11	1076	73	30	0	0	0	0	Mini-Metagenome	Low
3300021010.fa.5	k__Bacteria (UID203)	5449	104	58	6.27	0	0	252787	155	29	40	14394	12924	8716	6315	23285	22609	53.1	1.61	92.62	11	239	94	10	0	0	0	0	Mini-Metagenome	Low
3300021010.fa.6	k__Bacteria (UID203)	5449	104	58	18.97	0	0	1476151	160	130	146	16807	15999	11355	10109	37439	37439	41.5	1.84	89.36	11	1324	90	14	0	0	0	0	Mini-Metagenome	Low
3300021011.fa.4	k__Bacteria (UID203)	5449	104	58	31.35	0	0	1739132	440	134	169	19552	18615	12978	10288	64296	64224	38.3	1.87	90.25	11	1638	76	28	0	0	0	0	Mini-Metagenome	Low
3300021012.fa.2	k__Bacteria (UID203)	5449	103	57	19.3	0	0	1021927	194	79	97	17685	17685	12935	10533	37269	37269	43.1	0.91	91.77	11	1089	88	15	0	0	0	0	Mini-Metagenome	Low
3300021012.fa.3	k__Bacteria (UID203)	5449	103	57	14.04	0	0	408962	100	25	35	30924	30924	16358	11681	41833	41833	56.7	1.36	92.37	11	418	95	8	0	0	0	0	Mini-Metagenome	Low
3300021012.fa.4	k__Bacteria (UID203)	5449	104	58	12.07	0	0	568088	155	57	70	13090	12327	9966	8113	35770	35770	42.3	1.53	88.15	11	566	96	8	0	0	0	0	Mini-Metagenome	Low
3300021012.fa.5	k__Bacteria (UID203)	5449	104	58	5.17	0	0	494587	96	37	46	17927	17927	13367	10749	32726	32726	46.5	1.41	94.02	11	516	100	4	0	0	0	0	Mini-Metagenome	Low
3300021012.fa.6	k__Bacteria (UID203)	5449	104	58	13.79	0	0	455651	367	45	59	13079	11586	10125	7716	47131	47131	57.4	2.44	91.02	11	465	96	8	0	0	0	0	Mini-Metagenome	Low
3300021013.fa.2	k__Bacteria (UID203)	5449	104	58	20.69	0	0	1204774	170	65	82	34744	32742	18534	14690	106222	106222	56.7	1.68	84.71	11	1103	91	13	0	0	0	0	Mini-Metagenome	Low
3300021014.fa.2	k__Bacteria (UID203)	5449	104	58	26.25	0	0	2014438	1109	231	315	13119	12755	8720	6391	138542	136847	60.8	2.12	83.95	11	2208	75	29	0	0	0	0	Mini-Metagenome	Low
3300021014.fa.5	k__Bacteria (UID203)	5449	104	58	5.17	0	0	496193	400	45	63	14424	14424	11026	7869	29430	29430	53.4	1.99	88.9	11	481	101	3	0	0	0	0	Mini-Metagenome	Low
3300021014.fa.8	k__Bacteria (UID203)	5449	104	58	25.29	0	0	1185784	416	93	124	20159	19717	12750	9559	67124	67124	58.2	1.06	86.87	11	1097	85	19	0	0	0	0	Mini-Metagenome	Low
3300021014.fa.9	k__Bacteria (UID203)	5449	104	58	20.69	0	0	706081	215	85	101	12623	12496	8306	6988	32428	32428	61.1	1.53	88.34	11	617	90	14	0	0	0	0	Mini-Metagenome	Low
3300021015.fa.1	k__Bacteria (UID203)	5449	104	58	29.31	0	0	1654383	681	126	173	20581	18602	13130	9558	67131	62880	56.7	1.04	88.13	11	1584	85	19	0	0	0	0	Mini-Metagenome	Low
3300021015.fa.2	k__Bacteria (UID203)	5449	104	58	15.52	0	0	2659338	1483	266	379	15569	12853	9997	7012	50608	50608	57.4	2.47	85.91	11	2553	93	11	0	0	0	0	Mini-Metagenome	Low
3300021016.fa.1	k__Bacteria (UID203)	5449	104	58	27.59	1.72	0	644638	189	50	65	25546	25546	12892	9914	94055	94055	52.8	1.76	90	11	732	82	21	1	0	0	0	Mini-Metagenome	Low
3300021016.fa.2	k__Bacteria (UID203)	5449	104	58	35.34	0	0	939400	217	66	82	24519	24312	14233	11453	63353	63353	47.6	1.35	95.63	11	894	79	25	0	0	0	0	Mini-Metagenome	Low
3300021016.fa.4	k__Bacteria (UID203)	5449	100	55	6.06	0	0	570686	370	59	76	12993	11734	9672	7504	43890	43890	53.6	1.23	88.38	11	552	95	5	0	0	0	0	Mini-Metagenome	Low
3300021016.fa.5	k__Bacteria (UID203)	5449	103	57	17.54	0	0	1328305	293	117	146	16089	14800	11353	9095	47816	47816	57.9	1.25	89.1	11	1282	93	10	0	0	0	0	Mini-Metagenome	Low
3300021017.fa.4	k__Bacteria (UID203)	5449	104	58	12.93	0	0	1823421	1265	245	341	9861	9239	7442	5343	90585	90585	60.8	2.52	81.21	11	2118	94	10	0	0	0	0	Mini-Metagenome	Low
3300021017.fa.7	k__Bacteria (UID203)	5449	104	58	21.03	0	0	928170	344	100	133	12259	11315	9281	6976	35615	35615	55.1	1.34	89.78	11	971	87	17	0	0	0	0	Mini-Metagenome	Low
3300021018.fa.1	k__Bacteria (UID203)	5449	104	58	25.86	0	0	279707	92	25	30	15150	15150	11188	9320	25362	25362	44	1.38	95.03	11	282	87	17	0	0	0	0	Mini-Metagenome	Low
3300021019.fa.2	k__Bacteria (UID203)	5449	104	58	76.1	31.03	15.38	7727071	2291	480	619	34588	33010	16098	12479	204325	136435	56	1.78	86.25	11	7418	30	35	39	0	0	0	Mini-Metagenome	Medium
3300021019.fa.4	k__Bacteria (UID203)	5449	104	58	8.62	0	0	447585	160	37	44	16756	16756	12096	10168	39305	39305	39.4	1.71	92.04	11	425	99	5	0	0	0	0	Mini-Metagenome	Low
3300021020.fa.2	k__Bacteria (UID203)	5449	104	58	5.17	0	0	404698	147	23	29	25176	19407	17595	13950	56269	56269	43.2	1.11	88.67	11	387	96	8	0	0	0	0	Mini-Metagenome	Low
3300021020.fa.3	k__Bacteria (UID203)	5449	104	58	1.72	0	0	294074	141	37	46	12257	10467	7947	6389	32749	31665	54.1	1.38	90.32	11	319	103	1	0	0	0	0	Mini-Metagenome	Low
3300021020.fa.4	k__Bacteria (UID203)	5449	102	56	8.18	0	0	1204897	1083	154	236	9614	7380	7824	5100	41868	41868	54.2	1.41	86.65	11	1219	94	8	0	0	0	0	Mini-Metagenome	Low
3300021020.fa.6	k__Bacteria (UID203)	5449	104	58	1.72	0	0	238122	112	22	29	18385	15645	10823	8207	24438	22716	57.1	1.75	92.38	11	251	103	1	0	0	0	0	Mini-Metagenome	Low
3300021021.fa.1	k__Bacteria (UID203)	5449	104	58	17.24	0	0	2076094	569	173	221	15922	15284	12000	9391	63827	63827	46.3	1.6	90.1	11	2009	93	11	0	0	0	0	Mini-Metagenome	Low
3300021021.fa.3	k__Bacteria (UID203)	5449	104	58	26.18	0	0	977893	246	67	90	26840	26840	14595	10862	57645	57645	49.2	1.8	90.61	11	952	83	21	0	0	0	0	Mini-Metagenome	Low
3300021022.fa.2	k__Bacteria (UID203)	5449	104	58	21.84	0	0	1722122	540	131	169	21195	19793	13145	10186	69674	62971	57.1	2.1	88.97	11	1505	88	16	0	0	0	0	Mini-Metagenome	Low
3300021022.fa.3	k__Bacteria (UID203)	5449	104	58	38.4	5.17	0	2308944	966	255	330	13197	12038	9054	6993	56176	56176	58.3	1.78	88.59	11	2258	74	28	1	1	0	0	Mini-Metagenome	Low
3300021022.fa.4	k__Bacteria (UID203)	5449	104	58	24.14	0	0	779360	170	62	79	20567	20567	12570	9863	56382	54337	54.6	2.22	90.04	11	877	89	15	0	0	0	0	Mini-Metagenome	Low
3300021022.fa.5	k__Bacteria (UID203)	5449	104	58	13.97	0	0	1756444	1019	180	243	14367	13015	9758	7223	50024	50024	55.5	2.04	87.43	11	1547	92	12	0	0	0	0	Mini-Metagenome	Low
3300021023.fa.2	k__Bacteria (UID203)	5449	103	58	48.28	0	0	2296159	991	102	145	51267	37388	22511	15828	164326	109848	45.6	2.57	94.55	11	1974	68	35	0	0	0	0	Mini-Metagenome	Low
3300021023.fa.3	k__Bacteria (UID203)	5449	104	58	27.59	0	0	1793188	371	128	162	21656	20710	14009	11066	71644	61180	40.2	1.4	90.64	11	1733	84	20	0	0	0	0	Mini-Metagenome	Low
3300021023.fa.6	k__Bacteria (UID203)	5449	104	58	20.11	0	0	218994	178	16	20	16205	16205	13687	10940	59901	59761	45.1	1.24	89.32	11	270	91	13	0	0	0	0	Mini-Metagenome	Low
3300021024.fa.1	k__Bacteria (UID203)	5449	104	58	54.47	26.9	0	5993307	1922	534	707	19556	17766	11223	8474	97670	97670	57.2	2.07	88.54	11	5858	63	26	12	2	1	0	Mini-Metagenome	Medium
3300021025.fa.3	k__Bacteria (UID203)	5449	100	55	38.18	1.82	0	1208039	239	81	102	22836	22420	14914	11841	82527	82527	51.5	2.08	94.39	11	1177	75	24	1	0	0	0	Mini-Metagenome	Low
3300021025.fa.4	k__Bacteria (UID203)	5449	104	58	9.48	0	0	650588	352	89	113	9236	8539	7309	5754	24822	24822	59.9	1.97	91.16	11	678	96	8	0	0	0	0	Mini-Metagenome	Low
3300021025.fa.5	k__Bacteria (UID203)	5449	104	58	16.38	0	0	404991	180	26	35	22457	22457	15576	11566	74576	74576	54.2	2.04	90.25	11	408	92	12	0	0	0	0	Mini-Metagenome	Low
3300021026.fa.1	k__Bacteria (UID203)	5449	104	58	5.17	0	0	233988	142	27	41	15108	14988	8666	5703	49275	48362	58.8	2.83	88.53	11	260	101	3	0	0	0	0	Mini-Metagenome	Low
3300021026.fa.3	k__Bacteria (UID203)	5449	104	58	42.53	8.05	0	3924075	1034	287	376	21512	20274	13672	10433	164164	164164	56.4	2.07	87.11	11	3603	74	24	6	0	0	0	Mini-Metagenome	Low
3300021026.fa.4	k__Bacteria (UID203)	5449	104	58	8.62	0	0	794622	345	82	111	19530	13874	9690	7155	63649	54401	58.7	1.58	91.01	11	790	97	7	0	0	0	0	Mini-Metagenome	Low
3300021026.fa.6	k__Bacteria (UID203)	5449	104	58	19.12	0	0	596540	184	50	59	17526	16560	11930	10107	40070	40070	55	1.89	89	11	589	88	16	0	0	0	0	Mini-Metagenome	Low
3300021026.fa.8	k__Bacteria (UID203)	5449	104	58	36.21	8.78	2.04	1552392	994	146	197	18492	17429	10632	7875	68150	67613	58.5	0.97	89.44	11	1574	56	25	10	13	0	0	Mini-Metagenome	Low
3300021027.fa.2	k__Bacteria (UID203)	5449	104	58	60.34	17.16	8.33	5008053	2343	461	631	18116	16852	10863	7932	123761	102116	58.1	2.61	84.84	11	5016	41	43	12	8	0	0	Mini-Metagenome	Medium
3300021027.fa.3	k__Bacteria (UID203)	5449	103	57	10.53	0	0	529155	246	61	79	11950	11950	8674	6695	33131	33131	39.9	2.62	89.88	11	564	95	8	0	0	0	0	Mini-Metagenome	Low
3300021027.fa.6	k__Bacteria (UID203)	5449	100	55	20	0	0	740772	283	64	85	16614	15633	11574	8711	46341	46210	47.8	2.82	91.47	11	737	88	12	0	0	0	0	Mini-Metagenome	Low
3300021027.fa.7	k__Bacteria (UID203)	5449	103	57	29.82	0	0	261527	134	34	46	10750	9830	7691	5682	27278	27278	34.1	2.14	88.5	11	260	80	23	0	0	0	0	Mini-Metagenome	Low
3300021028.fa.4	k__Bacteria (UID203)	5449	104	58	20.69	0	0	1058820	220	102	124	13822	13006	10380	8537	64127	64127	60.5	1.77	89.18	11	985	90	14	0	0	0	0	Mini-Metagenome	Low
3300021028.fa.6	k__Bacteria (UID203)	5449	104	58	31.97	0	0	1192567	260	86	103	19129	18250	13867	11575	54413	54413	39.1	1.61	91.56	11	1171	78	26	0	0	0	0	Mini-Metagenome	Low
3300021029.fa.2	k__Bacteria (UID203)	5449	104	58	15.52	0	0	1015872	342	90	115	16605	16533	11287	8830	37784	37784	42.1	1.6	91.54	11	1019	94	10	0	0	0	0	Mini-Metagenome	Low
3300021029.fa.3	k__Bacteria (UID203)	5449	104	58	0	0	0	264474	636	25	32	14000	12954	10578	8244	64192	50259	37.1	2.16	87.5	11	273	104	0	0	0	0	0	Mini-Metagenome	Low
3300021029.fa.5	k__Bacteria (UID203)	5449	104	58	53.74	15.52	40	5853933	2622	563	752	17152	15125	10397	7780	98171	98171	56.4	2.56	87.21	11	5612	66	28	10	0	0	0	Mini-Metagenome	Medium
3300021029.fa.6	k__Bacteria (UID203)	5449	104	58	20.69	5.17	0	1283308	895	145	209	13913	12109	8850	6135	63587	52718	58.2	2.24	86.94	11	1332	92	9	3	0	0	0	Mini-Metagenome	Low
3300021030.fa.4	k__Bacteria (UID203)	5449	104	58	29.47	0	0	1656803	433	123	160	25381	24188	13469	10352	112342	100176	52.9	1.33	88.4	11	1591	84	20	0	0	0	0	Mini-Metagenome	Low
3300021031.fa.1	k__Bacteria (UID203)	5449	103	57	22.81	0	0	550686	220	34	47	25286	25286	16196	11712	58625	56587	52.8	1.94	92.3	11	585	87	16	0	0	0	0	Mini-Metagenome	Low
3300021031.fa.6	k__Bacteria (UID203)	5449	104	58	17.24	3.45	0	1119720	313	127	148	12551	11258	8816	7563	41613	41613	63.1	1.79	89.37	11	1100	93	9	2	0	0	0	Mini-Metagenome	Low
3300021031.fa.7	k__Bacteria (UID203)	5449	104	58	89.66	51.1	51.85	4131172	720	207	243	30773	30336	19957	16997	158806	158806	39.7	1.79	91.55	11	3828	7	45	51	1	0	0	Mini-Metagenome	Medium
3300021032.fa.1	k__Bacteria (UID203)	5449	104	58	16.38	0	0	398944	140	41	55	16066	14017	9730	7250	39610	39610	56.7	1.51	89.67	11	405	92	12	0	0	0	0	Mini-Metagenome	Low
3300021032.fa.3	k__Bacteria (UID203)	5449	104	58	64.11	33.02	24.56	5605558	1960	496	652	17383	16710	11301	8594	76221	75213	56.7	2.02	88.54	11	5289	34	29	33	8	0	0	Mini-Metagenome	Medium
3300021032.fa.4	k__Bacteria (UID203)	5449	104	58	13.95	0	0	302892	154	29	36	12638	12638	10444	8409	39531	39531	49	1.67	87.15	11	322	89	15	0	0	0	0	Mini-Metagenome	Low
3300021032.fa.5	k__Bacteria (UID203)	5449	104	58	13.79	0	0	698491	192	64	82	16741	14849	10913	8515	37266	37266	49.1	1.7	92.79	11	683	95	9	0	0	0	0	Mini-Metagenome	Low
3300021032.fa.7	k__Bacteria (UID203)	5449	103	58	10.69	0	0	220583	150	17	23	17489	14254	12975	9584	26469	26469	53.2	0.85	88.23	11	276	95	8	0	0	0	0	Mini-Metagenome	Low
3300021033.fa.3	k__Bacteria (UID203)	5449	104	58	21.47	0	0	376390	90	41	50	12739	12739	9180	7526	47270	47270	59	1.39	89.89	11	352	84	20	0	0	0	0	Mini-Metagenome	Low
3300021033.fa.4	k__Bacteria (UID203)	5449	104	58	8.62	0	0	399574	80	38	46	14117	14117	10515	8684	46766	46652	46.4	2.18	95.97	11	400	98	6	0	0	0	0	Mini-Metagenome	Low
3300021034.fa.3	k__Bacteria (UID203)	5449	104	58	54.31	11.34	50	7356089	2046	610	772	20109	19045	12059	9525	100037	100037	57.6	2.36	86.6	11	6959	52	34	18	0	0	0	Mini-Metagenome	Medium
3300021034.fa.4	k__Bacteria (UID203)	5449	104	58	27.9	0	0	1105069	316	83	100	20727	20727	13314	11047	53663	53663	39.7	1.63	91.12	11	1052	85	19	0	0	0	0	Mini-Metagenome	Low
3300021034.fa.5	k__Bacteria (UID203)	5449	102	56	8.04	0	0	577899	330	65	89	14136	12113	8890	6489	42633	39268	55.7	1.68	85.84	11	534	96	6	0	0	0	0	Mini-Metagenome	Low
3300021035.fa.2	k__Bacteria (UID203)	5449	104	58	6.9	0	0	2059843	734	130	191	29753	28865	15844	10780	88818	88818	51.2	1.17	86.26	11	1992	100	4	0	0	0	0	Mini-Metagenome	Low
3300021035.fa.6	k__Bacteria (UID203)	5449	104	58	10.34	0	0	723454	439	80	110	13341	12252	9043	6572	76598	76598	56.1	2.13	88.34	11	728	93	11	0	0	0	0	Mini-Metagenome	Low
3300021036.fa.2	k__Bacteria (UID203)	5449	100	55	36.36	0	0	1981218	310	113	144	30944	30944	17532	13756	86866	86866	53.3	1.65	94.35	11	1900	75	25	0	0	0	0	Mini-Metagenome	Low
3300021036.fa.3	k__Bacteria (UID203)	5449	104	58	3.45	0	0	248057	130	34	47	9505	8534	7295	5275	32163	32163	59.2	0.94	90.78	11	232	102	2	0	0	0	0	Mini-Metagenome	Low
3300021036.fa.4	k__Bacteria (UID203)	5449	104	58	18.39	0	0	1634441	720	152	220	19770	19029	10752	7426	51110	51110	54.8	1.78	87.66	11	1643	91	13	0	0	0	0	Mini-Metagenome	Low
3300021036.fa.6	k__Bacteria (UID203)	5449	103	57	11.4	0	0	243918	130	31	44	10941	8131	7868	5540	33305	33305	54.9	1.73	91.56	11	274	85	18	0	0	0	0	Mini-Metagenome	Low
3300021037.fa.4	k__Bacteria (UID203)	5449	103	57	25.84	0	0	1092734	505	68	94	26942	24726	16069	11619	64068	59383	45.9	1.63	91.34	11	1119	79	24	0	0	0	0	Mini-Metagenome	Low
3300021037.fa.5	k__Bacteria (UID203)	5449	104	58	3.45	0	0	307116	50	20	22	22241	22241	15355	13957	45363	45363	35.7	1.2	91.84	11	322	102	2	0	0	0	0	Mini-Metagenome	Low
3300021038.fa.4	k__Bacteria (UID203)	5449	104	58	13.22	1.72	0	738271	316	56	77	34365	34365	13183	9583	109930	109930	60.3	1.21	88.93	11	646	92	10	2	0	0	0	Mini-Metagenome	Low
3300021038.fa.7	k__Bacteria (UID203)	5449	101	57	23.13	0	0	304936	250	33	47	14335	12397	9240	6482	30861	30861	63.8	1.43	92.58	11	306	83	18	0	0	0	0	Mini-Metagenome	Low
3300021039.fa.4	k__Bacteria (UID203)	5449	103	57	7.02	0	0	1007081	870	155	219	7350	6549	6497	4594	47912	34099	56.6	2.62	84.83	11	1063	98	5	0	0	0	0	Mini-Metagenome	Low
3300021039.fa.6	k__Bacteria (UID203)	5449	104	58	17.24	0	0	621909	207	68	83	11336	10970	9145	7490	42026	42026	35.3	1.55	91.97	11	654	92	12	0	0	0	0	Mini-Metagenome	Low
3300021039.fa.8	k__Bacteria (UID203)	5449	104	58	58.7	15.52	0	1725846	690	110	140	29021	22967	15689	12322	131643	131643	40.2	2.06	89.41	11	1586	55	39	10	0	0	0	Mini-Metagenome	Medium
3300021040.fa.6	k__Bacteria (UID203)	5449	104	58	13.79	0	0	934527	372	62	86	27938	27147	15073	10862	70063	70063	56.7	1.28	88.35	11	829	96	8	0	0	0	0	Mini-Metagenome	Low
3300021040.fa.7	k__Bacteria (UID203)	5449	104	58	4.39	0	0	616396	241	63	86	12792	12460	9784	7164	58263	55055	60.3	1.36	91.78	11	588	96	8	0	0	0	0	Mini-Metagenome	Low
3300021041.fa.1	k__Bacteria (UID203)	5449	104	58	39.97	0	0	1875646	484	114	133	22984	22467	16453	14098	102982	102982	39.1	1.31	92.68	11	1643	75	29	0	0	0	0	Mini-Metagenome	Low
3300021041.fa.3	k__Bacteria (UID203)	5449	104	58	20.69	1.72	0	1658348	303	124	150	20791	20133	13373	11053	55103	55103	44.7	1.7	91.5	11	1583	89	14	1	0	0	0	Mini-Metagenome	Low
3300021041.fa.6	k__Bacteria (UID203)	5449	104	58	13.79	0	0	461500	169	49	64	12211	12211	9418	7208	43908	43908	58.4	1.53	91.29	11	446	94	10	0	0	0	0	Mini-Metagenome	Low
3300021041.fa.7	k__Bacteria (UID203)	5449	104	58	18.97	1.72	0	4809062	1714	437	588	19445	17926	11004	8175	119123	116883	59	2.88	81.55	11	5124	90	13	1	0	0	0	Mini-Metagenome	Low
3300021041.fa.8	k__Bacteria (UID203)	5449	104	58	13.79	0	0	261198	67	35	41	8581	7877	7462	6369	29479	27337	63.6	1.64	91.3	11	250	95	9	0	0	0	0	Mini-Metagenome	Low
3300021042.fa.3	k__Bacteria (UID203)	5449	103	57	25.36	0	0	1829636	320	101	133	26674	26398	18115	13754	83884	83884	50.8	1.29	92.49	11	1810	77	26	0	0	0	0	Mini-Metagenome	Low
3300021042.fa.5	k__Bacteria (UID203)	5449	104	58	1.72	0	0	1597659	757	155	205	18678	15720	10307	7789	73764	60242	60.1	2.32	78.14	11	1838	102	2	0	0	0	0	Mini-Metagenome	Low
3300021042.fa.9	k__Bacteria (UID203)	5449	104	58	19.12	0	0	1599656	785	133	173	23963	18702	12027	9242	53197	53197	51.9	1.84	91.6	11	1427	90	14	0	0	0	0	Mini-Metagenome	Low
3300021043.fa.1	k__Bacteria (UID203)	5449	104	58	55.96	17.24	8.33	4984785	2188	457	644	17750	14865	10907	7736	100396	92068	56.7	2.27	86.8	11	4876	38	30	36	0	0	0	Mini-Metagenome	Medium
3300021043.fa.4	k__Bacteria (UID203)	5449	100	55	34.55	0	0	1084257	375	74	96	34911	29944	14652	11290	78203	78203	54.1	2.06	94.15	11	1018	78	22	0	0	0	0	Mini-Metagenome	Low
3300021043.fa.6	k__Bacteria (UID203)	5449	100	55	19.09	0	0	225029	40	14	18	16261	15886	16073	12499	49977	49977	49.4	1.15	90.55	11	252	86	14	0	0	0	0	Mini-Metagenome	Low
3300021043.fa.7	k__Bacteria (UID203)	5449	104	58	31.03	0	0	395776	280	37	47	14892	14683	10696	8414	26792	26792	42.4	1.73	90.98	11	398	83	21	0	0	0	0	Mini-Metagenome	Low
3300021044.fa.2	k__Bacteria (UID203)	5449	104	58	12.18	0	0	1313678	606	115	151	17044	15090	11423	8695	70708	70708	56.8	1.97	86.94	11	1172	93	11	0	0	0	0	Mini-Metagenome	Low
3300021044.fa.4	k__Bacteria (UID203)	5449	104	58	58.62	0	0	3179396	497	100	128	82624	71079	31793	24835	329702	323166	55.3	1.5	89.53	11	2884	62	42	0	0	0	0	Mini-Metagenome	Medium
1159581.fa.35	k__Bacteria (UID2495)	2993	147	91	70.2	19.68	3.12	3949274	0	924	924	4306	4306	4274	4274	17521	17521	65.6	1.58	93.31	11	4232	33	92	17	5	0	0	Metagenome	Medium
1159581.fa.36	k__Bacteria (UID2495)	2993	147	91	58.35	1.1	0	786646	0	98	98	9936	9936	8027	8027	23852	23852	41.6	1.45	90.86	11	852	54	87	6	0	0	0	Metagenome_Sorted	Medium
3300020614.fa.2	k__Bacteria (UID2495)	2993	143	89	28.75	0	0	1050302	270	97	124	18218	17430	10827	8468	73644	73644	54.6	1.89	93.03	11	1071	103	40	0	0	0	0	Mini-Metagenome	Low
3300020618.fa.2	k__Bacteria (UID2495)	2993	143	89	76.9	0	0	1427055	360	46	55	50079	48959	31022	25939	101314	101314	44.2	1.13	88.92	11	1301	24	119	0	0	0	0	Mini-Metagenome	Medium
3300020621.fa.2	k__Bacteria (UID2495)	2993	147	91	32.97	0	0	958561	315	61	83	24295	24295	15714	11545	88650	88475	51.8	1.97	91.89	11	1053	94	53	0	0	0	0	Mini-Metagenome	Low
3300020653.fa.6	k__Bacteria (UID2495)	2993	147	91	46.02	0	0	1028425	230	58	81	32192	29263	17731	12693	78536	78536	48.3	2.2	90.46	11	1118	71	76	0	0	0	0	Mini-Metagenome	Low
3300020666.fa.3	k__Bacteria (UID2495)	2993	147	91	9.89	0	0	638263	210	58	79	19639	18672	11004	8076	60134	60134	53.9	1.78	89.9	11	659	111	36	0	0	0	0	Mini-Metagenome	Low
3300020669.fa.3	k__Bacteria (UID2495)	2993	143	89	30.69	0	0	979941	370	79	116	22259	17951	12404	8444	52432	42602	52.2	1.83	93.2	11	1073	98	45	0	0	0	0	Mini-Metagenome	Low
3300020669.fa.4	k__Bacteria (UID2495)	2993	147	91	42.65	0	0	980447	280	61	89	24871	24613	16072	11013	52373	51991	44.4	1.96	91.55	11	1030	83	64	0	0	0	0	Mini-Metagenome	Low
3300020671.fa.6	k__Bacteria (UID2495)	2993	147	91	14.29	0	0	358161	70	29	36	21590	21590	12350	9946	68791	68791	55.3	1.7	90.76	11	359	107	40	0	0	0	0	Mini-Metagenome	Low
3300020745.fa.2	k__Bacteria (UID2495)	2993	143	89	30.97	0	0	1018016	256	76	96	21355	21355	13394	10601	45053	44872	43.6	2.51	92.85	11	1018	99	44	0	0	0	0	Mini-Metagenome	Low
3300020776.fa.2	k__Bacteria (UID2495)	2993	147	91	50.13	0	0	1048552	180	93	111	15638	15485	11274	9444	53646	53556	43.4	1.32	92.5	11	1168	70	77	0	0	0	0	Mini-Metagenome	Medium
3300020776.fa.3	k__Bacteria (UID2495)	2993	147	91	82.66	0	0	1342723	160	42	49	57614	57614	31969	27399	108304	108002	48.6	1.28	92.8	11	1369	32	115	0	0	0	0	Mini-Metagenome	Medium
3300020780.fa.3	k__Bacteria (UID2495)	2993	147	91	46.34	0	0	1144419	148	59	68	32697	30646	19396	16827	74182	74182	52.1	1.66	92.44	11	1262	73	74	0	0	0	0	Mini-Metagenome	Low
3300020794.fa.3	k__Bacteria (UID2495)	2993	147	91	34.28	0	0	637499	137	33	41	31432	31432	19318	15545	60326	60326	50.2	2.26	89.29	11	707	89	58	0	0	0	0	Mini-Metagenome	Low
3300020795.fa.7	k__Bacteria (UID2495)	2993	147	91	61.54	0	0	1471516	218	67	84	50791	48544	21962	17515	104053	104053	44.5	1.74	92.6	11	1521	40	107	0	0	0	0	Mini-Metagenome	Medium
3300020828.fa.3	k__Bacteria (UID2495)	2993	147	91	54.21	0	0	1043848	864	31	42	52718	50416	33672	24832	153098	139523	42.2	0.98	85.34	11	915	75	72	0	0	0	0	Mini-Metagenome	Medium
3300020846.fa.2	k__Bacteria (UID2495)	2993	143	89	63.86	0	0	1121918	249	48	59	32036	32036	23373	19011	80986	80986	40	0.88	87.57	11	1204	62	81	0	0	0	0	Mini-Metagenome	Medium
3300020867.fa.4	k__Bacteria (UID2495)	2993	147	91	42.86	0	0	1176365	452	92	109	19337	18090	12786	10788	47503	45620	47.4	2.31	91.64	11	1193	86	61	0	0	0	0	Mini-Metagenome	Low
3300020878.fa.5	k__Bacteria (UID2495)	2993	143	89	15.34	0	0	521260	191	57	74	12907	12437	9144	7041	27392	26146	54.4	1.65	94.12	11	579	102	41	0	0	0	0	Mini-Metagenome	Low
3300020880.fa.2	k__Bacteria (UID2495)	2993	147	91	46.29	0	0	1246955	510	85	100	22035	22035	14670	12464	56889	56889	40.6	1.66	90.69	11	1154	83	64	0	0	0	0	Mini-Metagenome	Low
3300020897.fa.1	k__Bacteria (UID2495)	2993	147	91	41.91	0	0	723097	491	34	46	42652	29235	21267	15708	70484	70484	39.3	1.28	91.63	11	710	75	72	0	0	0	0	Mini-Metagenome	Low
3300020905.fa.2	k__Bacteria (UID2495)	2993	143	89	37.41	1.12	100	884930	360	78	96	14594	13803	11345	9214	50554	50554	56.6	2.57	93.53	11	858	82	60	1	0	0	0	Mini-Metagenome	Low
3300020911.fa.1	k__Bacteria (UID2495)	2993	143	89	78.09	0	0	931613	324	28	36	49868	44516	33271	25869	154186	154186	28.5	1.59	90.01	11	1071	21	122	0	0	0	0	Mini-Metagenome	Medium
3300020924.fa.4	k__Bacteria (UID2495)	2993	143	89	13.89	0	0	485229	491	47	68	14240	13218	10324	7128	48938	46591	54.6	2.24	91.65	11	513	98	45	0	0	0	0	Mini-Metagenome	Low
3300020926.fa.3	k__Bacteria (UID2495)	2993	143	89	55.76	1.85	16.67	2108484	690	106	136	45470	38044	19891	15498	117883	117883	55.5	2.07	94.18	11	1939	55	76	12	0	0	0	Mini-Metagenome	Medium
3300020936.fa.1	k__Bacteria (UID2495)	2993	143	89	70.38	0	0	1087171	710	34	42	59212	44073	31975	25868	135802	131994	39.8	1.17	88.17	11	1010	34	109	0	0	0	0	Mini-Metagenome	Medium
3300020944.fa.6	k__Bacteria (UID2495)	2993	147	91	53.65	1.1	0	1270205	337	71	92	24733	24733	17890	13802	96427	94330	53.6	2.02	91.03	11	1352	61	85	1	0	0	0	Mini-Metagenome	Medium
3300020958.fa.4	k__Bacteria (UID2495)	2993	143	89	34.33	0	0	1110083	316	129	146	11216	11042	8605	7601	27051	27051	43.5	2.09	93.14	11	1118	81	62	0	0	0	0	Mini-Metagenome	Low
3300020959.fa.5	k__Bacteria (UID2495)	2993	147	91	20.18	0	0	502782	105	28	37	35933	34187	17956	13585	70629	70560	57.8	1.85	89.9	11	498	106	41	0	0	0	0	Mini-Metagenome	Low
3300020963.fa.1	k__Bacteria (UID2495)	2993	147	91	9.89	0	0	243040	40	22	26	28398	26607	11047	9346	46556	46556	47.2	2.82	90.78	11	255	112	35	0	0	0	0	Mini-Metagenome	Low
3300020974.fa.1	k__Bacteria (UID2495)	2993	147	91	50.67	10.99	7.69	1409199	130	124	137	15896	15804	11364	10285	40448	40448	48.5	1.94	90.54	11	1557	74	60	13	0	0	0	Mini-Metagenome	Medium
3300020978.fa.1	k__Bacteria (UID2495)	2993	143	89	12.29	0	0	228100	20	20	22	17777	17308	11405	10367	43301	43301	30	1.8	89.68	11	270	105	38	0	0	0	0	Mini-Metagenome	Low
3300020984.fa.3	k__Bacteria (UID2495)	2993	143	89	17.98	0	0	626742	300	52	68	17304	17304	12052	9212	51584	51584	50.5	2.73	89.44	11	622	94	49	0	0	0	0	Mini-Metagenome	Low
3300020984.fa.4	k__Bacteria (UID2495)	2993	143	89	49.42	0	0	1001914	110	46	57	29942	28349	21780	17575	78732	78732	54.9	2.42	95.22	11	941	59	84	0	0	0	0	Mini-Metagenome	Low
3300020990.fa.1	k__Bacteria (UID2495)	2993	143	89	19.45	0	0	982431	350	89	115	17150	15254	11038	8539	39385	38559	55.1	2.13	94.34	11	892	96	47	0	0	0	0	Mini-Metagenome	Low
3300020996.fa.4	k__Bacteria (UID2495)	2993	147	91	50.7	0	0	1451380	250	77	99	26645	24580	18849	14657	69414	69414	50.4	1.97	90	11	1536	75	72	0	0	0	0	Mini-Metagenome	Medium
3300020999.fa.1	k__Bacteria (UID2495)	2993	143	89	66.01	0	0	2229156	250	76	92	50287	48783	29331	24227	136567	136567	48.8	1.74	91.92	11	2094	67	76	0	0	0	0	Mini-Metagenome	Medium
3300021001.fa.3	k__Bacteria (UID2495)	2993	147	91	36.68	0	0	1267136	200	80	91	24070	20998	15839	13922	70172	61713	42.9	1.94	92.71	11	1274	96	51	0	0	0	0	Mini-Metagenome	Low
3300021013.fa.5	k__Bacteria (UID2495)	2993	147	91	34.07	0	0	630243	170	62	70	13485	13245	10165	9001	27425	26220	43.2	1.4	90.62	11	686	80	67	0	0	0	0	Mini-Metagenome	Low
3300021017.fa.1	k__Bacteria (UID2495)	2993	147	91	25.82	0	0	494757	110	43	54	16871	16381	11505	9160	34400	34400	49.2	1.91	90.79	11	550	103	44	0	0	0	0	Mini-Metagenome	Low
3300021024.fa.5	k__Bacteria (UID2495)	2993	147	91	16.67	0	0	533893	288	40	54	22273	20954	13347	9881	56527	56527	51.6	2.06	91.2	11	620	116	31	0	0	0	0	Mini-Metagenome	Low
3300021038.fa.5	k__Bacteria (UID2495)	2993	147	91	36.36	0	0	1297680	420	63	80	38195	35772	20598	16215	72635	63751	52.3	1.9	90.36	11	1436	93	54	0	0	0	0	Mini-Metagenome	Low
3300021043.fa.3	k__Bacteria (UID2495)	2993	147	91	22.42	1.1	0	767958	200	63	83	21006	21006	12189	9250	40507	40507	53	2.58	90.31	11	881	105	41	1	0	0	0	Mini-Metagenome	Low
1159581.fa.21	k__Bacteria (UID2565)	2921	143	88	54.31	0	0	2814188	0	699	699	4016	4016	4026	4026	14503	14503	67.4	1.88	91.87	11	2954	72	71	0	0	0	0	Metagenome	Medium
3300020619.fa.3	k__Bacteria (UID2565)	2921	152	93	32.26	0	0	535520	275	44	60	20134	20134	12170	8920	53588	53588	59.2	2.09	89.19	11	565	89	63	0	0	0	0	Mini-Metagenome	Low
3300020629.fa.1	k__Bacteria (UID2565)	2921	152	93	55.06	0	0	1340712	249	51	71	52357	52051	26288	18879	132761	132761	53.1	1.78	92.44	11	1381	71	81	0	0	0	0	Mini-Metagenome	Medium
3300020637.fa.2	k__Bacteria (UID2565)	2921	152	93	24.73	0	0	367449	60	20	26	33112	32846	18372	14130	89156	89156	43.8	1.08	93.5	11	346	90	62	0	0	0	0	Mini-Metagenome	Low
3300020667.fa.3	k__Bacteria (UID2565)	2921	152	93	55.6	0	0	1313480	290	62	91	42220	41771	21185	14430	130166	92378	48.4	2.01	91.39	11	1367	59	93	0	0	0	0	Mini-Metagenome	Medium
3300020670.fa.3	k__Bacteria (UID2565)	2921	152	93	29.25	0	0	878975	165	43	55	31016	29316	20441	15978	86018	86018	50.4	1.37	91.41	11	970	84	68	0	0	0	0	Mini-Metagenome	Low
3300020671.fa.1	k__Bacteria (UID2565)	2921	143	88	59.4	2.27	0	6435825	2258	470	632	27473	25106	13693	10179	121013	119286	56.2	1.99	85.58	11	5850	53	88	2	0	0	0	Mini-Metagenome	Medium
3300020671.fa.4	k__Bacteria (UID2565)	2921	152	93	24.86	0	0	487504	335	46	59	15575	13588	10597	8257	39521	32109	42.6	1.83	90.96	11	481	105	47	0	0	0	0	Mini-Metagenome	Low
3300020797.fa.5	k__Bacteria (UID2565)	2921	152	93	53.23	0	0	1038713	445	52	65	33658	33082	19975	15973	79946	79946	56.3	1.52	91.68	11	1085	55	97	0	0	0	0	Mini-Metagenome	Medium
3300020801.fa.3	k__Bacteria (UID2565)	2921	152	93	6.84	0	0	273791	225	26	33	12091	9796	10530	8289	37581	36931	52.1	2.65	86.54	11	267	131	21	0	0	0	0	Mini-Metagenome	Low
3300020833.fa.3	k__Bacteria (UID2565)	2921	152	93	63.08	1.08	0	1518810	478	50	69	55446	47501	30376	22004	106939	105391	46.8	1.6	94.02	11	1418	38	113	1	0	0	0	Mini-Metagenome	Medium
3300020871.fa.1	k__Bacteria (UID2565)	2921	141	86	31.43	0.07	0	1830994	1262	220	323	11871	10833	8322	5664	62353	56951	57.5	1.78	86.11	11	1887	80	60	1	0	0	0	Mini-Metagenome	Low
3300020872.fa.2	k__Bacteria (UID2565)	2921	143	88	25	2.27	0	1719033	839	167	233	16708	14824	10293	7374	53867	53867	56.8	1.9	86.38	11	1709	107	34	2	0	0	0	Mini-Metagenome	Low
3300020901.fa.1	k__Bacteria (UID2565)	2921	143	88	28.98	4.55	0	3303647	1840	406	523	11490	9900	8137	6313	73120	73120	57.8	2.26	85.69	11	3459	100	39	4	0	0	0	Mini-Metagenome	Low
3300020920.fa.7	k__Bacteria (UID2565)	2921	141	86	35.02	0.07	0	2530689	646	188	249	24248	21314	13461	10160	93018	93018	57	1.34	87.02	11	2363	87	53	1	0	0	0	Mini-Metagenome	Low
3300020923.fa.2	k__Bacteria (UID2565)	2921	141	86	27.38	0	0	1827264	730	147	220	25237	20799	12430	8302	83293	83293	57.7	1.44	85.69	11	1678	99	42	0	0	0	0	Mini-Metagenome	Low
3300020926.fa.6	k__Bacteria (UID2565)	2921	141	86	43.47	3.49	0	3949053	1576	360	491	17986	17655	10969	8039	84678	84678	59.8	2.48	84.55	11	3902	78	60	3	0	0	0	Mini-Metagenome	Low
3300020931.fa.4	k__Bacteria (UID2565)	2921	141	86	15.93	0	0	685314	731	64	108	19292	18590	10708	6338	34961	33017	59.6	1.12	87.67	11	638	111	30	0	0	0	0	Mini-Metagenome	Low
3300020935.fa.1	k__Bacteria (UID2565)	2921	152	93	34.19	0	0	427024	150	37	43	23030	22668	11541	9927	54725	54725	48.2	2.23	87.33	11	428	95	57	0	0	0	0	Mini-Metagenome	Low
3300020939.fa.1	k__Bacteria (UID2565)	2921	141	86	28.15	0	0	1839161	718	143	198	20697	18920	12861	9285	80690	80690	61.1	1.11	86.33	11	1655	95	46	0	0	0	0	Mini-Metagenome	Low
3300020959.fa.4	k__Bacteria (UID2565)	2921	152	93	31.34	0	0	964147	535	49	63	34176	33266	19676	15295	99108	99108	45.1	2.19	94.43	11	959	83	69	0	0	0	0	Mini-Metagenome	Low
3300020961.fa.3	k__Bacteria (UID2565)	2921	152	93	29.03	2.15	0	1067992	555	70	89	25412	23032	15257	11993	70839	69428	42	2.05	93.49	11	915	96	55	0	1	0	0	Mini-Metagenome	Low
3300020968.fa.5	k__Bacteria (UID2565)	2921	152	93	23.21	0	0	1220936	430	119	153	15288	14487	10259	7977	60085	60085	41.6	2.17	93.46	11	1235	117	35	0	0	0	0	Mini-Metagenome	Low
3300020977.fa.2	k__Bacteria (UID2565)	2921	152	93	51.69	0	0	1319578	383	72	101	30670	30670	18327	13061	97675	97675	46.2	2.8	94.86	11	1277	66	86	0	0	0	0	Mini-Metagenome	Medium
3300020989.fa.2	k__Bacteria (UID2565)	2921	152	93	19.89	0	0	327608	30	13	16	40059	40059	25200	20473	53072	53072	49.1	1.04	95.89	11	325	90	62	0	0	0	0	Mini-Metagenome	Low
3300020995.fa.1	k__Bacteria (UID2565)	2921	144	89	25.36	0	0	2156926	1338	283	398	10867	9424	7621	5416	55473	55473	55.8	1.58	87.18	11	2067	106	38	0	0	0	0	Mini-Metagenome	Low
3300021005.fa.1	k__Bacteria (UID2565)	2921	152	93	22.4	0	0	463966	169	34	50	20045	19237	13646	9275	46357	46357	52	1.75	92.66	11	500	117	35	0	0	0	0	Mini-Metagenome	Low
3300021012.fa.1	k__Bacteria (UID2565)	2921	142	87	51.26	0	0	4384267	1277	253	341	39338	37427	17329	12853	127323	95653	57	2.11	87.28	11	4110	50	92	0	0	0	0	Mini-Metagenome	Medium
3300021019.fa.1	k__Bacteria (UID2565)	2921	152	93	40.14	3.76	0	1445994	1064	109	146	21538	19238	13266	9896	45972	45972	43.4	1.91	93.29	11	1405	85	63	4	0	0	0	Mini-Metagenome	Low
3300021021.fa.4	k__Bacteria (UID2565)	2921	152	93	14.74	0	0	361475	70	32	39	17360	15252	11296	9266	39182	39182	54.7	1.9	90.7	11	405	116	36	0	0	0	0	Mini-Metagenome	Low
3300021024.fa.2	k__Bacteria (UID2565)	2921	152	93	13.26	0	0	396852	235	40	58	13494	13218	9921	6838	43610	43610	46.5	1.76	95.44	11	477	98	54	0	0	0	0	Mini-Metagenome	Low
3300021028.fa.1	k__Bacteria (UID2565)	2921	152	93	69.6	1.08	0	1844632	370	69	88	42934	41764	26733	20957	146523	114261	41.8	1.91	94.47	11	1752	37	114	1	0	0	0	Mini-Metagenome	Medium
3300021032.fa.6	k__Bacteria (UID2565)	2921	152	93	37.92	0	0	763907	246	54	73	22920	22702	14146	10461	69630	69630	53.9	1.87	90.58	11	874	87	65	0	0	0	0	Mini-Metagenome	Low
3300021037.fa.2	k__Bacteria (UID2565)	2921	144	89	23.03	0	0	2400864	961	220	293	19377	18938	10913	8190	78283	78283	55.3	1.41	87.18	11	2185	107	37	0	0	0	0	Mini-Metagenome	Low
3300021044.fa.5	k__Bacteria (UID2565)	2921	143	88	39.19	2.27	0	3845200	1542	395	511	14064	13374	9734	7521	56229	56229	59.3	1.79	85.15	11	3657	91	51	0	1	0	0	Mini-Metagenome	Low
3300021044.fa.6	k__Bacteria (UID2565)	2921	152	93	23.82	0	0	333726	158	29	38	16622	14658	11507	8778	37315	37315	53.5	1.75	91.7	11	367	103	49	0	0	0	0	Mini-Metagenome	Low
3300020799.fa.3	k__Bacteria (UID2569)	434	278	186	46.22	0	0	1542999	621	93	122	26895	26895	16591	12642	98894	76024	35.3	1.67	93.14	11	1507	144	134	0	0	0	0	Mini-Metagenome	Low
3300020830.fa.1	k__Bacteria (UID2569)	434	278	186	57.29	0.54	0	2467204	680	98	121	46490	39932	25175	20384	102157	102084	35.3	1.53	92.54	11	2252	115	161	2	0	0	0	Mini-Metagenome	Medium
3300020869.fa.1	k__Bacteria (UID2569)	434	278	186	9.8	0	0	458325	190	62	72	8935	8935	7392	6362	19120	19120	40.3	1.69	92.55	11	462	245	33	0	0	0	0	Mini-Metagenome	Low
3300020874.fa.3	k__Bacteria (UID2569)	434	278	186	27.73	0	0	846202	272	67	85	20562	20562	12629	9952	42912	41047	40	1.58	91.74	11	798	211	67	0	0	0	0	Mini-Metagenome	Low
3300020964.fa.5	k__Bacteria (UID2569)	434	278	186	20.7	0	0	881282	211	66	78	15793	15793	13352	11295	130733	130733	35.3	1.84	92.37	11	845	201	77	0	0	0	0	Mini-Metagenome	Low
3300020988.fa.2	k__Bacteria (UID2569)	434	278	186	37.87	0.54	0	1168201	433	91	118	19037	18777	12837	9896	44616	44616	39.3	1.19	92.89	11	1119	175	102	1	0	0	0	Mini-Metagenome	Low
3300020633.fa.3	k__Bacteria (UID2570)	433	273	183	50.62	1.09	0	1653192	450	73	91	52409	42218	22646	18162	98704	97612	48.8	1.71	90.12	11	1517	119	152	2	0	0	0	Mini-Metagenome	Medium
3300020740.fa.4	k__Bacteria (UID2570)	433	274	183	13.84	0.55	0	524594	151	45	51	21021	21021	11657	10283	47017	47017	34.7	1.82	91.76	11	528	215	58	1	0	0	0	Mini-Metagenome	Low
3300020762.fa.3	k__Bacteria (UID2570)	433	274	183	42.86	0.55	0	2619773	1069	146	174	27105	26609	17943	15050	82888	82601	45.3	1.53	89.23	11	2385	141	132	1	0	0	0	Mini-Metagenome	Low
3300020778.fa.5	k__Bacteria (UID2570)	433	274	183	62.64	0	0	2842673	613	102	126	44541	43926	27869	22556	134561	119453	39.7	1.39	89.04	11	2512	109	165	0	0	0	0	Mini-Metagenome	Medium
3300020781.fa.1	k__Bacteria (UID2570)	433	273	183	35.93	0.55	0	1506060	513	89	117	24312	23574	16922	12867	74777	61537	41.9	1.55	91.52	11	1372	186	86	1	0	0	0	Mini-Metagenome	Low
3300020790.fa.2	k__Bacteria (UID2570)	433	274	183	44.86	0.66	0	1863969	584	138	168	18008	17582	13507	11091	71774	71485	42	1.48	91.77	11	1782	152	120	2	0	0	0	Mini-Metagenome	Low
3300020849.fa.3	k__Bacteria (UID2570)	433	274	183	65.98	14.21	75	2825959	593	213	249	19250	18042	13267	11346	62871	57342	40	1.44	90.54	11	2639	100	146	28	0	0	0	Mini-Metagenome	Medium
3300020872.fa.5	k__Bacteria (UID2570)	433	273	183	56.45	0	0	2214801	797	101	137	32848	30587	21928	16160	89064	75467	50.8	0.89	90.07	11	1987	93	180	0	0	0	0	Mini-Metagenome	Medium
3300020908.fa.5	k__Bacteria (UID2570)	433	273	183	25.14	0	0	1439160	525	105	131	25980	25874	13706	10981	66453	66453	50.8	0.93	90.59	11	1299	201	72	0	0	0	0	Mini-Metagenome	Low
3300020922.fa.1	k__Bacteria (UID2570)	433	274	183	51.71	0	0	2165082	756	152	182	23123	22314	14243	11891	50510	50510	40.9	1.41	90.69	11	1982	140	134	0	0	0	0	Mini-Metagenome	Medium
3300020991.fa.5	k__Bacteria (UID2570)	433	274	183	55.19	3.28	0	2058748	425	140	166	24677	24109	14705	12399	67983	67983	40.7	1.71	88.72	11	2051	123	146	4	1	0	0	Mini-Metagenome	Medium
1159581.fa.53	k__Bacteria (UID2982)	88	230	148	70.34	20.31	12.24	3151764	0	559	559	6089	6089	5638	5638	17699	17699	53.8	0.97	87.08	11	3437	56	132	40	1	1	0	Metagenome	Medium
1159595.fa.21	k__Bacteria (UID2982)	88	230	148	73.4	12.64	20.83	3079153	0	570	570	5810	5810	5402	5402	29718	29718	54.5	1.18	87.37	11	3340	59	151	18	2	0	0	Metagenome	Medium
1159595.fa.34	k__Bacteria (UID2982)	88	230	148	49.52	6.01	0	2849670	0	602	602	4889	4889	4733	4733	16957	16957	53.9	0.93	84.53	11	3176	100	120	9	1	0	0	Metagenome	Low
3300020614.fa.3	k__Bacteria (UID2982)	88	230	148	9.81	0	0	211177	60	26	32	10022	8809	8122	6597	70120	66476	60.3	1.6	91.48	11	231	199	31	0	0	0	0	Mini-Metagenome	Low
3300020620.fa.6	k__Bacteria (UID2982)	88	230	148	30.38	0.68	0	880355	270	73	91	22790	22695	12059	9671	55094	55094	54.6	2.14	87.16	11	891	149	80	1	0	0	0	Mini-Metagenome	Low
3300020621.fa.3	k__Bacteria (UID2982)	88	230	148	22.45	3.38	0	1648732	1042	184	238	14250	11777	8960	6923	84108	76386	55.4	2.44	90.45	11	1535	170	54	6	0	0	0	Mini-Metagenome	Low
3300020625.fa.2	k__Bacteria (UID2982)	88	227	146	13.36	0	0	239802	247	27	39	13638	13638	8881	6142	71117	68394	63.9	2.11	90.97	11	239	158	69	0	0	0	0	Mini-Metagenome	Low
3300020628.fa.10	k__Bacteria (UID2982)	88	230	148	33.83	0	0	1215531	524	109	150	17155	16530	11151	8100	97015	81353	58.7	1.58	90.84	11	1121	153	77	0	0	0	0	Mini-Metagenome	Low
3300020636.fa.4	k__Bacteria (UID2982)	88	229	148	81.8	0.84	0	2919818	240	198	204	22001	22001	14746	14311	84524	84524	40.9	1.8	90.83	11	2614	55	172	2	0	0	0	Mini-Metagenome	Medium
3300020640.fa.2	k__Bacteria (UID2982)	88	230	148	46.04	0.68	0	1107797	596	109	151	17478	15145	10163	7332	68155	67865	39.3	1.75	90.38	11	1050	120	109	1	0	0	0	Mini-Metagenome	Low
3300020647.fa.3	k__Bacteria (UID2982)	88	230	148	19.41	0.81	0	959567	183	106	124	14084	13431	9052	7736	47652	47652	59	1.9	87.83	11	922	174	54	2	0	0	0	Mini-Metagenome	Low
3300020648.fa.4	k__Bacteria (UID2982)	88	230	148	19.05	0	0	779463	213	72	88	15488	15488	10825	8855	56355	56355	57.3	1.54	91.18	11	722	182	48	0	0	0	0	Mini-Metagenome	Low
3300020652.fa.1	k__Bacteria (UID2982)	88	230	148	29.48	5.07	22.22	1548622	624	121	160	22938	22330	12798	9674	63357	51746	54.4	2	89.15	11	1455	157	64	9	0	0	0	Mini-Metagenome	Low
3300020655.fa.5	k__Bacteria (UID2982)	88	230	148	17.77	1.01	0	1581624	725	166	221	14033	12676	9527	7153	45509	44887	56.4	1.75	87.45	11	1563	178	50	2	0	0	0	Mini-Metagenome	Low
3300020660.fa.5	k__Bacteria (UID2982)	88	230	148	42.26	0	0	1368583	258	89	101	20169	19266	15377	13547	84009	55906	40.5	1.65	88.43	11	1398	130	100	0	0	0	0	Mini-Metagenome	Low
3300020661.fa.3	k__Bacteria (UID2982)	88	230	148	50.56	6.73	62.5	1839859	765	193	254	13373	13045	9532	7240	52048	50325	57.3	1.79	90.8	11	1834	116	100	13	1	0	0	Mini-Metagenome	Medium
3300020661.fa.5	k__Bacteria (UID2982)	88	230	148	26.81	0.68	0	597240	411	39	49	23093	22856	15313	12180	72699	72699	45.1	1.04	92.04	11	601	164	65	1	0	0	0	Mini-Metagenome	Low
3300020668.fa.6	k__Bacteria (UID2982)	88	230	148	6.37	0	0	355026	320	45	68	11519	8892	7889	5216	45083	37096	60.9	1.33	85.99	11	385	210	20	0	0	0	0	Mini-Metagenome	Low
3300020668.fa.9	k__Bacteria (UID2982)	88	230	148	32.4	1.35	0	1835267	456	174	219	17459	16211	10547	8378	85518	85518	56	2.3	88.65	11	1828	141	87	2	0	0	0	Mini-Metagenome	Low
3300020670.fa.4	k__Bacteria (UID2982)	88	230	148	33.18	0	0	1100381	346	105	136	16559	16514	10479	8088	50192	50192	56.3	1.84	90.53	11	1066	148	82	0	0	0	0	Mini-Metagenome	Low
3300020671.fa.3	k__Bacteria (UID2982)	88	230	148	77.2	0	0	1762397	1417	81	95	35142	34453	21757	18536	85802	82644	42.8	1.45	90.99	11	1704	40	190	0	0	0	0	Mini-Metagenome	Medium
3300020671.fa.7	k__Bacteria (UID2982)	88	230	148	12.66	0	0	333459	306	40	59	13733	13079	8336	5646	31868	31868	53.9	2.28	88.42	11	373	190	40	0	0	0	0	Mini-Metagenome	Low
3300020672.fa.6	k__Bacteria (UID2982)	88	230	148	16.52	0	0	590673	90	51	60	20512	20512	11581	9843	50473	50473	52	1.62	90.65	11	635	175	55	0	0	0	0	Mini-Metagenome	Low
3300020739.fa.1	k__Bacteria (UID2982)	88	229	148	42.79	0	0	1296466	944	123	146	13145	12113	10540	8873	64805	64805	44.9	1.92	86.2	11	1158	109	120	0	0	0	0	Mini-Metagenome	Low
3300020739.fa.2	k__Bacteria (UID2982)	88	230	148	30.74	0.68	0	1226827	584	72	101	25663	20628	17039	12141	73245	72858	47.3	1.65	92.18	11	1198	150	79	1	0	0	0	Mini-Metagenome	Low
3300020740.fa.2	k__Bacteria (UID2982)	88	229	148	86.82	0.23	0	2616754	604	141	157	27464	27464	18558	16663	98474	98474	41.8	1.77	86.67	11	2265	22	206	1	0	0	0	Mini-Metagenome	Medium
3300020755.fa.6	k__Bacteria (UID2982)	88	229	148	29.11	0	0	671815	314	72	85	11411	10854	9330	7900	43648	43648	38.8	2.17	90	11	628	172	57	0	0	0	0	Mini-Metagenome	Low
3300020762.fa.1	k__Bacteria (UID2982)	88	230	148	24.31	0.81	0	1124743	331	64	93	32878	29156	17574	12090	79875	79875	53.9	1.72	90.09	11	1028	167	61	2	0	0	0	Mini-Metagenome	Low
3300020763.fa.4	k__Bacteria (UID2982)	88	230	148	40.33	1.01	0	1289500	457	120	155	15383	15340	10745	8316	41537	41537	57.7	1.63	90.79	11	1265	141	87	2	0	0	0	Mini-Metagenome	Low
3300020773.fa.2	k__Bacteria (UID2982)	88	230	148	24.32	1.39	25	2188674	947	177	255	24587	18537	12365	8579	62449	62449	54.5	1.57	83.14	11	2455	169	59	1	1	0	0	Mini-Metagenome	Low
3300020774.fa.5	k__Bacteria (UID2982)	88	230	148	32.34	0.34	0	1863430	574	136	171	23028	21090	13701	10893	103896	103896	55.1	1.85	90.47	11	1560	136	93	1	0	0	0	Mini-Metagenome	Low
3300020775.fa.2	k__Bacteria (UID2982)	88	229	148	42.89	1.35	0	2002698	935	136	164	22758	19628	14725	12205	66383	66383	42.4	2.44	86.6	11	1752	124	103	2	0	0	0	Mini-Metagenome	Low
3300020782.fa.5	k__Bacteria (UID2982)	88	230	148	22.72	0	0	789709	310	82	105	13221	13039	9630	7518	59548	34077	56.1	1.76	91.77	11	806	182	48	0	0	0	0	Mini-Metagenome	Low
3300020788.fa.1	k__Bacteria (UID2982)	88	230	148	48.66	0	0	855013	358	60	75	21984	21339	14250	11395	92276	92276	39.5	1.55	89.35	11	815	129	101	0	0	0	0	Mini-Metagenome	Low
3300020788.fa.5	k__Bacteria (UID2982)	88	229	148	49.66	0.68	0	1440523	409	109	127	25691	23314	13215	11339	62052	59748	40	1.51	85.28	11	1265	111	117	1	0	0	0	Mini-Metagenome	Low
3300020789.fa.4	k__Bacteria (UID2982)	88	230	148	5.52	0	0	252216	295	32	42	12239	12239	7881	5998	23082	23082	58	1.37	89.44	11	252	197	33	0	0	0	0	Mini-Metagenome	Low
3300020794.fa.6	k__Bacteria (UID2982)	88	230	148	38.68	0	0	711375	329	66	90	15925	15925	10778	7900	40173	36664	41.4	1.26	92.53	11	756	120	110	0	0	0	0	Mini-Metagenome	Low
3300020807.fa.3	k__Bacteria (UID2982)	88	230	148	50.3	0	0	1612190	1122	83	127	30247	28405	19423	12685	89142	80049	52.6	1.66	91.4	11	1572	89	141	0	0	0	0	Mini-Metagenome	Medium
3300020808.fa.2	k__Bacteria (UID2982)	88	230	148	47.28	0	0	1626530	289	75	102	36139	36139	21687	15943	113308	106094	52.6	1.71	90.65	11	1588	125	105	0	0	0	0	Mini-Metagenome	Low
3300020820.fa.2	k__Bacteria (UID2982)	88	230	148	43.87	0	0	639189	50	68	73	12284	12284	9399	8755	34495	34495	51.2	1.96	91.18	11	669	139	91	0	0	0	0	Mini-Metagenome	Low
3300020825.fa.2	k__Bacteria (UID2982)	88	230	148	59.74	0	0	968882	610	45	61	33995	33945	21530	15873	131563	131563	42.8	1	92.78	11	969	86	144	0	0	0	0	Mini-Metagenome	Medium
3300020829.fa.2	k__Bacteria (UID2982)	88	230	148	73.27	0.68	0	1771816	1202	71	85	40649	34054	24955	20830	112378	85960	39.3	1.11	88.14	11	1611	55	174	1	0	0	0	Mini-Metagenome	Medium
3300020831.fa.3	k__Bacteria (UID2982)	88	230	148	83.89	1.35	0	1743438	970	52	64	66423	56929	33527	27226	160050	128436	41.9	1.51	89.43	11	1536	43	185	2	0	0	0	Mini-Metagenome	Medium
3300020832.fa.3	k__Bacteria (UID2982)	88	230	148	67.23	1.35	0	1189100	106	41	45	60313	60313	29002	26422	171972	171972	49.4	2.3	93.87	11	1209	90	138	2	0	0	0	Mini-Metagenome	Medium
3300020834.fa.3	k__Bacteria (UID2982)	88	230	148	68.03	13.01	0	2811132	598	168	187	29774	29126	16732	15029	112462	112462	40.8	1.75	86.48	11	2414	72	138	19	1	0	0	Mini-Metagenome	Medium
3300020840.fa.4	k__Bacteria (UID2982)	88	230	148	74.29	0.68	0	2019419	210	93	105	36136	35920	21714	19230	93101	93101	42.1	1.72	88.03	11	1799	58	171	1	0	0	0	Mini-Metagenome	Medium
3300020843.fa.1	k__Bacteria (UID2982)	88	229	148	82.32	0	0	1817363	590	55	69	54566	50027	33042	26330	115884	115884	47	1.73	92.68	11	1617	35	194	0	0	0	0	Mini-Metagenome	Medium
3300020850.fa.3	k__Bacteria (UID2982)	88	230	148	20.83	0.95	0	1058243	395	112	145	13210	12361	9448	7295	78023	77833	55.9	2.19	86.59	11	975	153	74	3	0	0	0	Mini-Metagenome	Low
3300020853.fa.1	k__Bacteria (UID2982)	88	229	148	76.21	0.68	0	2114183	542	119	140	35600	34119	17766	15097	143045	107327	42.6	2.8	88.33	11	1976	79	149	1	0	0	0	Mini-Metagenome	Medium
3300020854.fa.2	k__Bacteria (UID2982)	88	230	148	69.52	0	0	2166837	1319	128	158	28363	24050	16928	13705	89440	89440	44.4	1.35	85.97	11	1882	62	168	0	0	0	0	Mini-Metagenome	Medium
3300020858.fa.1	k__Bacteria (UID2982)	88	230	148	11.87	0	0	332874	70	46	49	8558	8558	7236	6791	17777	17777	48.2	2.17	89.34	11	377	195	35	0	0	0	0	Mini-Metagenome	Low
3300020860.fa.3	k__Bacteria (UID2982)	88	230	148	42.24	0	0	854977	247	77	86	14730	14703	11103	9938	51522	51522	45.3	1.99	90.21	11	829	135	95	0	0	0	0	Mini-Metagenome	Low
3300020861.fa.3	k__Bacteria (UID2982)	88	230	148	76.07	6.64	0	1910952	1612	111	135	29122	23290	17215	14143	97733	82790	38.4	2.8	89.68	11	1809	53	167	9	1	0	0	Mini-Metagenome	Medium
3300020862.fa.3	k__Bacteria (UID2982)	88	230	148	62.35	0.68	0	1069102	180	65	83	28462	28462	16447	12878	64623	64623	44.2	1.36	91.11	11	1062	93	136	1	0	0	0	Mini-Metagenome	Medium
3300020864.fa.2	k__Bacteria (UID2982)	88	230	148	36.77	0	0	734633	172	50	60	25465	25465	14692	12241	90615	90615	48.2	1.59	91.51	11	774	130	100	0	0	0	0	Mini-Metagenome	Low
3300020864.fa.3	k__Bacteria (UID2982)	88	230	148	76.58	0	0	1894328	861	70	103	46493	41920	27061	18383	147743	114057	47.1	1.76	93.06	11	1695	44	186	0	0	0	0	Mini-Metagenome	Medium
3300020864.fa.4	k__Bacteria (UID2982)	88	230	148	79.55	0	0	2532641	944	132	171	42204	37588	19186	14805	189502	189502	40.4	2.53	92.47	11	2119	45	185	0	0	0	0	Mini-Metagenome	Medium
3300020877.fa.3	k__Bacteria (UID2982)	88	229	148	66.23	1.35	50	2136783	461	208	226	13786	13168	10272	9452	42873	42595	42.7	2.39	85.61	11	1669	96	131	2	0	0	0	Mini-Metagenome	Medium
3300020889.fa.1	k__Bacteria (UID2982)	88	229	148	82.77	0	0	2128310	1061	118	129	25150	25030	18036	16490	94838	77780	41.2	1.93	88.8	11	1916	30	199	0	0	0	0	Mini-Metagenome	Medium
3300020895.fa.5	k__Bacteria (UID2982)	88	230	148	19.26	0.68	0	1003840	632	89	124	24891	18601	11279	8090	58786	58786	56.9	1.97	89.73	11	931	174	55	1	0	0	0	Mini-Metagenome	Low
3300020898.fa.5	k__Bacteria (UID2982)	88	230	148	40.54	0.68	0	1968861	885	119	163	41402	35199	16545	12073	156520	156520	55.1	1.85	89.56	11	1794	112	117	1	0	0	0	Mini-Metagenome	Low
3300020900.fa.2	k__Bacteria (UID2982)	88	229	148	41.64	0	0	1160024	930	108	139	16133	14556	10740	8338	46389	46389	44.7	2.42	88.14	11	1037	122	107	0	0	0	0	Mini-Metagenome	Low
3300020902.fa.3	k__Bacteria (UID2982)	88	230	148	61.06	0.34	0	1118678	150	84	90	20649	20608	13317	12428	57992	57992	47.3	1.83	91.12	11	1069	100	129	1	0	0	0	Mini-Metagenome	Medium
3300020904.fa.2	k__Bacteria (UID2982)	88	230	148	58.87	0	0	1144439	480	50	71	36269	29156	22888	16112	78028	78028	42.2	1.67	91.61	11	1049	103	127	0	0	0	0	Mini-Metagenome	Medium
3300020907.fa.3	k__Bacteria (UID2982)	88	229	148	70.87	0	0	1616773	596	72	87	33222	29454	22455	18576	92173	92173	47	1.86	93.01	11	1425	58	171	0	0	0	0	Mini-Metagenome	Medium
3300020910.fa.2	k__Bacteria (UID2982)	88	230	148	41.39	7.3	0	3451972	1835	322	438	15895	15619	10720	7877	79916	79916	57	2.37	86.96	11	3504	142	75	12	0	0	1	Mini-Metagenome	Low
3300020917.fa.2	k__Bacteria (UID2982)	88	230	148	70.2	0	0	1364298	356	96	113	20551	19970	14211	12070	55444	55444	49.9	2.55	90.12	11	1375	62	168	0	0	0	0	Mini-Metagenome	Medium
3300020918.fa.5	k__Bacteria (UID2982)	88	230	148	32.1	0	0	955492	280	66	85	21327	20785	14477	11237	45925	44601	56.2	1.74	92.39	11	959	139	91	0	0	0	0	Mini-Metagenome	Low
3300020922.fa.3	k__Bacteria (UID2982)	88	227	146	11.66	0.34	100	312555	90	42	51	9357	9357	7441	6126	31772	31772	62.9	1.24	85.35	11	311	192	34	1	0	0	0	Mini-Metagenome	Low
3300020928.fa.4	k__Bacteria (UID2982)	88	230	148	35.77	0	0	831825	40	50	54	23620	23620	16636	15403	47965	47965	44.2	1.46	92.29	11	814	134	96	0	0	0	0	Mini-Metagenome	Low
3300020929.fa.4	k__Bacteria (UID2982)	88	229	148	59.9	0	0	2138917	1059	194	215	16303	15111	11025	9943	48959	43103	43.3	3.15	86.54	11	1890	78	151	0	0	0	0	Mini-Metagenome	Medium
3300020932.fa.4	k__Bacteria (UID2982)	88	230	148	20.12	0	0	824203	488	62	89	20063	19055	13293	9255	74758	74758	55.6	0.95	88.91	11	845	157	73	0	0	0	0	Mini-Metagenome	Low
3300020941.fa.4	k__Bacteria (UID2982)	88	230	148	16.1	0.23	0	413602	320	52	72	10520	9203	7953	5740	20370	20370	49	1.69	93.17	11	455	183	46	1	0	0	0	Mini-Metagenome	Low
3300020942.fa.1	k__Bacteria (UID2982)	88	230	148	50.68	9.68	0	1199396	370	109	126	14279	13865	11003	9516	46590	46432	41.2	1.62	91.71	11	1262	97	114	19	0	0	0	Mini-Metagenome	Medium
3300020944.fa.2	k__Bacteria (UID2982)	88	230	148	54.43	1.35	0	2114544	571	97	129	41492	40294	21799	16387	120136	119777	54.8	1.04	88.37	11	2121	104	123	3	0	0	0	Mini-Metagenome	Medium
3300020961.fa.4	k__Bacteria (UID2982)	88	230	148	52.87	0	0	1266265	330	83	104	30571	28785	15256	12172	113720	113720	43.6	1.74	90.72	11	1304	89	141	0	0	0	0	Mini-Metagenome	Medium
3300020963.fa.4	k__Bacteria (UID2982)	88	230	148	49.49	0.68	0	1350682	482	116	134	19671	19671	11643	10076	64664	64664	47	2.03	86.19	11	1140	96	133	1	0	0	0	Mini-Metagenome	Low
3300020970.fa.2	k__Bacteria (UID2982)	88	230	148	89.32	0.68	0	2135860	1250	100	117	27714	26127	21358	18244	102695	96476	42.9	1.34	87.8	11	1918	24	205	1	0	0	0	Mini-Metagenome	Medium
3300020972.fa.1	k__Bacteria (UID2982)	88	229	148	73.65	3.38	0	2388458	437	118	145	32641	32258	20241	16469	101201	101201	44.2	1.82	87.39	11	2062	67	157	5	0	0	0	Mini-Metagenome	Medium
3300020975.fa.1	k__Bacteria (UID2982)	88	230	148	43.94	8.11	0	2695372	813	248	308	17311	16546	10868	8748	70698	70698	60.2	2.05	89.11	11	2577	121	92	17	0	0	0	Mini-Metagenome	Low
3300020978.fa.3	k__Bacteria (UID2982)	88	230	148	18.97	0.68	0	799672	395	104	141	10213	8958	7689	5668	47000	32091	61.9	1.88	88.68	11	828	173	56	1	0	0	0	Mini-Metagenome	Low
3300020982.fa.1	k__Bacteria (UID2982)	88	230	148	35.31	0	0	968463	245	60	75	27605	27001	16141	12909	73198	69886	46.9	1.41	91.41	11	969	150	80	0	0	0	0	Mini-Metagenome	Low
3300020982.fa.5	k__Bacteria (UID2982)	88	230	148	52.03	1.58	0	1589667	889	64	87	45767	35638	24838	18261	109480	85000	48	1.89	88.51	11	1459	91	134	5	0	0	0	Mini-Metagenome	Medium
3300020985.fa.1	k__Bacteria (UID2982)	88	230	148	34.72	1.01	0	2005777	1093	202	273	15591	14977	9929	7343	57099	57099	60.2	1.7	88.04	11	1886	142	86	2	0	0	0	Mini-Metagenome	Low
3300020990.fa.6	k__Bacteria (UID2982)	88	230	148	17.05	0	0	733696	376	60	89	17450	16763	12228	8239	43219	42096	56.7	1.08	88.54	11	736	158	72	0	0	0	0	Mini-Metagenome	Low
3300020994.fa.1	k__Bacteria (UID2982)	88	230	148	20.83	0	0	846891	347	72	96	22204	20489	11762	8818	72261	70265	54.5	1.82	87.62	11	845	178	52	0	0	0	0	Mini-Metagenome	Low
3300020997.fa.2	k__Bacteria (UID2982)	88	230	148	23.53	1.35	0	1969167	697	176	230	16566	15282	11188	8558	72862	72862	57.1	1.65	87.37	11	1993	166	62	2	0	0	0	Mini-Metagenome	Low
3300020997.fa.5	k__Bacteria (UID2982)	88	230	148	33.61	1.35	0	958163	190	39	49	58592	49517	24568	19550	92212	92212	45.4	1.82	90.47	11	980	146	82	2	0	0	0	Mini-Metagenome	Low
3300021001.fa.4	k__Bacteria (UID2982)	88	230	148	16.35	0	0	1224794	512	133	176	12732	11934	9208	6956	52717	52717	55.8	2.27	88.38	11	1134	186	44	0	0	0	0	Mini-Metagenome	Low
3300021004.fa.6	k__Bacteria (UID2982)	88	230	148	12.51	1.35	0	679075	265	71	97	16362	15442	9564	6998	46219	46219	53.4	2.25	90.84	11	633	195	33	2	0	0	0	Mini-Metagenome	Low
3300021006.fa.1	k__Bacteria (UID2982)	88	230	148	69.6	0.68	0	2330525	377	103	131	40915	40915	22626	17787	135146	135146	53.6	1.53	90.03	11	2214	85	144	1	0	0	0	Mini-Metagenome	Medium
3300021006.fa.5	k__Bacteria (UID2982)	88	230	148	26.42	0.68	0	1382206	505	120	155	20275	17388	11518	8914	48367	48367	56.2	1.8	86.81	11	1305	168	61	1	0	0	0	Mini-Metagenome	Low
3300021007.fa.2	k__Bacteria (UID2982)	88	230	148	53.72	1.69	0	1900925	418	119	138	24042	23112	15974	13771	100889	97363	48.9	1.32	87.8	11	1975	85	143	1	1	0	0	Mini-Metagenome	Medium
3300021008.fa.1	k__Bacteria (UID2982)	88	229	148	51.59	0	0	1068445	307	66	80	27392	26168	16188	13351	99729	76164	38.6	1.27	89.31	11	1083	104	125	0	0	0	0	Mini-Metagenome	Medium
3300021017.fa.2	k__Bacteria (UID2982)	88	230	148	44.22	1.35	0	2130630	705	141	176	29927	26561	15110	12101	101973	101973	56.1	1.77	91.17	11	1999	125	103	2	0	0	0	Mini-Metagenome	Low
3300021017.fa.3	k__Bacteria (UID2982)	88	229	148	66.22	0.68	0	1457157	830	35	46	101781	55730	41633	31659	222919	221814	37.1	1.35	87.11	11	1324	79	149	1	0	0	0	Mini-Metagenome	Medium
3300021018.fa.4	k__Bacteria (UID2982)	88	230	148	55.16	0.04	0	1497030	407	116	156	20204	18229	12905	9593	65711	65711	59.5	1.63	91.23	11	1381	101	128	1	0	0	0	Mini-Metagenome	Medium
3300021023.fa.1	k__Bacteria (UID2982)	88	230	148	70.61	0	0	1680781	215	45	61	147916	126406	37350	27550	392606	266190	42.9	1.18	93.02	11	1549	68	162	0	0	0	0	Mini-Metagenome	Medium
3300021028.fa.7	k__Bacteria (UID2982)	88	230	148	9.74	0	0	1097481	514	108	149	17864	15582	10161	7362	33482	33482	57	2.09	87.95	11	1074	195	35	0	0	0	0	Mini-Metagenome	Low
3300021029.fa.4	k__Bacteria (UID2982)	88	230	148	58.45	0.68	0	910834	210	74	86	15821	15063	12308	10588	52526	52526	40.5	1.14	89.89	11	885	81	148	1	0	0	0	Mini-Metagenome	Medium
3300021033.fa.6	k__Bacteria (UID2982)	88	230	148	53.06	13.4	0	4749973	1483	424	531	17602	17145	11202	8942	56098	54969	59.1	2.94	87.57	11	4706	119	90	18	3	0	0	Mini-Metagenome	Medium
3300021034.fa.1	k__Bacteria (UID2982)	88	230	148	49.64	0.68	0	2256490	875	131	171	34088	29956	17225	13190	146449	122851	56.9	2.9	88.01	11	2159	116	113	1	0	0	0	Mini-Metagenome	Low
3300021038.fa.2	k__Bacteria (UID2982)	88	230	148	43.24	0.68	0	3208877	1338	267	335	19541	17975	12018	9574	68426	68426	58.4	1.67	86.48	11	2829	122	107	1	0	0	0	Mini-Metagenome	Low
3300021040.fa.5	k__Bacteria (UID2982)	88	227	146	10.92	0	0	266555	228	35	53	9169	7009	7615	5025	34730	30854	64.8	1.7	91.49	11	258	166	61	0	0	0	0	Mini-Metagenome	Low
3300021041.fa.2	k__Bacteria (UID2982)	88	230	148	52.16	0	0	1143486	112	48	53	45779	45779	23822	21573	135055	135055	48.2	1.63	89.36	11	1104	99	131	0	0	0	0	Mini-Metagenome	Medium
3300020754.fa.5	k__Bacteria (UID3060)	138	338	246	28.31	0.41	0	630397	152	18	23	83761	82117	35022	27401	159200	150143	38.5	1.06	89.53	11	603	234	103	1	0	0	0	Mini-Metagenome	Low
3300020774.fa.1	k__Bacteria (UID3060)	138	338	246	30.79	1.22	0	875498	570	24	36	69322	69322	36479	24303	194623	194623	42.4	0.98	86.03	11	837	220	115	3	0	0	0	Mini-Metagenome	Low
3300020823.fa.1	k__Bacteria (UID3060)	138	338	246	35.94	0.81	0	1137640	748	51	69	39545	34571	22306	16476	87700	87700	39.1	1.26	88.95	11	1002	222	114	2	0	0	0	Mini-Metagenome	Low
3300020829.fa.3	k__Bacteria (UID3060)	138	338	246	30.19	0	0	664964	440	47	55	22247	17538	14148	12082	52495	40650	30.2	1.45	91.32	11	710	228	110	0	0	0	0	Mini-Metagenome	Low
3300020859.fa.6	k__Bacteria (UID3060)	138	338	246	29.57	0.41	0	937842	1079	67	86	23856	19421	13997	10892	75415	59623	31	2.02	86.37	11	926	201	136	1	0	0	0	Mini-Metagenome	Low
3300020902.fa.1	k__Bacteria (UID3060)	138	338	246	34.67	0	0	954214	260	69	77	18622	18622	13829	12389	69336	66634	43	1.31	88.96	11	974	212	126	0	0	0	0	Mini-Metagenome	Low
3300020938.fa.4	k__Bacteria (UID3060)	138	338	246	27.18	0	0	797389	908	68	92	15347	14015	11726	8657	43491	43491	38.5	1.09	88.17	11	779	236	102	0	0	0	0	Mini-Metagenome	Low
3300020947.fa.3	k__Bacteria (UID3060)	138	338	246	55.49	0.81	0	1253565	520	21	28	98651	78567	59693	44751	177881	177881	30.1	1.35	90.96	11	1288	125	211	2	0	0	0	Mini-Metagenome	Medium
3300020955.fa.3	k__Bacteria (UID3060)	138	338	246	42.31	0	0	868537	480	31	43	53746	53746	28017	20187	109863	109863	41.1	1.11	91.32	11	857	186	152	0	0	0	0	Mini-Metagenome	Low
3300020975.fa.3	k__Bacteria (UID3060)	138	338	246	35.16	0.41	0	993182	945	46	56	37862	34369	21590	17718	141919	88805	38.9	1.62	86.31	11	1016	190	147	1	0	0	0	Mini-Metagenome	Low
3300021005.fa.6	k__Bacteria (UID3060)	138	338	246	49.59	1.63	0	1147814	530	26	34	82668	82668	44146	33743	175688	175553	41	0.85	88.54	11	1112	144	190	4	0	0	0	Mini-Metagenome	Low
3300021017.fa.6	k__Bacteria (UID3060)	138	338	246	6.89	0	0	220293	140	21	26	13881	13541	10490	8467	39988	39297	39.7	1.1	90.06	11	228	290	48	0	0	0	0	Mini-Metagenome	Low
3300021019.fa.3	k__Bacteria (UID3060)	138	338	246	11.72	0	0	308420	130	40	44	11191	11191	7710	7006	31045	31045	40.5	1.53	90.41	11	337	258	80	0	0	0	0	Mini-Metagenome	Low
3300021037.fa.1	k__Bacteria (UID3060)	138	338	246	34.01	0.41	0	837955	314	30	40	45091	40230	27931	20941	80324	80324	38.9	1.25	89.11	11	909	191	146	1	0	0	0	Mini-Metagenome	Low
1159581.fa.23	k__Bacteria (UID3187)	2258	187	116	89.22	12.82	18.18	7344323	0	711	711	15263	15263	10329	10329	91942	91942	68.8	2.89	89.75	11	7830	14	153	19	1	0	0	Metagenome	Medium
1159581.fa.25	k__Bacteria (UID3187)	2258	188	117	62.13	4.27	80	2755548	0	282	282	13687	13687	9771	9771	44613	44613	55	1.08	89.26	11	2580	89	95	1	3	0	0	Metagenome	Medium
1159581.fa.28	k__Bacteria (UID3187)	2258	188	117	93.19	40.46	12.31	7221940	0	491	491	53405	53405	14708	14708	284652	284652	58.1	1.4	86.52	11	6575	35	108	35	10	0	0	Metagenome	Medium
1159581.fa.34	k__Bacteria (UID3187)	2258	188	117	93.8	1.71	50	4784344	0	71	71	94562	94562	67385	67385	317539	317539	57.5	0.73	88.08	11	4292	26	160	2	0	0	0	Metagenome	Medium
1159581.fa.43	k__Bacteria (UID3187)	2258	185	115	66.27	6.09	12.5	3915320	0	619	619	7052	7052	6325	6325	34195	34195	60.6	1.41	90.24	11	4190	68	109	8	0	0	0	Metagenome	Medium
1159581.fa.44	k__Bacteria (UID3187)	2258	188	117	80.13	5.13	16.67	3775005	0	81	81	78741	78741	46605	46605	193225	193225	59.5	0.53	87.44	11	3385	28	154	6	0	0	0	Metagenome	Medium
1159581.fa.49	k__Bacteria (UID3187)	2258	187	116	76.67	4.59	25	4714694	0	813	813	6467	6467	5799	5799	35072	35072	71.1	1.96	94.01	11	5276	35	144	8	0	0	0	Metagenome	Medium
1159581.fa.58	k__Bacteria (UID3187)	2258	188	117	76.85	2.9	20	4076692	0	582	582	8631	8631	7004	7004	62024	62024	68.6	2.34	90.57	11	3995	32	151	5	0	0	0	Metagenome	Medium
1159581.fa.59	k__Bacteria (UID3187)	2258	188	117	95.03	5.13	14.29	5479137	0	293	293	29861	29861	18700	18700	110405	110405	55	1.25	86.81	11	4801	17	164	7	0	0	0	Metagenome	Medium
1159581.fa.64	k__Bacteria (UID3187)	2258	188	117	53.48	3.42	20	2002083	0	445	445	4639	4639	4499	4499	22135	22135	59.3	1.46	87.6	11	2116	90	95	2	1	0	0	Metagenome	Medium
1159581.fa.67	k__Bacteria (UID3187)	2258	188	117	90.05	23.93	29.73	13132258	0	718	718	30883	30883	18290	18290	294551	294551	56.9	1.39	86.13	11	11923	31	124	31	2	0	0	Metagenome	Medium
1159581.fa.68	k__Bacteria (UID3187)	2258	188	117	88.68	4.7	21.05	4331635	0	67	67	89407	89407	64651	64651	290039	290039	57.3	0.48	86.91	11	3939	34	135	19	0	0	0	Metagenome	Medium
1159581.fa.72	k__Bacteria (UID3187)	2258	188	117	78.68	4.27	80	4482939	0	275	275	23416	23416	16301	16301	89013	89013	56.5	0.9	87.56	11	4370	61	122	5	0	0	0	Metagenome	Medium
1159581.fa.74	k__Bacteria (UID3187)	2258	188	117	81.01	36.22	22.67	4392288	0	783	783	6017	6017	5609	5609	39593	39593	57.9	1.32	90.03	11	4515	37	105	35	10	0	1	Metagenome	Medium
1159589.fa.11	k__Bacteria (UID3187)	2258	188	117	33.59	5.41	41.67	1055298	0	271	271	3924	3924	3894	3894	11774	11774	62.4	1.19	88.46	11	1120	125	53	9	1	0	0	Metagenome	Low
1159589.fa.18	k__Bacteria (UID3187)	2258	188	117	69.25	9.46	15.38	3037122	0	559	559	5932	5932	5433	5433	23998	23998	59.3	1.23	88.42	11	2980	60	117	10	1	0	0	Metagenome	Medium
1159589.fa.2	k__Bacteria (UID3187)	2258	188	117	72.14	63.23	10.64	4456802	0	1035	1035	4299	4299	4306	4306	30165	30165	59.5	1.56	90.18	11	4784	73	57	30	19	9	0	Metagenome	Medium
1159589.fa.22	k__Bacteria (UID3187)	2258	188	117	89.96	14.53	38.1	4339148	0	136	136	49428	49428	31905	31905	123863	123863	56.9	0.74	89.4	11	3905	35	136	15	2	0	0	Metagenome	Medium
1159589.fa.23	k__Bacteria (UID3187)	2258	190	119	90.25	5.88	28.57	4948805	0	452	452	14339	14339	10948	10948	51622	51622	60.7	1.75	91.05	11	5050	49	134	7	0	0	0	Metagenome	Medium
1159589.fa.43	k__Bacteria (UID3187)	2258	188	117	59.88	4.56	66.67	4373798	0	512	512	10073	10073	8542	8542	42461	42461	55.3	1.08	87.92	11	4141	79	105	3	0	1	0	Metagenome	Medium
1159589.fa.44	k__Bacteria (UID3187)	2258	188	117	79.2	6.17	25	11126901	0	626	626	30818	30818	17774	17774	181977	181977	55.8	1.07	85.93	11	10379	45	131	12	0	0	0	Metagenome	Medium
1159589.fa.55	k__Bacteria (UID3187)	2258	188	117	81.62	13.33	20.69	4818520	0	546	546	13175	13175	8825	8825	50899	50899	61.4	1.1	90.33	11	4462	44	123	17	4	0	0	Metagenome	Medium
1159589.fa.58	k__Bacteria (UID3187)	2258	188	117	64.15	3.42	25	3263767	0	300	300	12557	12557	10879	10879	59398	59398	58.1	0.84	88.7	11	3081	88	96	4	0	0	0	Metagenome	Medium
1159589.fa.60	k__Bacteria (UID3187)	2258	188	117	29.16	6.72	41.38	1327422	0	281	281	4837	4837	4723	4723	17770	17770	56.8	1.01	91.16	11	1382	121	48	14	5	0	0	Metagenome	Low
1159589.fa.62	k__Bacteria (UID3187)	2258	188	117	60.89	2.42	100	2296083	0	297	297	9069	9069	7730	7730	42050	42050	59	1.05	89.18	11	2191	68	111	6	3	0	0	Metagenome	Medium
1159589.fa.9	k__Bacteria (UID3187)	2258	185	115	23.66	1.74	0	2109841	0	459	459	4749	4749	4596	4596	14248	14248	58.9	1.18	92.84	11	2166	135	47	3	0	0	0	Metagenome	Low
1159592.fa.11	k__Bacteria (UID3187)	2258	188	117	100	3.49	20	6373258	0	114	114	81010	81010	55905	55905	217133	217133	63.1	0.9	87.44	11	5733	0	183	5	0	0	0	Metagenome	Medium
1159592.fa.23	k__Bacteria (UID3187)	2258	188	117	97.22	63.75	2.94	9579850	0	404	404	70684	70684	23712	23712	522707	522707	55.4	0.96	87.69	11	8773	4	104	72	6	2	0	Metagenome	Medium
1159592.fa.26	k__Bacteria (UID3187)	2258	188	117	76.24	47.06	50.89	7191766	0	665	665	15094	15094	10814	10814	77855	77855	57.8	1.52	87.39	11	7087	61	68	40	14	5	0	Metagenome	Medium
1159592.fa.41	k__Bacteria (UID3187)	2258	188	117	85.04	1.71	50	4382889	0	43	43	163240	163240	101927	101927	392011	392011	58.2	0.61	87.8	11	3828	60	126	2	0	0	0	Metagenome	Medium
1159592.fa.46	k__Bacteria (UID3187)	2258	188	117	89.89	52.82	15	6333631	0	527	527	18600	18600	12018	12018	191000	191000	57.6	1.23	88.67	11	6042	33	91	56	8	0	0	Metagenome	Medium
1159592.fa.56	k__Bacteria (UID3187)	2258	188	117	98.08	35.75	18.18	17335155	0	868	868	42207	42207	19971	19971	313403	313403	55.6	1.2	85.16	11	16598	3	151	24	6	1	3	Metagenome	Medium
1159592.fa.6	k__Bacteria (UID3187)	2258	188	117	89.22	80.24	15.72	8941462	0	1124	1124	9507	9507	7955	7955	80730	80730	57.5	1.42	88.03	11	8507	30	72	57	24	5	0	Metagenome	Medium
1159592.fa.60	k__Bacteria (UID3187)	2258	185	115	84.91	20	20.69	7512732	0	949	949	9455	9455	7916	7916	49476	49476	59.4	1.3	90.22	11	7394	47	111	26	1	0	0	Metagenome	Medium
1159592.fa.62	k__Bacteria (UID3187)	2258	188	117	76.87	15.81	14.81	3721490	0	454	454	10371	10371	8197	8197	76956	76956	55.1	1.18	88.26	11	3784	65	102	18	3	0	0	Metagenome	Medium
1159592.fa.63	k__Bacteria (UID3187)	2258	188	117	63.71	9.83	38.46	2722041	0	562	562	5199	5199	4843	4843	33990	33990	60.9	1.48	90.94	11	3103	82	93	13	0	0	0	Metagenome	Medium
1159592.fa.8	k__Bacteria (UID3187)	2258	188	117	80.2	4.27	11.11	4323358	0	268	268	22399	22399	16131	16131	79053	79053	59.5	1.21	87.81	11	3951	33	153	0	1	1	0	Metagenome	Medium
1159592.fa.80	k__Bacteria (UID3187)	2258	187	116	58.42	11.42	16.67	3456142	0	625	625	6148	6148	5529	5529	23247	23247	61	1.15	87.37	11	3574	87	85	12	2	1	0	Metagenome	Medium
1159592.fa.84	k__Bacteria (UID3187)	2258	188	117	88.55	5.98	37.5	4395455	0	143	143	74373	74373	30737	30737	347729	347729	57.8	0.92	88.53	11	4066	43	137	8	0	0	0	Metagenome	Medium
1159595.fa.14	k__Bacteria (UID3187)	2258	187	116	71.6	1.72	33.33	3084893	0	264	264	17272	17272	11685	11685	103920	103920	56.3	1.19	90.03	11	2924	57	127	3	0	0	0	Metagenome	Medium
1159595.fa.22	k__Bacteria (UID3187)	2258	188	117	98.29	3.06	16.67	5090759	0	30	30	253194	253194	169691	169691	678427	678427	53.1	0.58	88.57	11	4598	2	182	3	1	0	0	Metagenome	Medium
1159595.fa.24	k__Bacteria (UID3187)	2258	188	117	82.59	11.11	0	5078251	0	426	426	18531	18531	11920	11920	61437	61437	57.1	1.01	88.43	11	4799	51	123	13	1	0	0	Metagenome	Medium
1159581.fa.55	k__Bacteria (UID3187)	2258	188	117	79.39	2.62	0	4900674	0	327	327	19924	19924	14986	14986	65300	65300	56.4	1.03	87.11	11	4899	62	122	4	0	0	0	Metagenome_Sorted	Medium
1159581.fa.69	k__Bacteria (UID3187)	2258	188	117	87.92	2.56	0	4238659	0	160	160	37207	37207	26491	26491	271218	271218	58.4	0.87	85.39	11	3785	19	166	3	0	0	0	Metagenome_Sorted	Medium
1159589.fa.13	k__Bacteria (UID3187)	2258	188	117	95.44	2.56	0	6511822	0	60	60	168946	168946	108530	108530	586564	586564	58	1.37	88.39	11	5451	10	175	3	0	0	0	Metagenome_Sorted	Medium
1159589.fa.36	k__Bacteria (UID3187)	2258	188	117	90.88	2.14	0	5050189	0	184	184	57739	57739	27446	27446	118107	118107	58.6	1.21	89.26	11	4417	18	164	6	0	0	0	Metagenome_Sorted	Medium
1159589.fa.45	k__Bacteria (UID3187)	2258	188	117	93.59	2.99	0	5348996	0	54	54	460276	460276	99055	99055	624183	624183	57.9	0.74	87.15	11	4627	9	175	4	0	0	0	Metagenome_Sorted	Medium
1159592.fa.15	k__Bacteria (UID3187)	2258	188	117	88.03	2.56	0	4531437	0	56	56	121862	121862	80918	80918	435910	435910	58.2	0.65	88.03	11	3823	16	169	3	0	0	0	Metagenome_Sorted	Medium
1159592.fa.16	k__Bacteria (UID3187)	2258	188	117	92.09	1.71	0	4533591	0	39	39	166052	166052	116245	116245	351070	351070	57.9	0.5	87.94	11	4141	37	149	2	0	0	0	Metagenome_Sorted	Medium
1159592.fa.18	k__Bacteria (UID3187)	2258	188	117	99.95	0.85	0	4674986	0	33	33	310669	310669	141666	141666	530834	530834	57.8	0.77	89.16	11	4276	1	186	1	0	0	0	Metagenome_Sorted	Medium
1159592.fa.19	k__Bacteria (UID3187)	2258	188	117	92.31	0.85	0	4805006	0	18	18	354367	354367	266944	266944	695562	695562	56.1	0.39	87.89	11	4310	10	177	1	0	0	0	Metagenome_Sorted	Medium
1159592.fa.20	k__Bacteria (UID3187)	2258	188	117	90.46	1.71	0	4936869	0	46	46	209784	209784	107323	107323	407981	407981	58.8	0.71	86.13	11	4333	43	143	2	0	0	0	Metagenome_Sorted	Medium
1159592.fa.29	k__Bacteria (UID3187)	2258	188	117	90.43	3.06	10	4515227	0	64	64	98844	98844	70550	70550	283234	283234	58.8	0.78	85.84	11	3992	29	149	10	0	0	0	Metagenome_Sorted	Medium
1159592.fa.51	k__Bacteria (UID3187)	2258	188	117	98.93	2.56	0	6846238	0	48	48	353169	353169	142629	142629	838508	838508	58.5	1.45	87	11	5927	2	183	3	0	0	0	Metagenome_Sorted	Medium
1159592.fa.69	k__Bacteria (UID3187)	2258	188	117	76.23	0.85	0	4518241	0	26	26	218102	218102	173778	173778	774925	774925	58.4	0.58	86.94	11	3901	58	129	1	0	0	0	Metagenome_Sorted	Medium
1159595.fa.11	k__Bacteria (UID3187)	2258	188	117	83.17	7.03	7.69	2114759	0	283	283	9531	9531	7472	7472	29991	29991	60.9	1.46	89.43	11	2134	28	147	13	0	0	0	Metagenome_Sorted	Medium
1159595.fa.38	k__Bacteria (UID3187)	2258	188	117	95.51	0.85	0	4730425	0	32	32	186123	186123	147825	147825	529987	529987	57.5	0.5	88.21	11	4189	7	180	1	0	0	0	Metagenome_Sorted	Medium
3300020616.fa.6	k__Bacteria (UID3187)	2258	188	117	14.79	1.71	0	1118080	577	107	147	17737	17004	10449	7602	68808	68151	57.3	1.82	86.58	11	1117	159	27	2	0	0	0	Mini-Metagenome	Low
3300020617.fa.6	k__Bacteria (UID3187)	2258	188	117	39.01	3.28	20	3375088	1674	345	482	14936	12567	9782	6998	55668	55668	57.8	2.37	86.43	11	3381	114	69	5	0	0	0	Mini-Metagenome	Low
3300020620.fa.3	k__Bacteria (UID3187)	2258	187	116	28.43	3.16	0	1485218	496	147	187	13000	12392	10103	7939	50833	50833	57.1	1.98	88.63	11	1457	136	46	5	0	0	0	Mini-Metagenome	Low
3300020622.fa.1	k__Bacteria (UID3187)	2258	188	117	50.4	13	0	6208560	2297	579	741	17276	16488	10722	8375	73865	73865	57.7	2.75	85.79	11	6065	88	78	20	2	0	0	Mini-Metagenome	Medium
3300020623.fa.3	k__Bacteria (UID3187)	2258	188	117	31.72	4.32	0	2845274	1534	293	407	15373	13884	9710	6987	46711	46278	55.9	2.05	85.98	11	2805	119	63	6	0	0	0	Mini-Metagenome	Low
3300020627.fa.4	k__Bacteria (UID3187)	2258	188	117	41.1	1.92	33.33	3375646	1670	381	513	13500	11598	8859	6576	52310	45432	57.3	2.29	84.91	11	3372	94	91	3	0	0	0	Mini-Metagenome	Low
3300020628.fa.4	k__Bacteria (UID3187)	2258	190	119	11.33	0	0	345959	242	37	50	14550	9882	9350	6914	35851	35851	48.8	1.71	92.29	11	369	156	34	0	0	0	0	Mini-Metagenome	Low
3300020635.fa.5	k__Bacteria (UID3187)	2258	187	116	36.88	0	0	2706307	588	207	263	21196	20422	13073	10287	74608	72894	60.5	2.46	87.79	11	2400	101	86	0	0	0	0	Mini-Metagenome	Low
3300020636.fa.3	k__Bacteria (UID3187)	2258	188	117	18.09	0	0	942126	488	104	149	13514	10725	9058	6319	47588	47588	54.9	1.52	85.42	11	961	140	48	0	0	0	0	Mini-Metagenome	Low
3300020651.fa.6	k__Bacteria (UID3187)	2258	187	116	50.02	5.17	0	3476675	909	299	373	19638	18889	11627	9318	58030	58030	57.5	2.03	87.7	11	3339	86	94	7	0	0	0	Mini-Metagenome	Medium
3300020653.fa.5	k__Bacteria (UID3187)	2258	187	116	11.69	0	0	501428	280	57	81	10767	10406	8796	6187	39658	39658	60.9	1.5	87.37	11	494	145	42	0	0	0	0	Mini-Metagenome	Low
3300020657.fa.4	k__Bacteria (UID3187)	2258	187	116	29.57	6.9	10	4579535	1892	398	534	19402	17068	11506	8572	149990	149990	58.3	2.46	85.29	11	4380	118	61	7	1	0	0	Mini-Metagenome	Low
3300020659.fa.5	k__Bacteria (UID3187)	2258	187	116	31.9	0	0	1597265	546	134	171	20710	20710	11919	9337	74366	74366	60.8	1.73	89.12	11	1438	91	96	0	0	0	0	Mini-Metagenome	Low
3300020660.fa.9	k__Bacteria (UID3187)	2258	187	116	2.03	0	0	411692	150	50	65	13553	11188	8233	6331	29915	27105	57.1	1.62	86.02	11	426	165	22	0	0	0	0	Mini-Metagenome	Low
3300020663.fa.1	k__Bacteria (UID3187)	2258	187	116	46.55	7.57	71.43	5339944	1649	429	569	23973	21731	12447	9381	102661	102661	56.8	2.07	88.05	11	4901	100	73	14	0	0	0	Mini-Metagenome	Low
3300020665.fa.5	k__Bacteria (UID3187)	2258	188	117	43.59	4.27	0	3138981	1178	247	329	25840	22174	12708	9537	126466	88271	55.3	2.32	87.58	11	2990	109	74	5	0	0	0	Mini-Metagenome	Low
3300020667.fa.4	k__Bacteria (UID3187)	2258	187	116	22.47	0	0	1286459	344	137	163	13530	12273	9390	7890	53353	53353	57.9	1.97	88.59	11	1211	147	40	0	0	0	0	Mini-Metagenome	Low
3300020669.fa.1	k__Bacteria (UID3187)	2258	188	117	22.15	0	0	2239821	1470	253	365	12316	11022	8853	6132	90213	60885	55.6	2.24	86.31	11	2261	143	45	0	0	0	0	Mini-Metagenome	Low
3300020675.fa.1	k__Bacteria (UID3187)	2258	188	117	23.08	0	0	1989631	848	149	231	23054	20958	13353	8609	146162	145446	56.8	1.49	89.21	11	1855	129	59	0	0	0	0	Mini-Metagenome	Low
3300020675.fa.2	k__Bacteria (UID3187)	2258	187	116	46.55	0.86	0	1157409	100	60	70	28885	28087	19290	16532	74591	74591	47.7	2.32	92.12	11	1155	95	91	1	0	0	0	Mini-Metagenome	Low
3300020736.fa.1	k__Bacteria (UID3187)	2258	188	117	29.2	0	0	1315905	360	103	121	19963	19485	12775	10872	48620	48620	56	1.33	86.98	11	1255	128	60	0	0	0	0	Mini-Metagenome	Low
3300020743.fa.1	k__Bacteria (UID3187)	2258	188	117	53.51	0	0	3533399	1548	203	288	36531	36221	17405	12263	147060	147060	56.1	1.65	85.62	11	3505	78	110	0	0	0	0	Mini-Metagenome	Medium
3300020745.fa.1	k__Bacteria (UID3187)	2258	188	117	4.06	0	0	203949	180	35	47	6595	6037	5827	4335	15959	14616	62.7	1.49	85.65	11	244	161	27	0	0	0	0	Mini-Metagenome	Low
3300020747.fa.4	k__Bacteria (UID3187)	2258	188	117	12.59	0.09	0	2019561	1149	233	310	13165	11552	8667	6511	44937	44937	57.8	2.27	86.83	11	2096	150	36	2	0	0	0	Mini-Metagenome	Low
3300020750.fa.3	k__Bacteria (UID3187)	2258	188	117	32.93	6.7	0	2956488	2187	331	462	14314	11795	8931	6394	46975	46975	57.5	1.87	86.27	11	2952	115	60	12	1	0	0	Mini-Metagenome	Low
3300020751.fa.2	k__Bacteria (UID3187)	2258	188	117	46.88	19.66	0	3389285	1347	278	368	19997	19289	12191	9206	78336	78336	57.3	1.84	87.46	11	3393	82	85	12	9	0	0	Mini-Metagenome	Low
3300020754.fa.2	k__Bacteria (UID3187)	2258	190	119	24.72	1.68	0	1163966	303	136	157	11385	11118	8558	7411	31023	31023	37.6	2.13	84.09	11	1148	131	57	2	0	0	0	Mini-Metagenome	Low
3300020756.fa.2	k__Bacteria (UID3187)	2258	188	117	36.92	9.08	0	4617005	3311	514	668	13235	12379	8982	6906	64717	64717	57	1.8	86.38	11	4648	105	60	23	0	0	0	Mini-Metagenome	Low
3300020759.fa.4	k__Bacteria (UID3187)	2258	188	117	33.28	7.46	0	3585902	1352	310	415	21109	17662	11567	8637	160253	142518	57.3	1.94	86.53	11	3562	109	58	20	1	0	0	Mini-Metagenome	Low
3300020760.fa.2	k__Bacteria (UID3187)	2258	188	117	12.71	0	0	1225557	747	154	207	11078	9406	7958	5916	54154	54154	56.5	1.77	85.22	11	1179	166	22	0	0	0	0	Mini-Metagenome	Low
3300020762.fa.2	k__Bacteria (UID3187)	2258	184	114	29.14	0	0	2410999	1127	234	333	17508	14487	10303	7236	65129	57936	59.5	1.45	91.3	11	2388	111	73	0	0	0	0	Mini-Metagenome	Low
3300020767.fa.1	k__Bacteria (UID3187)	2258	188	117	23.08	2.14	0	3190591	1904	334	435	14137	14020	9552	7330	54510	54290	57.9	2.63	86.14	11	3353	137	47	4	0	0	0	Mini-Metagenome	Low
3300020769.fa.2	k__Bacteria (UID3187)	2258	188	117	47.38	7.43	9.52	3808619	2466	335	470	19096	17460	11369	8098	67997	67690	56.8	1.98	85.79	11	3783	89	82	15	2	0	0	Mini-Metagenome	Low
3300020772.fa.1	k__Bacteria (UID3187)	2258	182	112	19.25	0	0	906167	531	85	116	16585	16132	10660	7807	45081	44788	50.8	1.37	91.71	11	1051	139	43	0	0	0	0	Mini-Metagenome	Low
3300020777.fa.2	k__Bacteria (UID3187)	2258	188	117	59.09	26.01	2.13	6070673	3276	513	699	20380	19498	11833	8680	88667	82968	56.7	1.94	85.88	11	6086	84	71	26	7	0	0	Mini-Metagenome	Medium
3300020778.fa.2	k__Bacteria (UID3187)	2258	188	117	25.28	3.42	0	2292188	1248	211	285	17377	16843	10863	8038	74019	74019	57	1.69	87.87	11	2186	145	39	4	0	0	0	Mini-Metagenome	Low
3300020780.fa.4	k__Bacteria (UID3187)	2258	188	117	53.32	1.71	0	3982246	1224	193	257	39290	36440	20633	15490	114108	114108	56	1.19	86.15	11	3864	96	89	3	0	0	0	Mini-Metagenome	Medium
3300020783.fa.4	k__Bacteria (UID3187)	2258	188	117	43.73	3.42	0	4499295	2948	377	497	19374	17563	11934	9046	108398	108398	57	1.87	85.44	11	4468	91	93	4	0	0	0	Mini-Metagenome	Low
3300020788.fa.2	k__Bacteria (UID3187)	2258	187	116	21.58	0.43	0	2992045	1406	340	445	12837	11743	8800	6720	51539	51539	57.3	2.18	85.24	11	2940	145	41	1	0	0	0	Mini-Metagenome	Low
3300020790.fa.4	k__Bacteria (UID3187)	2258	188	117	9.35	0	0	693063	414	59	80	20521	17728	11746	8658	59710	55647	57.2	1.6	85.7	11	676	160	28	0	0	0	0	Mini-Metagenome	Low
3300020791.fa.2	k__Bacteria (UID3187)	2258	188	117	12.25	2.56	0	1165721	892	169	230	9017	8067	6897	5064	32762	32762	57.6	1.87	84.52	11	1188	153	31	4	0	0	0	Mini-Metagenome	Low
3300020792.fa.4	k__Bacteria (UID3187)	2258	188	117	37.11	1.71	0	4932795	2445	440	585	17395	16078	11210	8427	81102	81102	56.8	2.01	85.62	11	4754	116	70	2	0	0	0	Mini-Metagenome	Low
3300020793.fa.5	k__Bacteria (UID3187)	2258	188	117	33.79	8.89	0	4512395	3106	383	555	18517	17124	11781	8124	117607	117607	56.3	1.91	85.36	11	4512	109	58	19	2	0	0	Mini-Metagenome	Low
3300020795.fa.5	k__Bacteria (UID3187)	2258	187	116	46.55	4.31	0	3506642	1721	310	458	20211	14744	11311	7652	92741	92741	56.3	2.03	87.77	11	3300	79	103	5	0	0	0	Mini-Metagenome	Low
3300020797.fa.1	k__Bacteria (UID3187)	2258	188	117	33.82	1.71	0	3174053	1875	290	387	16178	15005	10945	8196	115925	115925	56.5	2.14	85.27	11	3307	112	74	2	0	0	0	Mini-Metagenome	Low
3300020802.fa.1	k__Bacteria (UID3187)	2258	185	115	68.96	31.8	0	6421207	2734	576	791	20736	18855	11147	8114	71325	71325	57.1	1.97	88.59	11	6348	62	75	42	6	0	0	Mini-Metagenome	Medium
3300020807.fa.1	k__Bacteria (UID3187)	2258	182	112	53.21	0.89	0	2138386	736	124	154	24484	24290	17245	13880	81353	81353	43.2	0.95	90.56	11	2410	72	109	1	0	0	0	Mini-Metagenome	Medium
3300020807.fa.4	k__Bacteria (UID3187)	2258	188	117	42.03	12.18	11.76	5304505	4252	502	718	17235	15663	10566	7381	63696	57703	57.3	1.93	86.55	11	5183	102	73	11	2	0	0	Mini-Metagenome	Low
3300020808.fa.1	k__Bacteria (UID3187)	2258	188	117	56.84	16.52	7.69	5661956	3688	515	701	17547	16646	10994	8071	95576	94385	57.5	2.15	86.4	11	5705	65	104	17	1	1	0	Mini-Metagenome	Medium
3300020808.fa.4	k__Bacteria (UID3187)	2258	187	116	15.9	0.86	0	664442	259	52	68	17407	17391	12777	9767	34207	34207	53.4	1.27	88.77	11	616	152	34	1	0	0	0	Mini-Metagenome	Low
3300020835.fa.3	k__Bacteria (UID3187)	2258	185	115	28.01	4.52	0	2408297	997	233	317	15910	15062	10336	7594	82999	82855	56.4	1.73	89.02	11	2323	122	57	6	0	0	0	Mini-Metagenome	Low
3300020836.fa.1	k__Bacteria (UID3187)	2258	188	117	4.91	0	0	249239	140	32	40	9066	9066	7788	6227	40667	40667	59.2	0.95	86.46	11	253	159	29	0	0	0	0	Mini-Metagenome	Low
3300020842.fa.3	k__Bacteria (UID3187)	2258	182	112	7.43	0	0	234796	79	37	44	7733	7297	6345	5334	14185	14185	50	1.76	88.26	11	301	153	29	0	0	0	0	Mini-Metagenome	Low
3300020850.fa.1	k__Bacteria (UID3187)	2258	182	112	28.47	0	0	977199	319	92	119	14476	14300	10621	8209	37628	37628	45.6	1.4	91.88	11	1076	129	53	0	0	0	0	Mini-Metagenome	Low
3300020855.fa.3	k__Bacteria (UID3187)	2258	190	119	17.37	0	0	806462	550	102	121	10750	10099	7906	6660	39076	31044	41.3	2.15	87	11	801	149	41	0	0	0	0	Mini-Metagenome	Low
3300020857.fa.4	k__Bacteria (UID3187)	2258	188	117	47.44	3.42	25	3460999	1558	345	475	14608	13432	10031	7283	62765	61621	57.3	1.76	87.24	11	3368	77	107	4	0	0	0	Mini-Metagenome	Low
3300020861.fa.4	k__Bacteria (UID3187)	2258	188	117	27.49	0	0	2496659	1120	244	343	15687	13773	10232	7275	45673	45673	56.8	1.71	84.37	11	2507	121	67	0	0	0	0	Mini-Metagenome	Low
3300020876.fa.4	k__Bacteria (UID3187)	2258	188	117	25.4	1.14	0	1627860	643	178	223	12840	12316	9145	7296	54604	54604	56.7	1.64	86.8	11	1660	126	60	2	0	0	0	Mini-Metagenome	Low
3300020877.fa.2	k__Bacteria (UID3187)	2258	182	112	13.88	0	0	658780	250	74	99	13446	9420	8902	6651	42120	42120	57.4	1.43	90.82	11	752	140	42	0	0	0	0	Mini-Metagenome	Low
3300020878.fa.1	k__Bacteria (UID3187)	2258	188	117	15.95	1.71	0	1417877	565	162	206	12113	11485	8752	6880	50603	50603	57.4	1.77	86.58	11	1463	150	35	3	0	0	0	Mini-Metagenome	Low
3300020878.fa.3	k__Bacteria (UID3187)	2258	184	114	17.69	0	0	1249904	443	151	183	11697	11311	8277	6827	31900	28349	62.7	1.64	91.36	11	1213	151	33	0	0	0	0	Mini-Metagenome	Low
3300020882.fa.1	k__Bacteria (UID3187)	2258	188	117	41.83	11.11	0	5294163	2975	458	607	18769	16743	11559	8716	80457	80457	57.1	1.87	85.52	11	5117	108	64	14	2	0	0	Mini-Metagenome	Low
3300020885.fa.5	k__Bacteria (UID3187)	2258	188	117	31.55	0	0	1166401	400	109	140	16522	16450	10700	8328	48882	43419	55.4	1.31	87.07	11	1197	125	63	0	0	0	0	Mini-Metagenome	Low
3300020888.fa.5	k__Bacteria (UID3187)	2258	182	112	19.74	0	0	968576	571	93	117	15572	15374	10414	8273	36656	33652	43.8	1.16	89.89	11	1096	138	44	0	0	0	0	Mini-Metagenome	Low
3300020890.fa.5	k__Bacteria (UID3187)	2258	188	117	33.56	6.41	25	3645810	1825	339	460	18195	16594	10754	7921	69888	69888	56.4	1.85	86.45	11	3562	115	65	8	0	0	0	Mini-Metagenome	Low
3300020891.fa.5	k__Bacteria (UID3187)	2258	188	117	29.68	0.85	0	2894565	1745	278	392	16707	15389	10412	7379	64486	61112	56.9	1.85	84.54	11	2785	133	54	1	0	0	0	Mini-Metagenome	Low
3300020892.fa.4	k__Bacteria (UID3187)	2258	188	117	25.43	1.71	0	1661156	892	173	244	13712	13329	9602	6804	55042	55042	57.3	1.79	87.49	11	1672	131	55	2	0	0	0	Mini-Metagenome	Low
3300020893.fa.3	k__Bacteria (UID3187)	2258	188	117	42.07	2.56	0	3319397	1818	247	358	29233	27686	13438	9266	88789	85810	56.9	1.58	86.55	11	3251	111	74	3	0	0	0	Mini-Metagenome	Low
3300020895.fa.2	k__Bacteria (UID3187)	2258	182	112	50.47	0.06	0	1635347	727	132	168	21643	21399	12388	9729	55238	55238	44	1.25	89.83	11	1819	90	91	1	0	0	0	Mini-Metagenome	Medium
3300020896.fa.1	k__Bacteria (UID3187)	2258	184	114	46.93	9.65	0	6502019	3266	499	665	22749	20730	13030	9772	113241	113241	57.7	2.31	86.34	11	6534	99	72	13	0	0	0	Mini-Metagenome	Low
3300020899.fa.1	k__Bacteria (UID3187)	2258	188	117	42.04	2.14	0	4316636	2047	384	525	18635	16883	11241	8218	82274	82274	57	1.93	85.75	11	4034	123	62	3	0	0	0	Mini-Metagenome	Low
3300020900.fa.1	k__Bacteria (UID3187)	2258	187	116	12.07	0	0	479246	338	57	82	10407	8695	8407	5840	31851	31793	59	1.46	91.75	11	485	143	44	0	0	0	0	Mini-Metagenome	Low
3300020903.fa.3	k__Bacteria (UID3187)	2258	188	117	31.94	1.71	0	2727052	1409	256	349	18179	17268	10652	7809	53092	50227	57.6	1.86	86.1	11	2610	127	59	2	0	0	0	Mini-Metagenome	Low
3300020904.fa.1	k__Bacteria (UID3187)	2258	188	117	49.55	3.42	0	2603338	1269	262	351	16142	15320	9936	7413	62672	44436	58.1	2.13	86.5	11	2608	100	84	4	0	0	0	Mini-Metagenome	Low
3300020905.fa.4	k__Bacteria (UID3187)	2258	188	117	36.14	5.31	0	5356727	2232	395	550	24997	21349	13561	9735	112005	112005	57.1	2.68	85.22	11	5138	103	69	16	0	0	0	Mini-Metagenome	Low
3300020906.fa.1	k__Bacteria (UID3187)	2258	187	116	23.1	0	0	472713	182	30	45	26892	23213	15757	10500	78200	78200	58.2	1.06	89.58	11	480	124	63	0	0	0	0	Mini-Metagenome	Low
3300020906.fa.7	k__Bacteria (UID3187)	2258	188	117	9.83	0	0	2003658	939	203	271	15617	15041	9870	7390	85302	59517	56.3	1.63	84.53	11	1925	149	39	0	0	0	0	Mini-Metagenome	Low
3300020907.fa.4	k__Bacteria (UID3187)	2258	188	117	35.86	6.78	0	3889881	2253	423	590	13989	12621	9195	6589	67573	65799	56.2	2.21	84.85	11	4213	102	70	16	0	0	0	Mini-Metagenome	Low
3300020909.fa.1	k__Bacteria (UID3187)	2258	188	117	39.08	5.13	16.67	3745987	1853	406	554	13248	12326	9226	6758	74805	74805	57.6	2.13	85.24	11	3860	126	56	6	0	0	0	Mini-Metagenome	Low
3300020916.fa.1	k__Bacteria (UID3187)	2258	182	112	2.77	0	0	241232	239	37	46	6980	6735	6519	5238	19026	19026	46.3	1.62	91.07	11	290	152	30	0	0	0	0	Mini-Metagenome	Low
3300020916.fa.5	k__Bacteria (UID3187)	2258	188	117	54.94	4.27	0	6522026	3250	467	600	23502	22171	13965	10864	132598	132598	57.5	2.12	84.73	11	6471	103	78	7	0	0	0	Mini-Metagenome	Medium
3300020917.fa.4	k__Bacteria (UID3187)	2258	187	116	18.97	0.86	0	3812891	2185	378	529	15283	14071	10087	7203	46837	40582	57.7	2.45	83.82	11	3826	122	64	1	0	0	0	Mini-Metagenome	Low
3300020918.fa.2	k__Bacteria (UID3187)	2258	188	117	57.05	17.44	13.33	4825605	1845	442	573	16144	15620	10917	8418	94028	86038	58	1.73	87.19	11	4659	66	100	18	4	0	0	Mini-Metagenome	Medium
3300020921.fa.4	k__Bacteria (UID3187)	2258	188	117	23.79	3.7	18.18	2811251	1870	289	405	15448	13818	9727	6936	68887	68887	56.2	1.88	85.39	11	2809	130	49	8	1	0	0	Mini-Metagenome	Low
3300020924.fa.1	k__Bacteria (UID3187)	2258	188	117	71.08	3.42	0	4379895	1292	194	253	38293	37258	22576	17306	125634	118693	54.6	1.48	87	11	4215	41	142	5	0	0	0	Mini-Metagenome	Medium
3300020924.fa.3	k__Bacteria (UID3187)	2258	188	117	52.14	0.85	0	3083629	1621	181	237	31819	29114	17036	13004	124971	124971	59.3	1.19	88.61	11	2800	94	93	1	0	0	0	Mini-Metagenome	Medium
3300020925.fa.4	k__Bacteria (UID3187)	2258	188	117	35.19	3.47	16.67	3175377	1924	354	512	13504	12393	8969	6198	52650	52556	57.1	1.84	87.67	11	3271	109	75	3	1	0	0	Mini-Metagenome	Low
3300020928.fa.1	k__Bacteria (UID3187)	2258	188	117	42.61	8.5	6.06	4376211	1830	397	537	18399	17050	11023	8145	65612	65517	55	1.66	85.34	11	4269	101	68	12	7	0	0	Mini-Metagenome	Low
3300020931.fa.1	k__Bacteria (UID3187)	2258	188	117	56.94	28.42	2.04	7171561	3518	685	929	15530	13955	10469	7715	62787	62787	57.7	2.16	86.81	11	7081	87	70	25	4	2	0	Mini-Metagenome	Medium
3300020936.fa.4	k__Bacteria (UID3187)	2258	188	117	79.91	36.23	4.76	8562978	4329	558	768	28040	26870	15345	11144	187596	187596	56.4	1.8	86.13	11	8154	51	90	39	8	0	0	Mini-Metagenome	Medium
3300020938.fa.1	k__Bacteria (UID3187)	2258	188	117	29.87	2.56	0	2830544	3261	359	517	10679	8734	7884	5468	52142	52142	56.3	2.09	83.44	11	3117	129	55	4	0	0	0	Mini-Metagenome	Low
3300020940.fa.3	k__Bacteria (UID3187)	2258	188	117	58.49	11.4	4.55	4419660	2888	353	476	21502	20182	12520	9278	93738	93738	56.9	1.9	86.93	11	4273	91	77	19	1	0	0	Mini-Metagenome	Medium
3300020944.fa.5	k__Bacteria (UID3187)	2258	188	117	60.21	16.67	4.55	5987408	2392	416	569	24796	23335	14392	10518	117941	117941	55.6	1.69	86.17	11	5817	87	81	19	1	0	0	Mini-Metagenome	Medium
3300020948.fa.2	k__Bacteria (UID3187)	2258	188	117	74.15	46.91	6.73	12770288	6412	1228	1630	15106	14448	10399	7830	90881	75826	57.1	2.36	85.77	11	12607	33	104	32	14	5	0	Mini-Metagenome	Medium
3300020948.fa.3	k__Bacteria (UID3187)	2258	190	119	55.02	0.84	0	2146818	319	130	156	21153	20908	16513	13759	96683	96683	44.7	1.47	91.66	11	2004	82	107	1	0	0	0	Mini-Metagenome	Medium
3300020963.fa.3	k__Bacteria (UID3187)	2258	188	117	16.61	0	0	966535	450	112	146	11352	10336	8629	6617	56929	56838	56.8	1.69	87.8	11	953	141	47	0	0	0	0	Mini-Metagenome	Low
3300020975.fa.2	k__Bacteria (UID3187)	2258	182	112	56.21	0	0	1910711	387	77	101	45294	43520	24814	18914	132371	131316	48.6	1.07	92.56	11	1989	89	93	0	0	0	0	Mini-Metagenome	Medium
3300020980.fa.2	k__Bacteria (UID3187)	2258	187	116	21.12	1.72	0	3238512	1669	372	500	13191	12009	8705	6473	81697	81030	57.2	2.31	85.46	11	3159	139	45	3	0	0	0	Mini-Metagenome	Low
3300020981.fa.1	k__Bacteria (UID3187)	2258	182	112	19.75	0	0	705467	230	61	84	18366	15886	11565	8395	41019	41019	50.8	1.75	90.78	11	802	136	46	0	0	0	0	Mini-Metagenome	Low
3300020981.fa.3	k__Bacteria (UID3187)	2258	188	117	33.89	4.27	0	4029095	1896	406	543	16672	14710	9923	7416	73111	66795	57.1	2.05	86.7	11	4121	122	63	1	2	0	0	Mini-Metagenome	Low
3300020982.fa.3	k__Bacteria (UID3187)	2258	188	117	39.08	2.37	78.57	2980221	1031	283	369	17358	16629	10530	8073	98898	98898	57.2	1.9	86.59	11	2909	85	89	14	0	0	0	Mini-Metagenome	Low
3300020984.fa.2	k__Bacteria (UID3187)	2258	188	117	19.85	0	0	1047338	259	105	125	15459	15459	9974	8376	42532	42532	60.9	1.65	88.72	11	949	141	47	0	0	0	0	Mini-Metagenome	Low
3300020985.fa.2	k__Bacteria (UID3187)	2258	188	117	67.65	0	0	3014771	321	138	164	42145	39676	21846	18380	121281	121281	57.6	1.05	88.17	11	2611	88	100	0	0	0	0	Mini-Metagenome	Medium
3300020986.fa.2	k__Bacteria (UID3187)	2258	187	116	3.68	0	0	580389	390	84	114	7977	7935	6909	5087	31395	31395	56.9	1.81	83.52	11	576	164	23	0	0	0	0	Mini-Metagenome	Low
3300020987.fa.3	k__Bacteria (UID3187)	2258	187	116	11.06	1.72	0	2125056	1191	255	353	10611	9538	8333	6016	58647	58647	56.8	2.37	84.37	11	2155	153	32	2	0	0	0	Mini-Metagenome	Low
3300020991.fa.4	k__Bacteria (UID3187)	2258	188	117	27.35	0.85	0	2169930	959	223	291	13980	13010	9730	7453	70720	66268	56.5	2.16	84.76	11	2203	122	65	1	0	0	0	Mini-Metagenome	Low
3300020992.fa.1	k__Bacteria (UID3187)	2258	187	116	41.05	2.02	0	2238142	1038	198	277	18489	16964	11303	8076	81513	58524	56.7	1.95	88.55	11	2067	106	73	8	0	0	0	Mini-Metagenome	Low
3300020995.fa.2	k__Bacteria (UID3187)	2258	188	117	26.12	0	0	2441206	755	193	260	24320	22014	12648	9386	97947	97947	55	2.21	86.67	11	2234	140	48	0	0	0	0	Mini-Metagenome	Low
3300021003.fa.1	k__Bacteria (UID3187)	2258	187	116	70.47	19.18	3.45	5630552	974	343	416	28974	28472	16415	13532	126965	126965	56.8	1.92	86.01	11	5426	42	116	29	0	0	0	Mini-Metagenome	Medium
3300021003.fa.3	k__Bacteria (UID3187)	2258	188	117	50.14	0	0	2191645	446	120	155	30399	30372	18263	14136	123052	121460	59.9	1.17	87.72	11	1919	69	119	0	0	0	0	Mini-Metagenome	Medium
3300021005.fa.4	k__Bacteria (UID3187)	2258	184	114	33.04	0.44	0	3030986	976	199	271	33083	28184	15231	11180	75943	70494	58.7	1.38	88.74	11	2899	123	60	1	0	0	0	Mini-Metagenome	Low
3300021006.fa.4	k__Bacteria (UID3187)	2258	188	117	28.89	0	0	1512818	584	107	150	22683	19727	14138	10081	58013	58013	52.9	1.37	87.45	11	1453	127	61	0	0	0	0	Mini-Metagenome	Low
3300021009.fa.5	k__Bacteria (UID3187)	2258	188	117	35.85	1.71	0	2436492	1294	204	279	20623	20147	11943	8728	74366	73578	55.4	1.81	86.84	11	2432	100	86	2	0	0	0	Mini-Metagenome	Low
3300021010.fa.2	k__Bacteria (UID3187)	2258	188	117	17.95	0.85	0	2171562	745	231	305	15647	14802	9400	7117	76949	74169	56.4	2.17	83.86	11	2534	137	50	1	0	0	0	Mini-Metagenome	Low
3300021010.fa.3	k__Bacteria (UID3187)	2258	185	115	14.35	0	0	749316	606	82	119	15042	10880	9138	6291	68291	34926	58.3	1.1	90.9	11	735	142	43	0	0	0	0	Mini-Metagenome	Low
3300021011.fa.5	k__Bacteria (UID3187)	2258	188	117	15.33	1.92	0	2259409	1320	262	356	12081	10639	8623	6342	64671	64671	56.9	2.12	86.99	11	2336	144	38	6	0	0	0	Mini-Metagenome	Low
3300021013.fa.6	k__Bacteria (UID3187)	2258	185	115	59.35	7.22	0	4382876	1450	253	339	35267	31086	17323	12924	134493	102916	58.1	2.09	90	11	4163	74	98	13	0	0	0	Mini-Metagenome	Medium
3300021020.fa.1	k__Bacteria (UID3187)	2258	188	117	31.89	0	0	2152295	1065	208	281	22216	19671	10347	7655	105948	100260	56.5	1.95	83.78	11	2232	108	80	0	0	0	0	Mini-Metagenome	Low
3300021023.fa.4	k__Bacteria (UID3187)	2258	188	117	8.75	1.39	18.18	1236576	704	186	245	8990	7175	6648	5044	47085	46859	56.4	2.32	84.01	11	1368	151	26	11	0	0	0	Mini-Metagenome	Low
3300021025.fa.1	k__Bacteria (UID3187)	2258	188	117	44.27	1.71	0	2696768	599	161	211	27870	26977	16750	12778	114174	114174	58.6	1.1	87.7	11	2338	90	97	0	1	0	0	Mini-Metagenome	Low
3300021025.fa.2	k__Bacteria (UID3187)	2258	188	117	49.4	8.81	0	4997555	2597	466	653	19395	16235	10724	7649	128203	128203	57.3	2.3	85.78	11	4856	93	73	19	3	0	0	Mini-Metagenome	Low
3300021028.fa.3	k__Bacteria (UID3187)	2258	188	117	56.32	0	0	4467222	900	229	312	37796	34997	19507	14315	109964	109964	55.5	1.85	87.65	11	4004	92	96	0	0	0	0	Mini-Metagenome	Medium
3300021029.fa.1	k__Bacteria (UID3187)	2258	182	112	39.16	0	0	957061	619	72	100	22413	20943	13292	9564	52779	52779	44.4	1.03	91.13	11	1029	98	84	0	0	0	0	Mini-Metagenome	Low
3300021031.fa.3	k__Bacteria (UID3187)	2258	182	112	15.49	0	0	701744	347	64	83	19719	18103	10964	8450	46008	46008	44.6	1.27	91.56	11	768	143	39	0	0	0	0	Mini-Metagenome	Low
3300021033.fa.1	k__Bacteria (UID3187)	2258	187	116	40.43	15.04	23.33	3369916	895	252	308	21032	20229	13372	10938	98693	98693	59.7	1.83	89.84	11	3069	98	61	27	1	0	0	Mini-Metagenome	Low
3300021035.fa.3	k__Bacteria (UID3187)	2258	188	117	43.16	12.14	0	6123188	2317	587	769	16280	14959	10431	7959	99391	92102	57.4	2.26	85.96	11	5866	95	78	14	1	0	0	Mini-Metagenome	Low
3300021036.fa.1	k__Bacteria (UID3187)	2258	188	117	12.27	0	0	665130	220	79	101	11669	11509	8419	6583	28980	27585	58.6	1.41	87.77	11	620	160	28	0	0	0	0	Mini-Metagenome	Low
3300021037.fa.3	k__Bacteria (UID3187)	2258	187	116	42.84	0.86	0	2419925	602	199	246	20460	20044	12160	9834	70039	60914	56.3	2.33	88.44	11	2261	108	78	1	0	0	0	Mini-Metagenome	Low
3300021038.fa.1	k__Bacteria (UID3187)	2258	188	117	65.98	22.2	2.7	5973657	2042	416	563	22577	21480	14359	10606	107756	107756	57.1	1.68	87.66	11	5536	69	86	31	2	0	0	Mini-Metagenome	Medium
3300021040.fa.2	k__Bacteria (UID3187)	2258	188	117	52.19	9.4	0	3673474	1213	275	363	24653	22749	13358	10116	141042	141042	56.5	2.27	87.32	11	3664	104	70	14	0	0	0	Mini-Metagenome	Medium
3300021042.fa.4	k__Bacteria (UID3187)	2258	188	117	29.07	1.07	0	2379080	777	233	301	15170	14508	10210	7901	79861	63984	57.4	1.81	85.6	11	2375	119	67	2	0	0	0	Mini-Metagenome	Low
1159581.fa.78	o__Actinomycetales (UID1663)	488	310	185	62.39	31.31	27	10594402	0	2913	2913	3484	3484	3636	3636	88645	88645	70.2	2.29	86.65	11	12056	137	111	46	14	2	0	Metagenome	Medium
1159595.fa.42	o__Actinomycetales (UID1663)	488	309	185	90.23	147.53	21.05	25223260	0	6731	6731	3606	3606	3747	3747	50043	50043	70.3	2.47	87.8	11	28412	50	75	74	51	38	21	Metagenome	Medium
1159589.fa.10	o__Actinomycetales (UID1696)	455	311	187	73.36	43.25	9.55	10843087	0	2910	2910	3625	3625	3726	3726	27029	27029	69.4	2	88.88	11	12324	98	128	52	31	2	0	Metagenome	Medium
1159595.fa.4	o__Actinomycetales (UID1696)	455	311	187	30.6	0.08	100	887650	0	249	249	3466	3466	3564	3564	7566	7566	69.8	1.75	91.66	11	997	207	103	1	0	0	0	Metagenome	Low
1159581.fa.61	o__Burkholderiales (UID4000)	193	427	214	95.64	0.03	0	5957398	0	210	210	43086	43086	28368	28368	331856	331856	69.6	1.6	90.59	11	5443	51	375	1	0	0	0	Metagenome_Sorted	Medium
3300020897.fa.2	o__Burkholderiales (UID4002)	107	574	251	24.03	0	0	861466	317	69	94	20520	19759	12485	9161	68656	68656	51.8	1.83	85.62	11	926	418	156	0	0	0	0	Mini-Metagenome	Low
3300020912.fa.2	o__Burkholderiales (UID4002)	107	574	251	58.28	0.66	0	3219698	1234	181	254	33044	28026	17788	12671	295510	295510	56.7	1.87	86.22	11	3217	236	335	3	0	0	0	Mini-Metagenome	Medium
3300020939.fa.3	o__Burkholderiales (UID4002)	107	574	251	35.5	0	0	2127570	286	137	161	23640	23565	15529	13212	74871	74871	52.3	2.05	85.61	11	2099	378	196	0	0	0	0	Mini-Metagenome	Low
3300021031.fa.2	o__Burkholderiales (UID4002)	107	574	251	32.07	0.04	0	1337533	484	86	124	26037	26037	15552	10782	54064	54064	49.7	2.52	88.36	11	1300	389	184	1	0	0	0	Mini-Metagenome	Low
1159595.fa.17	o__Cytophagales (UID2936)	47	454	336	86.01	0.89	25	3294545	0	372	372	10937	10937	8856	8856	52430	52430	36.7	1.64	89.88	11	3280	93	357	4	0	0	0	Metagenome	Medium
3300020614.fa.5	o__Cytophagales (UID2936)	47	454	336	22.32	0	0	1061459	373	62	77	29461	29379	17120	13780	79882	65523	39.3	2.51	89.9	11	996	316	138	0	0	0	0	Mini-Metagenome	Low
3300020788.fa.8	o__Cytophagales (UID2936)	47	454	336	18.08	0	0	771518	300	72	93	16912	15829	10715	8292	34480	34480	42.6	0.98	91.13	11	712	365	89	0	0	0	0	Mini-Metagenome	Low
3300020906.fa.3	o__Cytophagales (UID2936)	47	454	336	39.22	0.15	0	1855312	596	125	162	25169	25094	14842	11448	51587	51587	40.6	1.18	91.47	11	1800	265	188	1	0	0	0	Mini-Metagenome	Low
3300020908.fa.2	o__Cytophagales (UID2936)	47	454	336	56.4	2.23	0	2734508	969	180	215	22727	21574	15191	12714	68763	68763	41.2	1.45	89.6	11	2597	211	236	6	1	0	0	Mini-Metagenome	Medium
3300021015.fa.3	o__Cytophagales (UID2936)	47	454	336	72.94	0.06	0	2932179	1010	130	152	39386	38788	22555	19284	96363	96363	42.1	1.33	92.46	11	2710	120	333	1	0	0	0	Mini-Metagenome	Medium
3300021021.fa.2	o__Cytophagales (UID2936)	47	454	336	69.72	0.6	0	2930144	620	116	150	40959	36844	25259	19530	136059	111664	42.2	1.06	92.19	11	2733	127	325	2	0	0	0	Mini-Metagenome	Medium
1159581.fa.8	o__Rhizobiales (UID3642)	107	485	316	62.57	11.14	8.96	2248784	0	452	452	5359	5359	4975	4975	22503	22503	66.7	1.41	89.65	11	2359	169	259	52	5	0	0	Metagenome	Medium
1159589.fa.29	o__Rhizobiales (UID3642)	107	485	316	78.43	50.18	13.73	8429273	0	2137	2137	3902	3902	3944	3944	15506	15506	62.6	1.88	88.67	11	9517	120	206	107	43	5	4	Metagenome	Medium
1159592.fa.47	o__Rhizobiales (UID3642)	107	485	316	80.59	5.09	41.67	3518200	0	112	112	48400	48400	31412	31412	125815	125815	65.3	1.02	89.52	11	3381	117	344	24	0	0	0	Metagenome	Medium
1159592.fa.86	o__Rhizobiales (UID3642)	107	485	316	78.18	5.14	59.09	4226035	0	438	438	13195	13195	9648	9648	95220	95220	64.2	1.07	89.85	11	4390	118	347	19	1	0	0	Metagenome	Medium
1159592.fa.88	o__Rhizobiales (UID3642)	107	485	316	72.51	13.44	58.06	3569351	0	712	712	5205	5205	5013	5013	26205	26205	65.8	1.51	87.96	11	3819	133	281	63	6	2	0	Metagenome	Medium
1159595.fa.23	o__Rhizobiales (UID3642)	107	485	316	91.98	4.65	25	4434867	0	274	274	24676	24676	16185	16185	137309	137309	62.7	1.15	88.82	11	4338	35	430	20	0	0	0	Metagenome	Medium
1159589.fa.34	o__Rhizobiales (UID3642)	107	485	316	60.01	4.67	9.52	2499847	0	510	510	5143	5143	4901	4901	22850	22850	61.8	1.38	89.96	11	2778	184	280	21	0	0	0	Metagenome_Sorted	Medium
1159595.fa.28	o__Rhizobiales (UID3654)	92	481	319	49.95	9.3	23.08	3685523	0	1021	1021	3505	3505	3609	3609	10246	10246	63.8	1.75	87.76	11	4311	246	199	31	3	2	0	Metagenome	Low
1159595.fa.8	o__Rhodospirillales (UID3754)	63	336	201	40.68	7.55	30.43	3353146	0	1003	1003	3244	3244	3343	3343	12137	12137	65	1.93	90.35	11	3821	210	107	17	2	0	0	Metagenome	Low
3300021042.fa.8	o__Rhodospirillales (UID3754)	63	336	201	5.08	0.5	0	571318	323	80	101	8943	8894	7141	5653	32974	32974	63.1	1.67	87.77	11	615	300	35	1	0	0	0	Mini-Metagenome	Low
3300020617.fa.1	o__Rickettsiales (UID3809)	83	324	211	45.2	1.9	0	1290027	552	63	73	32777	31424	20476	17664	89094	84065	39.5	1.4	88.17	11	1320	164	154	5	1	0	0	Mini-Metagenome	Low
3300020634.fa.6	o__Rickettsiales (UID3809)	83	324	211	58.77	0.47	0	828909	230	37	42	26186	26186	22402	19730	98177	71816	33	1.31	88.09	11	752	118	205	1	0	0	0	Mini-Metagenome	Medium
3300020638.fa.3	o__Rickettsiales (UID3809)	83	324	211	34.2	0.24	0	646577	1345	45	67	27360	20260	14368	9630	82367	55933	41.9	1.15	88.61	11	670	200	123	1	0	0	0	Mini-Metagenome	Low
3300020644.fa.8	o__Rickettsiales (UID3809)	83	324	211	9.67	0	0	226851	60	24	30	13918	13918	9452	7559	27781	27124	31.8	1.82	90.66	11	243	282	42	0	0	0	0	Mini-Metagenome	Low
3300020649.fa.6	o__Rickettsiales (UID3809)	83	324	211	39.06	1.26	0	812396	631	33	47	61858	48332	24618	17271	91530	84430	38.3	1.32	88.44	11	786	184	136	3	1	0	0	Mini-Metagenome	Low
3300020832.fa.1	o__Rickettsiales (UID3809)	83	324	211	25.48	0	0	397380	220	33	46	19070	15985	12041	8633	49513	49513	38.6	1.26	91.27	11	432	233	91	0	0	0	0	Mini-Metagenome	Low
3300020855.fa.6	o__Rickettsiales (UID3809)	83	324	211	47.55	1.34	0	946718	127	42	48	34667	34667	22540	19720	88760	88760	35.4	1.14	90.53	11	919	165	154	5	0	0	0	Mini-Metagenome	Low
3300020919.fa.1	o__Rickettsiales (UID3809)	83	324	211	25.89	0.24	0	618306	650	59	71	15433	14838	10479	8699	27313	27313	35.5	1.75	88.63	11	622	238	85	1	0	0	0	Mini-Metagenome	Low
3300020930.fa.5	o__Rickettsiales (UID3809)	83	324	211	31.27	1.66	25	594718	415	48	64	19773	18330	12389	9285	38789	34037	41	1.24	88.22	11	589	217	103	4	0	0	0	Mini-Metagenome	Low
3300020942.fa.2	o__Rickettsiales (UID3809)	83	324	211	46.92	2.13	0	847406	0	33	33	43322	43322	25678	25678	102580	102580	35.3	1.53	92.35	11	978	162	157	4	1	0	0	Mini-Metagenome	Low
3300020957.fa.4	o__Rickettsiales (UID3809)	83	324	211	53.24	1.82	0	1231229	820	33	52	85479	64799	37309	23661	137071	137071	38.9	1.12	89.07	11	1163	133	185	6	0	0	0	Mini-Metagenome	Medium
3300020965.fa.5	o__Rickettsiales (UID3809)	83	324	211	21.11	0.95	0	527672	20	55	57	10642	10642	9594	9257	28457	28457	43.1	1.27	88.94	11	546	245	76	3	0	0	0	Mini-Metagenome	Low
3300021028.fa.5	o__Rickettsiales (UID3809)	83	324	211	29.48	0	0	467154	212	38	46	16765	15811	12293	10150	39373	39373	33.2	1.74	88.41	11	455	216	108	0	0	0	0	Mini-Metagenome	Low
3300021039.fa.1	o__Rickettsiales (UID3809)	83	324	211	36.89	0	0	538605	263	41	53	25322	25322	13136	10157	63369	59276	32.8	1.56	89.61	11	520	201	123	0	0	0	0	Mini-Metagenome	Low
1159581.fa.7	p__Actinobacteria (UID1454)	732	200	117	31.45	0.85	0	938429	0	254	254	3624	3624	3694	3694	10218	10218	67.5	1.77	91.16	11	1065	138	61	1	0	0	0	Metagenome	Low
1159589.fa.33	p__Actinobacteria (UID1454)	732	200	117	59.34	1.28	50	2269292	0	449	449	5463	5463	5054	5054	19036	19036	69.8	2.26	90.45	11	2324	78	120	2	0	0	0	Metagenome	Medium
1159589.fa.54	p__Actinobacteria (UID1454)	732	200	117	95.27	13.5	45.45	4190844	0	492	492	11400	11400	8517	8517	51837	51837	68.5	2.38	90.57	11	4451	15	157	27	0	1	0	Metagenome	Medium
1159595.fa.16	p__Actinobacteria (UID1454)	732	200	117	74.27	27.18	13.85	6555599	0	1655	1655	3950	3950	3961	3961	16168	16168	68.7	1.98	91.08	11	7436	64	89	38	9	0	0	Metagenome	Medium
1159595.fa.35	p__Actinobacteria (UID1454)	732	200	117	69.18	1.57	50	3361058	0	694	694	5097	5097	4843	4843	28025	28025	70.9	1.64	93.65	11	3731	70	126	4	0	0	0	Metagenome	Medium
1159595.fa.5	p__Actinobacteria (UID1454)	732	199	116	50.82	5.17	20	2033083	0	519	519	3916	3916	3917	3917	11650	11650	66.9	2.12	89.25	11	2289	108	81	10	0	0	0	Metagenome	Medium
1159581.fa.38	p__Bacteroidetes (UID2591)	364	302	203	83.92	6.23	55.56	3785686	0	599	599	7413	7413	6320	6320	41555	41555	40.1	1.74	90.36	11	3844	77	200	24	1	0	0	Metagenome	Medium
1159589.fa.39	p__Bacteroidetes (UID2591)	364	303	203	85.16	0.99	100	3554125	0	411	411	9938	9938	8647	8647	57154	57154	54.1	1.97	95.07	11	3493	44	257	2	0	0	0	Metagenome	Medium
1159592.fa.21	p__Bacteroidetes (UID2591)	364	302	203	39.83	0	0	1481245	0	235	235	6902	6902	6303	6303	19079	19079	52.9	1.27	91.94	11	1460	177	125	0	0	0	0	Metagenome	Low
1159592.fa.25	p__Bacteroidetes (UID2591)	364	302	203	31.12	0.25	100	952029	0	128	128	8022	8022	7437	7437	22445	22445	50.3	1.17	88.22	11	983	217	84	1	0	0	0	Metagenome	Low
1159592.fa.87	p__Bacteroidetes (UID2591)	364	302	203	43.51	10.34	70.83	1994627	0	516	516	3791	3791	3865	3865	10728	10728	40	1.73	91.2	11	2186	187	91	24	0	0	0	Metagenome	Low
1159595.fa.6	p__Bacteroidetes (UID2591)	364	302	203	41.37	9.36	29.63	1886773	0	503	503	3666	3666	3751	3751	13246	13246	43.8	1.47	91.84	11	2106	178	105	15	4	0	0	Metagenome	Low
3300020618.fa.3	p__Bacteroidetes (UID2591)	364	303	203	61.21	9.26	0	2759947	1047	190	241	22473	22232	14526	11447	60670	60670	37.9	1.46	89.29	11	2601	107	169	27	0	0	0	Mini-Metagenome	Medium
3300020624.fa.5	p__Bacteroidetes (UID2591)	364	303	203	33.49	0	0	979243	237	76	90	20786	20786	12884	10877	37265	37265	35.3	1.54	89.42	11	910	196	107	0	0	0	0	Mini-Metagenome	Low
3300020629.fa.2	p__Bacteroidetes (UID2591)	364	303	203	59.8	0.49	0	2433917	321	92	110	43679	43679	26455	22123	112058	111682	42.4	1.41	89.6	11	2226	127	174	2	0	0	0	Mini-Metagenome	Medium
3300020647.fa.1	p__Bacteroidetes (UID2591)	364	303	203	28.05	0	0	1273452	240	116	140	17731	17612	10978	9094	62966	62966	54.8	1.86	93.9	11	1218	227	76	0	0	0	0	Mini-Metagenome	Low
3300020651.fa.2	p__Bacteroidetes (UID2591)	364	303	203	21.67	0	0	992508	269	79	99	19154	19154	12563	10022	47621	45374	44.8	1.34	89.12	11	994	232	71	0	0	0	0	Mini-Metagenome	Low
3300020658.fa.4	p__Bacteroidetes (UID2591)	364	302	203	72.13	0.99	0	3228837	314	130	160	36595	36595	24837	20178	174771	174771	44.6	2.63	89.94	11	3020	75	224	3	0	0	0	Mini-Metagenome	Medium
3300020659.fa.3	p__Bacteroidetes (UID2591)	364	302	203	13.23	0	0	960050	201	98	114	13989	13241	9796	8419	41065	41065	53.7	1.87	92.45	11	928	259	43	0	0	0	0	Mini-Metagenome	Low
3300020659.fa.6	p__Bacteroidetes (UID2591)	364	302	203	14.25	0	0	783426	291	77	99	15595	15595	10174	7910	37187	37187	43.1	1.32	90.95	11	770	254	48	0	0	0	0	Mini-Metagenome	Low
3300020666.fa.6	p__Bacteroidetes (UID2591)	364	302	203	32.97	0.49	0	2046138	440	171	206	19256	19256	11965	9930	66869	66769	53.5	2.52	92.52	11	1887	204	97	1	0	0	0	Mini-Metagenome	Low
3300020669.fa.5	p__Bacteroidetes (UID2591)	364	303	203	67.92	0.99	0	3589808	1120	189	232	29512	28733	18993	15468	98894	98894	37.6	1.51	87.43	11	3267	108	192	3	0	0	0	Mini-Metagenome	Medium
3300020674.fa.2	p__Bacteroidetes (UID2591)	364	302	203	75.26	0.49	0	3031694	590	116	150	54893	49092	26135	20207	192562	192562	35.4	1.41	88.19	11	2773	75	226	1	0	0	0	Mini-Metagenome	Medium
3300020674.fa.3	p__Bacteroidetes (UID2591)	364	302	203	19.92	0	0	1166789	240	98	121	17155	16558	11906	9640	35394	35394	40.5	1.61	91.28	11	1153	235	67	0	0	0	0	Mini-Metagenome	Low
3300020674.fa.4	p__Bacteroidetes (UID2591)	364	302	203	39.7	0	0	1833136	638	145	175	19495	18151	12642	10471	87608	87608	51.8	2.34	91.77	11	1732	192	110	0	0	0	0	Mini-Metagenome	Low
3300020675.fa.3	p__Bacteroidetes (UID2591)	364	303	203	44.82	0	0	1855640	374	70	85	38485	37921	26509	21826	97097	97097	42.9	1.32	89.94	11	1668	156	147	0	0	0	0	Mini-Metagenome	Low
3300020744.fa.2	p__Bacteroidetes (UID2591)	364	302	203	40.53	0.49	100	1081407	131	58	70	32369	28370	18644	15446	60667	60667	35.3	1.13	89.92	11	1058	169	132	1	0	0	0	Mini-Metagenome	Low
3300020746.fa.1	p__Bacteroidetes (UID2591)	364	303	203	58.91	0	0	2924751	715	161	194	32468	31184	18166	15072	87233	87233	36	1.12	90.11	11	2646	129	174	0	0	0	0	Mini-Metagenome	Medium
3300020750.fa.4	p__Bacteroidetes (UID2591)	364	302	203	38.4	0	0	1935958	405	148	171	18518	18449	13080	11319	90643	90643	39	1.38	88.72	11	1752	188	114	0	0	0	0	Mini-Metagenome	Low
3300020753.fa.1	p__Bacteroidetes (UID2591)	364	303	203	69.7	0	0	1956043	430	84	100	35671	35456	23286	19556	69479	69479	36.8	1.28	91.23	11	1849	110	193	0	0	0	0	Mini-Metagenome	Medium
3300020753.fa.3	p__Bacteroidetes (UID2591)	364	302	203	53.04	0.74	0	2551574	320	165	195	24720	22784	15464	13083	71553	71553	43.9	1.62	91.61	11	2426	150	149	3	0	0	0	Mini-Metagenome	Medium
3300020760.fa.3	p__Bacteroidetes (UID2591)	364	303	203	32.87	0.63	0	1092018	467	62	83	27072	24883	17613	13151	62496	62496	35.6	1.21	89.94	11	1063	190	98	15	0	0	0	Mini-Metagenome	Low
3300020768.fa.3	p__Bacteroidetes (UID2591)	364	303	203	33.77	0	0	1402410	729	94	127	24829	23917	14919	11036	75947	75947	34.9	1.64	88.39	11	1333	170	133	0	0	0	0	Mini-Metagenome	Low
3300020777.fa.3	p__Bacteroidetes (UID2591)	364	302	203	29.18	0	0	1530462	558	113	143	19145	18635	13543	10698	65246	65246	38.3	1.11	88.63	11	1409	212	90	0	0	0	0	Mini-Metagenome	Low
3300020779.fa.4	p__Bacteroidetes (UID2591)	364	303	203	26	0	0	727175	120	73	85	13911	13464	9961	8553	64020	64020	51	1.35	91.84	11	728	226	77	0	0	0	0	Mini-Metagenome	Low
3300020782.fa.2	p__Bacteroidetes (UID2591)	364	302	203	36.5	0	0	2012280	323	162	188	17490	16367	12421	10701	73063	73063	42.6	1.9	90.31	11	1933	194	108	0	0	0	0	Mini-Metagenome	Low
3300020784.fa.1	p__Bacteroidetes (UID2591)	364	302	203	46.07	0.74	0	1656554	791	111	148	23054	23054	14923	11187	71313	71313	50.4	2.43	87.94	11	1551	159	141	2	0	0	0	Mini-Metagenome	Low
3300020786.fa.4	p__Bacteroidetes (UID2591)	364	302	203	36.49	0	0	1587822	441	103	136	23899	22477	15415	11671	47908	47079	44.8	1.61	89.7	11	1537	192	110	0	0	0	0	Mini-Metagenome	Low
3300020787.fa.3	p__Bacteroidetes (UID2591)	364	303	203	64.4	0	0	3051798	815	215	251	21292	20173	14194	12155	73950	72480	45.4	1.96	87.68	11	2928	106	197	0	0	0	0	Mini-Metagenome	Medium
3300020788.fa.4	p__Bacteroidetes (UID2591)	364	302	203	24.18	0	0	1060392	261	71	88	26201	22808	14935	12046	91473	90898	42.4	2.79	88.64	11	981	224	78	0	0	0	0	Mini-Metagenome	Low
3300020793.fa.1	p__Bacteroidetes (UID2591)	364	302	203	31.15	0	0	1232857	275	63	84	37012	28324	19569	14673	123815	123815	52.5	1.09	91.1	11	1132	189	113	0	0	0	0	Mini-Metagenome	Low
3300020794.fa.4	p__Bacteroidetes (UID2591)	364	303	203	35.62	0	0	1814900	240	140	164	21011	21011	12963	11065	56534	56534	36	1.48	90.52	11	1668	194	109	0	0	0	0	Mini-Metagenome	Low
3300020800.fa.3	p__Bacteroidetes (UID2591)	364	303	203	59.68	0.74	0	2568835	531	128	167	34558	33096	20069	15379	85602	74290	46	1.63	90.86	11	2413	121	179	3	0	0	0	Mini-Metagenome	Medium
3300020809.fa.5	p__Bacteroidetes (UID2591)	364	302	203	24.78	0	0	969414	481	118	139	10343	10343	8215	6970	31114	31114	40.4	1.39	89.74	11	978	216	86	0	0	0	0	Mini-Metagenome	Low
3300020821.fa.1	p__Bacteroidetes (UID2591)	364	303	203	36.52	0.99	0	1080570	160	133	140	9914	9914	8124	7717	28369	28369	39	1.71	91.08	11	1115	188	113	0	2	0	0	Mini-Metagenome	Low
3300020851.fa.2	p__Bacteroidetes (UID2591)	364	303	203	46.15	0.49	0	1699134	210	121	142	20749	20749	14042	11964	48899	48899	38.3	1.69	90.15	11	1695	151	151	1	0	0	0	Mini-Metagenome	Low
3300020863.fa.2	p__Bacteroidetes (UID2591)	364	303	203	40.12	0	0	1523978	504	97	126	27694	25558	15711	12091	58453	58453	42.3	1.58	89.52	11	1443	166	137	0	0	0	0	Mini-Metagenome	Low
3300020875.fa.1	p__Bacteroidetes (UID2591)	364	303	203	55.28	0	0	2304923	582	122	154	31306	31227	18892	14963	101200	99861	42.5	1.56	89.43	11	2196	130	173	0	0	0	0	Mini-Metagenome	Medium
3300020877.fa.4	p__Bacteroidetes (UID2591)	364	302	203	15.02	0	0	1234628	389	118	137	14485	14485	10462	9009	37743	37743	40.4	1.55	90.04	11	1181	247	55	0	0	0	0	Mini-Metagenome	Low
3300020883.fa.1	p__Bacteroidetes (UID2591)	364	302	203	19.89	0	0	1092318	360	106	133	12802	12146	10304	8210	38409	38409	40.1	1.66	91.37	11	1084	240	62	0	0	0	0	Mini-Metagenome	Low
3300020889.fa.2	p__Bacteroidetes (UID2591)	364	302	203	72.81	0.99	0	3163783	491	137	178	36036	35803	23093	17771	99338	97452	40.3	1.16	90.76	11	2948	80	219	3	0	0	0	Mini-Metagenome	Medium
3300020891.fa.1	p__Bacteroidetes (UID2591)	364	303	203	22.76	0	0	861093	214	78	89	18883	18883	11039	9672	31896	31896	40.8	1.69	91.26	11	821	231	72	0	0	0	0	Mini-Metagenome	Low
3300020892.fa.2	p__Bacteroidetes (UID2591)	364	303	203	53.32	0.99	100	1534470	440	124	141	17058	16804	12374	10879	79722	79167	40.4	1.31	89.83	11	1550	153	144	6	0	0	0	Mini-Metagenome	Medium
3300020893.fa.2	p__Bacteroidetes (UID2591)	364	302	203	18.39	0	0	1255793	333	127	151	13929	13470	9888	8314	48762	48762	54.2	2.34	92.32	11	1220	219	83	0	0	0	0	Mini-Metagenome	Low
3300020900.fa.3	p__Bacteroidetes (UID2591)	364	303	203	33.37	0.99	0	2346323	971	188	251	19264	17229	12480	9344	65073	65073	41.6	1.69	87.26	11	2239	206	95	2	0	0	0	Mini-Metagenome	Low
3300020927.fa.3	p__Bacteroidetes (UID2591)	364	303	203	35.86	0.99	0	1524423	457	115	144	17951	17951	13255	10583	82531	82531	38.3	1.58	90.25	11	1520	199	102	2	0	0	0	Mini-Metagenome	Low
3300020933.fa.2	p__Bacteroidetes (UID2591)	364	302	203	41.65	0	0	2328639	483	134	167	33122	30493	17377	13941	95803	95803	40.4	1.97	90.71	11	2184	172	130	0	0	0	0	Mini-Metagenome	Low
3300020933.fa.3	p__Bacteroidetes (UID2591)	364	303	203	64.04	0.74	0	3060655	1056	146	184	35072	33171	20963	16628	113621	95241	42.3	1.96	89.47	11	2777	116	184	3	0	0	0	Mini-Metagenome	Medium
3300020946.fa.4	p__Bacteroidetes (UID2591)	364	303	203	64.18	0.25	0	2668605	765	152	185	25235	24454	17556	14420	68993	68993	42.2	1.95	89.17	11	2471	96	206	1	0	0	0	Mini-Metagenome	Medium
3300020961.fa.1	p__Bacteroidetes (UID2591)	364	303	203	36.78	0	0	1732521	835	128	172	21234	18326	13535	10067	59405	59405	43.3	2.13	88.53	11	1711	184	119	0	0	0	0	Mini-Metagenome	Low
3300020969.fa.1	p__Bacteroidetes (UID2591)	364	303	203	43.4	0	0	3000948	896	185	237	26175	25032	16221	12658	91477	90715	41.6	1.39	88.54	11	2788	178	125	0	0	0	0	Mini-Metagenome	Low
3300020979.fa.2	p__Bacteroidetes (UID2591)	364	303	203	58.29	0.99	0	1932033	320	132	155	22011	20738	14636	12462	74600	74600	38.7	1.53	91.34	11	1936	125	176	0	2	0	0	Mini-Metagenome	Medium
3300020986.fa.4	p__Bacteroidetes (UID2591)	364	303	203	61.32	0	0	3451044	1241	178	232	32610	31215	19387	14869	87391	87391	37.5	1.31	87.74	11	3059	129	174	0	0	0	0	Mini-Metagenome	Medium
3300020987.fa.1	p__Bacteroidetes (UID2591)	364	303	203	59.06	1.26	0	3811898	986	184	227	34493	31986	20716	16788	134314	134314	40.7	1.36	87.02	11	3420	115	184	4	0	0	0	Mini-Metagenome	Medium
3300020992.fa.2	p__Bacteroidetes (UID2591)	364	303	203	64.23	0.03	0	3579797	803	161	207	35536	32785	22234	17289	142759	142759	40.6	1.41	87.22	11	3280	105	197	1	0	0	0	Mini-Metagenome	Medium
3300020993.fa.2	p__Bacteroidetes (UID2591)	364	302	203	61.1	0.74	0	3314637	591	202	243	27898	27427	16409	13638	104299	84019	42.4	1.57	89.87	11	3166	139	161	2	0	0	0	Mini-Metagenome	Medium
3300020994.fa.3	p__Bacteroidetes (UID2591)	364	303	203	10.31	0	0	477519	115	54	59	12624	12624	8842	8091	48758	48758	42.2	1.64	88.54	11	467	253	50	0	0	0	0	Mini-Metagenome	Low
3300020996.fa.3	p__Bacteroidetes (UID2591)	364	302	203	35.59	0	0	2120109	496	162	205	17341	16903	13087	10339	86458	86458	44.9	1.64	91.42	11	2085	174	128	0	0	0	0	Mini-Metagenome	Low
3300021007.fa.3	p__Bacteroidetes (UID2591)	364	303	203	35.44	0.49	0	1502660	317	102	128	23991	23448	14731	11737	63951	63951	50.9	1.99	91.92	11	1437	182	119	2	0	0	0	Mini-Metagenome	Low
3300021010.fa.1	p__Bacteroidetes (UID2591)	364	303	203	46.16	1.48	0	2324934	351	142	172	27098	26907	16372	13515	88066	88066	43.3	1.49	89.54	11	2108	169	131	3	0	0	0	Mini-Metagenome	Low
3300021011.fa.3	p__Bacteroidetes (UID2591)	364	303	203	33.79	0	0	1095284	178	66	80	21133	21133	16595	13688	60456	60456	36.3	1.12	89.68	11	1019	198	105	0	0	0	0	Mini-Metagenome	Low
3300021020.fa.5	p__Bacteroidetes (UID2591)	364	303	203	65.45	0.49	0	4261156	885	226	277	32274	31624	18854	15380	109227	108653	41.7	1.46	88.42	11	3898	123	179	1	0	0	0	Mini-Metagenome	Medium
3300021022.fa.1	p__Bacteroidetes (UID2591)	364	303	203	63.27	1.48	0	2498664	364	129	144	30646	29441	19369	17349	82615	82615	41.4	1.92	89.35	11	2459	122	178	1	2	0	0	Mini-Metagenome	Medium
3300021024.fa.4	p__Bacteroidetes (UID2591)	364	303	203	64.29	0	0	3153881	509	157	192	35086	34777	20088	16423	137121	130698	36	1.15	90.38	11	2897	106	197	0	0	0	0	Mini-Metagenome	Medium
3300021028.fa.2	p__Bacteroidetes (UID2591)	364	303	203	34.42	0	0	1570405	365	119	140	19345	19345	13196	11214	87129	87129	53.2	2.41	93.89	11	1492	193	110	0	0	0	0	Mini-Metagenome	Low
3300021039.fa.7	p__Bacteroidetes (UID2591)	364	303	203	63.46	0.49	0	2934474	420	146	179	29432	29417	20099	16391	102903	99341	45.1	1.57	89.31	11	2772	115	187	1	0	0	0	Mini-Metagenome	Medium
1159592.fa.76	p__Bacteroidetes (UID2605)	350	316	210	96.63	1.68	33.33	3842830	0	139	139	44195	44195	27646	27646	121428	121428	35.4	1.61	92.79	11	3636	42	268	6	0	0	0	Metagenome	Medium
3300020615.fa.1	p__Bacteroidetes (UID2605)	350	316	210	41.13	0	0	1983848	448	124	156	28106	26453	15998	12714	71674	71674	39.3	1.81	91.15	11	1931	181	135	0	0	0	0	Mini-Metagenome	Low
3300020620.fa.5	p__Bacteroidetes (UID2605)	350	316	210	9.87	0	0	424411	50	30	35	18728	18728	14147	12124	37432	37432	41.3	1.38	89.24	11	404	280	36	0	0	0	0	Mini-Metagenome	Low
3300020623.fa.5	p__Bacteroidetes (UID2605)	350	316	210	8.84	0	0	371615	40	33	37	14975	14975	11261	10042	20756	20756	40.9	1.22	91.64	11	384	269	47	0	0	0	0	Mini-Metagenome	Low
3300020625.fa.6	p__Bacteroidetes (UID2605)	350	316	210	73.65	22.05	40.98	4788537	1170	300	375	24220	24220	15961	12766	108587	92491	41.4	2.12	88.31	11	4592	88	167	61	0	0	0	Mini-Metagenome	Medium
3300020628.fa.6	p__Bacteroidetes (UID2605)	350	316	210	54.6	13.33	11.11	3285394	841	207	258	23768	22596	15871	12730	84765	79354	40.8	1.83	91.06	11	3143	153	133	27	3	0	0	Mini-Metagenome	Medium
3300020629.fa.6	p__Bacteroidetes (UID2605)	350	316	210	41.43	0	0	3011506	687	183	226	26836	25541	16456	13322	115816	115816	43.9	1.8	87.45	11	2768	181	135	0	0	0	0	Mini-Metagenome	Low
3300020634.fa.5	p__Bacteroidetes (UID2605)	350	316	210	22.51	0	0	1019555	281	75	85	18406	17824	13594	11991	68221	68221	41.2	1.55	91.56	11	975	233	83	0	0	0	0	Mini-Metagenome	Low
3300020638.fa.4	p__Bacteroidetes (UID2605)	350	316	210	57.78	4.76	8.33	2462676	987	192	262	23192	20837	12826	9395	108862	108862	40.8	2.09	89.57	11	2397	142	162	12	0	0	0	Mini-Metagenome	Medium
3300020639.fa.1	p__Bacteroidetes (UID2605)	350	316	210	74.1	12.06	0	4575420	856	244	301	29467	28252	18751	15197	127548	127548	42.2	1.63	89.67	11	4331	87	202	27	0	0	0	Mini-Metagenome	Medium
3300020640.fa.4	p__Bacteroidetes (UID2605)	350	316	210	28.86	1.9	0	1697973	875	169	228	15762	15052	10047	7443	63620	63620	42.7	2.08	90.19	11	1696	202	110	4	0	0	0	Mini-Metagenome	Low
3300020641.fa.2	p__Bacteroidetes (UID2605)	350	316	210	59.66	0	0	3575794	582	176	218	33794	33794	20317	16400	225535	225535	41.7	1.56	87.84	11	3386	110	206	0	0	0	0	Mini-Metagenome	Medium
3300020650.fa.7	p__Bacteroidetes (UID2605)	350	316	210	42.87	0.95	0	1631437	460	88	107	38076	37425	18539	15242	118908	110513	39.1	1.48	92.92	11	1462	180	133	3	0	0	0	Mini-Metagenome	Low
3300020653.fa.1	p__Bacteroidetes (UID2605)	350	316	210	40.75	0.48	0	1846278	393	106	136	30622	29885	17417	13572	103047	70043	40.7	2.56	94.06	11	1626	173	142	1	0	0	0	Mini-Metagenome	Low
3300020653.fa.2	p__Bacteroidetes (UID2605)	350	316	210	66.12	0	0	2215062	319	116	135	30631	29958	19095	16405	80421	80421	39.7	1.65	91.98	11	2064	120	196	0	0	0	0	Mini-Metagenome	Medium
3300020658.fa.5	p__Bacteroidetes (UID2605)	350	316	210	51.71	8.17	16.67	2895635	775	270	339	15463	15275	10724	8539	63596	61394	43	2.05	89.07	11	2866	148	144	24	0	0	0	Mini-Metagenome	Medium
3300020659.fa.1	p__Bacteroidetes (UID2605)	350	316	210	59.1	0	0	2948777	550	167	192	27709	27156	17657	15355	115576	115576	47	1.69	85.67	11	2633	126	190	0	0	0	0	Mini-Metagenome	Medium
3300020663.fa.5	p__Bacteroidetes (UID2605)	350	316	210	48.2	0.48	0	2268021	359	140	165	25868	25586	16200	13743	76877	67182	35.7	1.89	88.25	11	2082	181	134	1	0	0	0	Mini-Metagenome	Low
3300020665.fa.2	p__Bacteroidetes (UID2605)	350	316	210	65.76	0.95	0	3347050	451	150	180	35702	35702	22313	18592	131496	118094	40.3	1.49	90.03	11	2994	123	191	2	0	0	0	Mini-Metagenome	Medium
3300020665.fa.3	p__Bacteroidetes (UID2605)	350	316	210	53.95	0.95	50	2014294	510	89	104	36278	34465	22632	19363	112057	111215	41.3	1.22	91.69	11	1817	134	180	2	0	0	0	Mini-Metagenome	Medium
3300020667.fa.2	p__Bacteroidetes (UID2605)	350	316	210	78.32	37.5	9.76	6602668	1503	476	578	20658	19885	13871	11420	93340	93340	42.6	2.19	88.76	11	6492	62	159	81	14	0	0	Mini-Metagenome	Medium
3300020668.fa.2	p__Bacteroidetes (UID2605)	350	316	210	63.63	0.24	0	3748115	431	172	209	41781	40028	21791	17931	124154	124154	44.4	1.88	89.27	11	3452	128	187	1	0	0	0	Mini-Metagenome	Medium
3300020668.fa.4	p__Bacteroidetes (UID2605)	350	316	210	48.81	0	0	2108421	660	141	170	20944	19912	14953	12398	90815	68500	35.7	1.94	88.49	11	1905	164	152	0	0	0	0	Mini-Metagenome	Low
3300020670.fa.6	p__Bacteroidetes (UID2605)	350	316	210	55.59	0.48	0	2635816	706	209	248	18076	17427	12611	10625	75036	71162	37.3	1.82	86.82	11	2480	142	172	2	0	0	0	Mini-Metagenome	Medium
3300020675.fa.7	p__Bacteroidetes (UID2605)	350	316	210	39.21	0	0	1985378	766	168	205	17653	16205	11817	9681	60921	57355	37.5	1.83	86.95	11	1895	188	128	0	0	0	0	Mini-Metagenome	Low
3300020744.fa.5	p__Bacteroidetes (UID2605)	350	316	210	26.9	0.24	0	1929114	437	164	196	19565	18735	11762	9840	80893	80893	41.7	1.87	88.29	11	1866	197	118	1	0	0	0	Mini-Metagenome	Low
3300020758.fa.6	p__Bacteroidetes (UID2605)	350	316	210	23.03	0	0	1355960	505	107	130	18406	17432	12672	10426	72375	72375	41.1	1.54	86.77	11	1259	222	94	0	0	0	0	Mini-Metagenome	Low
3300020759.fa.3	p__Bacteroidetes (UID2605)	350	316	210	51.13	0	0	1681109	471	110	133	22339	21058	15282	12636	71493	71493	39.7	1.49	91.67	11	1587	159	157	0	0	0	0	Mini-Metagenome	Medium
3300020761.fa.2	p__Bacteroidetes (UID2605)	350	316	210	34.82	0	0	2338988	749	187	227	18356	16754	12507	10300	73197	73197	41.8	2.07	88.43	11	2239	205	111	0	0	0	0	Mini-Metagenome	Low
3300020765.fa.4	p__Bacteroidetes (UID2605)	350	316	210	42.94	0	0	2295328	773	159	206	22697	19990	14436	11138	61513	61513	40.3	1.89	89.47	11	2115	192	124	0	0	0	0	Mini-Metagenome	Low
3300020773.fa.3	p__Bacteroidetes (UID2605)	350	316	210	66.46	0.48	0	5071542	1002	223	267	35591	33143	22742	18990	268899	171219	42.8	1.62	88.35	11	4585	113	202	1	0	0	0	Mini-Metagenome	Medium
3300020779.fa.5	p__Bacteroidetes (UID2605)	350	316	210	34.57	0.24	0	2417520	597	175	209	20013	19523	13814	11564	58625	58625	45.3	2.02	87.69	11	2383	176	139	1	0	0	0	Mini-Metagenome	Low
3300020782.fa.3	p__Bacteroidetes (UID2605)	350	316	210	51.84	0	0	2301814	501	167	205	20578	20068	13783	11225	56774	56774	41.7	1.89	89.17	11	2179	154	162	0	0	0	0	Mini-Metagenome	Medium
3300020787.fa.1	p__Bacteroidetes (UID2605)	350	316	210	67.4	0	0	2504663	640	136	164	31176	29895	18416	15268	83945	83945	42.2	1.8	90.56	11	2452	98	218	0	0	0	0	Mini-Metagenome	Medium
3300020790.fa.1	p__Bacteroidetes (UID2605)	350	316	210	60.63	0.48	0	2345223	737	144	178	27253	27253	16286	13171	109301	109301	32.7	1.46	91.76	11	2107	140	175	1	0	0	0	Mini-Metagenome	Medium
3300020791.fa.3	p__Bacteroidetes (UID2605)	350	316	210	73.51	18.25	38.64	5433305	2345	327	427	26043	25221	16615	12718	117808	117808	41.6	1.92	88.22	11	5286	87	185	44	0	0	0	Mini-Metagenome	Medium
3300020791.fa.5	p__Bacteroidetes (UID2605)	350	316	210	80.52	0	0	2994813	1028	90	129	63127	55759	33275	23207	217942	155257	39.3	1.28	91.03	11	2717	76	240	0	0	0	0	Mini-Metagenome	Medium
3300020793.fa.2	p__Bacteroidetes (UID2605)	350	316	210	45.1	0.95	0	1980227	371	129	151	21540	21540	15350	13111	97631	97631	35.3	1.82	92.38	11	1971	150	163	3	0	0	0	Mini-Metagenome	Low
3300020795.fa.6	p__Bacteroidetes (UID2605)	350	316	210	52.32	0	0	2811239	703	104	129	43630	43606	27031	21787	127520	127520	43.2	1.45	90.59	11	2461	133	183	0	0	0	0	Mini-Metagenome	Medium
3300020799.fa.2	p__Bacteroidetes (UID2605)	350	316	210	42.92	0	0	1375887	379	116	140	15801	15801	11861	9825	46046	46046	39.9	1.56	91.34	11	1305	166	150	0	0	0	0	Mini-Metagenome	Low
3300020800.fa.2	p__Bacteroidetes (UID2605)	350	316	210	64.4	15.16	5.26	5184513	2224	337	432	25575	24047	15384	11996	78084	78084	44.5	2.12	87.62	11	4944	121	159	35	1	0	0	Mini-Metagenome	Medium
3300020801.fa.6	p__Bacteroidetes (UID2605)	350	316	210	67.46	0.71	0	4371386	920	224	264	30442	29751	19515	16554	89483	89483	41.8	1.5	87.71	11	4135	86	228	2	0	0	0	Mini-Metagenome	Medium
3300020802.fa.2	p__Bacteroidetes (UID2605)	350	316	210	48.23	0	0	1894260	307	131	151	20325	18772	14460	12542	72324	72324	42	2.05	90.97	11	1829	151	165	0	0	0	0	Mini-Metagenome	Low
3300020807.fa.2	p__Bacteroidetes (UID2605)	350	316	210	62.4	1.67	0	2420208	1090	153	190	23738	23738	15818	12732	68736	68736	39.8	1.49	91.2	11	2253	121	190	5	0	0	0	Mini-Metagenome	Medium
3300020827.fa.1	p__Bacteroidetes (UID2605)	350	316	210	46.9	0.71	0	2168534	428	147	169	20535	19220	14751	12829	66352	64512	45.5	1.43	91.03	11	2116	165	149	2	0	0	0	Mini-Metagenome	Low
3300020838.fa.2	p__Bacteroidetes (UID2605)	350	316	210	49.7	0.71	0	2727991	381	192	226	22430	22430	14208	12069	64430	64430	42.7	1.49	90.04	11	2598	155	159	2	0	0	0	Mini-Metagenome	Low
3300020863.fa.3	p__Bacteroidetes (UID2605)	350	316	210	38.93	0.48	100	1142741	531	87	114	20803	18027	13134	10019	50615	50615	40.2	1.15	92.07	11	1101	179	135	2	0	0	0	Mini-Metagenome	Low
3300020874.fa.2	p__Bacteroidetes (UID2605)	350	316	210	23.66	0	0	1323627	647	124	158	16248	14942	10674	8373	59183	59183	41.1	1.92	87.53	11	1275	232	84	0	0	0	0	Mini-Metagenome	Low
3300020879.fa.4	p__Bacteroidetes (UID2605)	350	316	210	59.5	0.95	0	2152283	253	102	122	31100	30996	21100	17639	127966	123897	35.2	1.8	93.14	11	2091	114	199	3	0	0	0	Mini-Metagenome	Medium
3300020888.fa.3	p__Bacteroidetes (UID2605)	350	316	210	26.01	0.63	0	1240924	564	120	160	14797	14695	10341	7752	56546	56546	40.9	2.2	90.38	11	1280	230	84	2	0	0	0	Mini-Metagenome	Low
3300020898.fa.6	p__Bacteroidetes (UID2605)	350	316	210	62.3	0.48	0	3107232	1169	188	238	24993	23128	16527	13050	90683	90683	40.4	1.61	89.8	11	2796	136	179	1	0	0	0	Mini-Metagenome	Medium
3300020911.fa.6	p__Bacteroidetes (UID2605)	350	316	210	42.86	0.48	0	2618491	1036	194	238	17899	17899	13497	10997	58729	58729	41.8	1.63	87.81	11	2510	187	127	2	0	0	0	Mini-Metagenome	Low
3300020930.fa.2	p__Bacteroidetes (UID2605)	350	316	210	33.94	0	0	2256436	887	175	225	20070	18212	12893	10024	71632	71632	41.8	1.53	87.51	11	2207	192	124	0	0	0	0	Mini-Metagenome	Low
3300020934.fa.1	p__Bacteroidetes (UID2605)	350	316	210	47.12	0	0	1326411	386	61	77	33445	32643	21744	17221	90487	90487	37.7	1.18	91.52	11	1261	150	166	0	0	0	0	Mini-Metagenome	Low
3300020934.fa.3	p__Bacteroidetes (UID2605)	350	316	210	57.03	0.48	0	3125577	1251	162	212	29672	28333	19293	14737	86640	86640	40.4	1.65	89.65	11	2782	139	176	1	0	0	0	Mini-Metagenome	Medium
3300020940.fa.6	p__Bacteroidetes (UID2605)	350	316	210	35.93	0.24	0	1227024	749	114	135	14050	13280	10763	9083	40486	40486	40	1.56	91.04	11	1139	193	122	1	0	0	0	Mini-Metagenome	Low
3300020945.fa.3	p__Bacteroidetes (UID2605)	350	316	210	27.64	0	0	1211343	457	104	130	16965	16264	11647	9314	58033	58033	43.6	1.37	89.93	11	1193	195	121	0	0	0	0	Mini-Metagenome	Low
3300020946.fa.3	p__Bacteroidetes (UID2605)	350	316	210	57.4	0	0	2316720	557	136	165	25845	23964	17034	14037	89377	84013	41.2	2.08	93.52	11	2107	140	176	0	0	0	0	Mini-Metagenome	Medium
3300020952.fa.2	p__Bacteroidetes (UID2605)	350	316	210	22.06	0	0	855654	211	65	77	18819	18817	13163	11109	54164	54164	39.5	2.26	91.94	11	760	233	83	0	0	0	0	Mini-Metagenome	Low
3300020962.fa.1	p__Bacteroidetes (UID2605)	350	316	210	26.22	0	0	691559	150	55	70	20396	20396	12573	9877	61869	61869	37.4	2.18	91.53	11	722	232	84	0	0	0	0	Mini-Metagenome	Low
3300020963.fa.2	p__Bacteroidetes (UID2605)	350	316	210	26.35	0	0	1211112	421	83	105	24290	23047	14591	11530	55758	55758	42.3	1.56	89.71	11	1206	218	98	0	0	0	0	Mini-Metagenome	Low
3300020964.fa.3	p__Bacteroidetes (UID2605)	350	316	210	52.08	0.48	0	2905395	1184	137	180	41179	39100	21207	16134	116398	116256	40.3	1.63	89.52	11	2557	156	159	1	0	0	0	Mini-Metagenome	Medium
3300020967.fa.6	p__Bacteroidetes (UID2605)	350	316	210	67.33	0.24	0	2623768	707	125	156	34158	34158	20990	16814	106982	102500	40.6	1.86	93.14	11	2399	101	214	1	0	0	0	Mini-Metagenome	Medium
3300020976.fa.2	p__Bacteroidetes (UID2605)	350	316	210	64.06	9.37	31.82	3603215	1104	257	333	22710	21103	14020	10817	69711	67969	40.8	2.09	89.89	11	3430	119	175	22	0	0	0	Mini-Metagenome	Medium
3300020978.fa.2	p__Bacteroidetes (UID2605)	350	316	210	67.41	0	0	3216064	469	131	155	40020	38144	24550	20745	109254	109254	41.9	1.72	89.28	11	3013	130	186	0	0	0	0	Mini-Metagenome	Medium
3300020989.fa.1	p__Bacteroidetes (UID2605)	350	316	210	68.29	0	0	2369825	644	94	118	33851	32940	25210	20077	106565	105278	44.6	1.57	94.55	11	2060	89	227	0	0	0	0	Mini-Metagenome	Medium
3300020989.fa.3	p__Bacteroidetes (UID2605)	350	316	210	42.94	5.87	0	1783160	870	159	192	14585	14404	11214	9282	73846	49167	39.3	1.46	92.32	11	1663	191	112	12	1	0	0	Mini-Metagenome	Low
3300021002.fa.5	p__Bacteroidetes (UID2605)	350	316	210	59.91	0.16	0	4309092	939	218	267	31826	31113	19766	16135	98625	87682	45.8	2.03	85.69	11	3913	124	191	1	0	0	0	Mini-Metagenome	Medium
3300021004.fa.4	p__Bacteroidetes (UID2605)	350	316	210	48.06	0	0	2714514	1033	214	249	20711	19566	12684	10897	93819	66950	37.7	2.04	86.5	11	2387	166	150	0	0	0	0	Mini-Metagenome	Low
3300021007.fa.4	p__Bacteroidetes (UID2605)	350	316	210	27.7	0	0	1079404	272	97	122	17119	16666	11127	8845	60075	60075	44.3	1.71	91.59	11	1129	232	84	0	0	0	0	Mini-Metagenome	Low
3300021011.fa.1	p__Bacteroidetes (UID2605)	350	316	210	54.15	3.1	0	2481805	535	163	199	22528	21953	15225	12468	107130	107130	40.5	1.58	88.57	11	2318	154	149	13	0	0	0	Mini-Metagenome	Medium
3300021018.fa.2	p__Bacteroidetes (UID2605)	350	316	210	64.64	3.28	11.11	4772654	581	241	277	31567	31096	19803	17227	152800	152800	45.6	1.93	86.06	11	4328	100	207	9	0	0	0	Mini-Metagenome	Medium
3300021018.fa.3	p__Bacteroidetes (UID2605)	350	316	210	52.14	0.71	50	3090954	599	146	183	30986	29930	21170	16887	98660	98660	40.3	1.71	88.28	11	2881	144	170	2	0	0	0	Mini-Metagenome	Medium
3300021023.fa.5	p__Bacteroidetes (UID2605)	350	316	210	64.71	1.67	80	2616332	769	232	260	18238	17573	11277	10059	70269	70269	41.8	2.34	90.92	11	2577	98	213	5	0	0	0	Mini-Metagenome	Medium
3300021027.fa.5	p__Bacteroidetes (UID2605)	350	316	210	54.24	0	0	2054650	299	110	124	32587	32395	18678	16567	72883	72883	41.2	1.47	91.84	11	1892	114	202	0	0	0	0	Mini-Metagenome	Medium
3300021030.fa.1	p__Bacteroidetes (UID2605)	350	316	210	66.71	0.71	0	4286162	874	206	264	31808	30918	20806	16232	112855	112855	45.4	1.47	86.8	11	4040	119	195	2	0	0	0	Mini-Metagenome	Medium
3300021036.fa.5	p__Bacteroidetes (UID2605)	350	316	210	53.43	0.5	100	2018055	430	113	134	26936	26735	17858	15056	105937	105937	41.5	1.88	90.71	11	1900	135	179	2	0	0	0	Mini-Metagenome	Medium
3300021036.fa.7	p__Bacteroidetes (UID2605)	350	316	210	63.17	19.06	20.9	5215554	2131	305	387	28113	26332	17100	13471	111052	111052	45.4	1.78	88.33	11	4820	114	156	37	8	1	0	Mini-Metagenome	Medium
3300021037.fa.6	p__Bacteroidetes (UID2605)	350	316	210	45.89	0.03	0	1788254	753	113	130	21721	20604	15825	13750	61115	61115	37.4	1.9	90.92	11	1715	180	135	1	0	0	0	Mini-Metagenome	Low
3300021042.fa.2	p__Bacteroidetes (UID2605)	350	316	210	67.29	21.81	10	3459298	1315	223	271	25179	24113	15512	12760	98297	98297	39.5	1.52	92.29	11	3218	90	156	70	0	0	0	Mini-Metagenome	Medium
3300021043.fa.2	p__Bacteroidetes (UID2605)	350	316	210	61.38	0.87	0	2687353	529	121	153	41915	40868	22209	17560	100297	99136	39.4	1.34	91.66	11	2470	106	207	3	0	0	0	Mini-Metagenome	Medium
3300021043.fa.5	p__Bacteroidetes (UID2605)	350	316	210	34.05	2.3	0	2110630	473	157	181	17444	17075	13443	11658	60434	60434	41.7	1.82	90.1	11	1941	204	106	6	0	0	0	Mini-Metagenome	Low
3300021044.fa.1	p__Bacteroidetes (UID2605)	350	316	210	33.06	3.37	36.36	3350639	744	307	360	14378	14354	10914	9305	49163	49163	43.8	2.59	87.06	11	3207	204	101	11	0	0	0	Mini-Metagenome	Low
1159581.fa.52	p__Euryarchaeota (UID3)	148	188	125	91.84	1.6	0	2227652	0	183	183	18243	18243	12172	12172	59300	59300	68.4	1.79	88.27	11	2170	14	172	2	0	0	0	Metagenome_Sorted	Medium
1159589.fa.19	p__Proteobacteria (UID3214)	2231	190	119	48.69	15.55	9.09	3122693	0	854	854	3565	3565	3656	3656	12442	12442	66.7	2.18	90.75	11	3636	105	65	19	1	0	0	Metagenome	Low
1159592.fa.22	p__Proteobacteria (UID3880)	1495	261	164	66.83	22.26	9.09	5034808	0	1197	1197	4262	4262	4206	4206	17440	17440	66.8	1.65	91.52	11	5524	88	140	25	6	2	0	Metagenome	Medium
3300020876.fa.1	p__Proteobacteria (UID3880)	1495	261	164	37.51	1.22	0	1357810	388	162	188	10063	10036	8381	7220	32379	32379	44.3	2.42	89	11	1402	143	116	2	0	0	0	Mini-Metagenome	Low
3300021000.fa.2	p__Proteobacteria (UID3880)	1495	261	164	34.79	0	0	796081	240	69	75	17630	17110	11537	10611	39792	39792	34	1.46	88.49	11	802	161	100	0	0	0	0	Mini-Metagenome	Low
1159581.fa.65	p__Proteobacteria (UID3887)	1487	259	162	84.16	14.06	61.54	3310256	0	588	588	6249	6249	5629	5629	30118	30118	67.6	1.79	92.98	11	3484	53	171	33	2	0	0	Metagenome	Medium
1159581.fa.10	root (UID1)	5656	56	24	0	0	0	631841	0	198	198	3069	3069	3191	3191	7748	7748	71.8	1.53	94.54	11	794	56	0	0	0	0	0	Metagenome	Low
1159581.fa.20	root (UID1)	5656	56	24	2.08	0	0	1698469	0	416	416	4107	4107	4082	4082	10712	10712	57.8	1.21	88.31	11	1745	54	2	0	0	0	0	Metagenome	Low
1159581.fa.26	root (UID1)	5656	56	24	100	999.13	26.34	56083971	0	4491	4491	22329	22329	12488	12488	416112	416112	58.5	1.4	88.63	11	52361	0	0	0	0	2	54	Metagenome	Medium
1159581.fa.27	root (UID1)	5656	56	24	4.17	0	0	331290	0	88	88	3621	3621	3764	3764	9703	9703	63.6	1.23	89.37	11	364	55	1	0	0	0	0	Metagenome	Low
1159581.fa.3	root (UID1)	5656	56	24	100	952.04	23.1	62418017	0	11223	11223	5906	5906	5561	5561	66539	66539	58.1	1.46	88.84	11	63212	0	0	6	11	6	33	Metagenome	Medium
1159581.fa.30	root (UID1)	5656	56	24	4.17	0	0	494097	0	165	165	2913	2913	2994	2994	5151	5151	72.2	2.36	92.44	11	525	55	1	0	0	0	0	Metagenome	Low
1159581.fa.39	root (UID1)	5656	56	24	0	0	0	1680157	0	211	211	9965	9965	7962	7962	76940	76940	63.7	2.32	82.99	11	2002	56	0	0	0	0	0	Metagenome	Low
1159581.fa.41	root (UID1)	5656	56	24	0	0	0	873354	0	55	55	23961	23961	15879	15879	101435	101435	54.3	0.96	80.88	11	941	56	0	0	0	0	0	Metagenome	Low
1159581.fa.62	root (UID1)	5656	56	24	0	0	0	786539	0	31	31	47770	47770	25372	25372	80532	80532	55.8	0.88	85.04	11	737	56	0	0	0	0	0	Metagenome	Low
1159581.fa.77	root (UID1)	5656	56	24	0	0	0	251876	0	43	43	6127	6127	5857	5857	15728	15728	61.8	1.34	81	11	286	56	0	0	0	0	0	Metagenome	Low
1159589.fa.12	root (UID1)	5656	56	24	9.38	9.38	75	581324	0	118	118	5035	5035	4926	4926	14891	14891	60.7	1	88.2	11	596	52	0	4	0	0	0	Metagenome	Low
1159589.fa.25	root (UID1)	5656	56	24	4.17	0	0	303662	0	58	58	5836	5836	5235	5235	10175	10175	59.3	1.21	87.64	11	300	55	1	0	0	0	0	Metagenome	Low
1159592.fa.12	root (UID1)	5656	56	24	0	0	0	1233133	0	36	36	56894	56894	34253	34253	183409	183409	55.8	1.34	86.95	11	1144	56	0	0	0	0	0	Metagenome	Low
1159592.fa.39	root (UID1)	5656	56	24	0	0	0	391387	0	84	84	4523	4523	4659	4659	15374	15374	54.6	1.86	84.51	11	439	56	0	0	0	0	0	Metagenome	Low
1159592.fa.4	root (UID1)	5656	56	24	4.17	0	0	980970	0	96	96	13478	13478	10218	10218	39008	39008	43.7	2.38	81.58	11	1060	55	1	0	0	0	0	Metagenome	Low
1159592.fa.43	root (UID1)	5656	56	24	8.33	0	0	935680	0	170	170	5470	5470	5504	5504	17231	17231	54.7	1.07	88.93	11	967	54	2	0	0	0	0	Metagenome	Low
1159592.fa.5	root (UID1)	5656	56	24	0	0	0	203695	0	26	26	7287	7287	7834	7834	26782	26782	53.6	1.15	81.24	11	232	56	0	0	0	0	0	Metagenome	Low
1159592.fa.52	root (UID1)	5656	56	24	0	0	0	3205629	0	310	310	13578	13578	10340	10340	134815	134815	58.3	1.2	83.82	11	3481	56	0	0	0	0	0	Metagenome	Low
1159592.fa.54	root (UID1)	5656	56	24	0	0	0	258030	0	7	7	72967	72967	36861	36861	89370	89370	55.1	0.51	86.57	11	235	56	0	0	0	0	0	Metagenome	Low
1159592.fa.59	root (UID1)	5656	56	24	0	0	0	537206	0	55	55	13993	13993	9767	9767	51691	51691	61.3	0.9	82.42	11	556	56	0	0	0	0	0	Metagenome	Low
1159592.fa.70	root (UID1)	5656	56	24	0	0	0	292994	0	13	13	30254	30254	22538	22538	59392	59392	60.2	0.91	83.76	11	270	56	0	0	0	0	0	Metagenome	Low
1159592.fa.72	root (UID1)	5656	56	24	8.33	4.17	0	5468359	0	500	500	14821	14821	10936	10936	125025	125025	58.6	1.65	84.73	11	6011	54	1	1	0	0	0	Metagenome	Low
1159592.fa.74	root (UID1)	5656	56	24	0	0	0	208790	0	54	54	3797	3797	3866	3866	7023	7023	58.3	1.19	90.34	11	214	56	0	0	0	0	0	Metagenome	Low
1159592.fa.75	root (UID1)	5656	56	24	0	0	0	777852	0	184	184	4241	4241	4227	4227	10173	10173	57.4	1.05	86.57	11	863	56	0	0	0	0	0	Metagenome	Low
1159592.fa.78	root (UID1)	5656	56	24	0	0	0	576646	0	25	25	30879	30879	23065	23065	93869	93869	56.4	0.76	85	11	543	56	0	0	0	0	0	Metagenome	Low
1159592.fa.92	root (UID1)	5656	56	24	0	0	0	329049	0	104	104	3108	3108	3163	3163	5443	5443	72.9	1.64	94.09	11	417	56	0	0	0	0	0	Metagenome	Low
1159595.fa.1	root (UID1)	5656	56	24	0	0	0	292502	0	59	59	4950	4950	4957	4957	15431	15431	50.7	1.49	90.49	11	333	56	0	0	0	0	0	Metagenome	Low
1159595.fa.13	root (UID1)	5656	56	24	4.17	0	0	577850	0	189	189	2923	2923	3057	3057	5456	5456	65.3	1.78	91.79	11	695	55	1	0	0	0	0	Metagenome	Low
1159595.fa.3	root (UID1)	5656	56	24	12.5	0	0	499847	0	157	157	3123	3123	3183	3183	6752	6752	68.9	1.64	94.59	11	591	53	3	0	0	0	0	Metagenome	Low
1159595.fa.31	root (UID1)	5656	56	24	0	0	0	215691	0	35	35	6374	6374	6162	6162	22984	22984	26.4	1.43	84	11	279	56	0	0	0	0	0	Metagenome	Low
1159595.fa.33	root (UID1)	5656	56	24	0	0	0	999856	0	38	38	62469	62469	26312	26312	188428	188428	54.6	1.45	83.41	11	988	56	0	0	0	0	0	Metagenome	Low
1159595.fa.40	root (UID1)	5656	56	24	4.17	0	0	208347	0	58	58	3756	3756	3592	3592	6343	6343	45.1	1.17	91.19	11	252	55	1	0	0	0	0	Metagenome	Low
3300020614.fa.4	root (UID1)	5656	56	24	0	0	0	452454	274	55	71	14492	9949	8226	6368	25169	24307	55.1	2.08	86.32	11	438	56	0	0	0	0	0	Mini-Metagenome	Low
3300020616.fa.2	root (UID1)	5656	56	24	0	0	0	200034	40	13	17	23435	23435	15387	11764	41690	41225	43.7	2.09	96.85	11	147	56	0	0	0	0	0	Mini-Metagenome	Low
3300020616.fa.5	root (UID1)	5656	56	24	0	0	0	277464	70	30	37	11667	10553	9248	7497	28974	28974	60.3	0.93	90.42	11	269	56	0	0	0	0	0	Mini-Metagenome	Low
3300020616.fa.7	root (UID1)	5656	56	24	0	0	0	397405	230	61	84	7243	6392	6514	4728	19960	19960	58.7	1.35	90.98	11	350	56	0	0	0	0	0	Mini-Metagenome	Low
3300020617.fa.2	root (UID1)	5656	56	24	4.17	0	0	240222	120	14	17	24548	24548	17158	14123	34737	34737	44.4	1.23	91.55	11	274	55	1	0	0	0	0	Mini-Metagenome	Low
3300020617.fa.3	root (UID1)	5656	56	24	0	0	0	301689	80	36	44	10539	10539	8380	6854	18868	18868	44.1	1.13	92.44	11	318	56	0	0	0	0	0	Mini-Metagenome	Low
3300020618.fa.6	root (UID1)	5656	56	24	4.17	0	0	281641	10	21	22	19409	19409	13411	12801	34314	34314	41	1.02	92.3	11	237	55	1	0	0	0	0	Mini-Metagenome	Low
3300020619.fa.4	root (UID1)	5656	56	24	4.17	0	0	204864	220	20	33	17999	9420	10243	6201	58617	36456	61.1	1.84	85.35	11	213	55	1	0	0	0	0	Mini-Metagenome	Low
3300020623.fa.1	root (UID1)	5656	56	24	0	0	0	932799	496	82	115	18514	15912	11375	8106	67096	49918	53.6	2.48	89.61	11	901	56	0	0	0	0	0	Mini-Metagenome	Low
3300020623.fa.4	root (UID1)	5656	56	24	0	0	0	255177	169	33	43	10061	9791	7732	5930	35850	18145	60.8	1.37	87.81	11	244	56	0	0	0	0	0	Mini-Metagenome	Low
3300020624.fa.3	root (UID1)	5656	56	24	0	0	0	241239	109	28	35	12358	10394	8615	6889	23252	23252	53.2	2.22	90.08	11	248	56	0	0	0	0	0	Mini-Metagenome	Low
3300020624.fa.4	root (UID1)	5656	56	24	16.67	0	0	1765019	375	136	172	20449	19110	12978	10259	50088	49668	58.8	1.17	88.19	11	1589	52	4	0	0	0	0	Mini-Metagenome	Low
3300020624.fa.6	root (UID1)	5656	56	24	0	0	0	434694	300	37	49	20188	16002	11748	8865	56473	56473	58	3.08	83.47	11	383	56	0	0	0	0	0	Mini-Metagenome	Low
3300020625.fa.1	root (UID1)	5656	56	24	4.17	0	0	412976	83	41	48	15727	15727	10072	8601	27362	27362	49.1	2.59	90.27	11	369	55	1	0	0	0	0	Mini-Metagenome	Low
3300020626.fa.1	root (UID1)	5656	56	24	0	0	0	214296	70	25	32	10749	9324	8571	6694	22760	22760	57	1.46	87.09	11	231	56	0	0	0	0	0	Mini-Metagenome	Low
3300020626.fa.6	root (UID1)	5656	56	24	0	0	0	631098	507	73	111	11700	9665	8645	5681	27823	27823	58.2	1.3	86.89	11	667	56	0	0	0	0	0	Mini-Metagenome	Low
3300020626.fa.8	root (UID1)	5656	56	24	0	0	0	250634	130	40	53	8277	6842	6265	4726	16933	16933	60.9	1.65	77.84	11	332	56	0	0	0	0	0	Mini-Metagenome	Low
3300020628.fa.7	root (UID1)	5656	56	24	4.17	0	0	434346	164	48	63	12967	12066	9048	6891	67100	37113	54.7	1.19	86.98	11	454	55	1	0	0	0	0	Mini-Metagenome	Low
3300020630.fa.1	root (UID1)	5656	56	24	8.33	0	0	583888	96	89	97	8169	8169	6560	6018	18092	18092	42.4	2.38	87.68	11	630	54	2	0	0	0	0	Mini-Metagenome	Low
3300020630.fa.2	root (UID1)	5656	56	24	4.17	0	0	354421	30	39	42	10925	10925	9087	8437	30831	30831	55	1.91	87.25	11	356	55	1	0	0	0	0	Mini-Metagenome	Low
3300020631.fa.2	root (UID1)	5656	56	24	0	0	0	294453	150	37	52	12440	8752	7958	5659	25956	25956	54.3	2.07	81.8	11	349	56	0	0	0	0	0	Mini-Metagenome	Low
3300020632.fa.1	root (UID1)	5656	56	24	0	0	0	228713	110	30	41	9905	8974	7623	5575	21165	21165	58.6	1.09	87.66	11	224	56	0	0	0	0	0	Mini-Metagenome	Low
3300020633.fa.2	root (UID1)	5656	56	24	4.17	0	0	286204	40	35	39	9838	8821	8177	7337	38362	38362	43.6	1.54	89.68	11	300	55	1	0	0	0	0	Mini-Metagenome	Low
3300020634.fa.2	root (UID1)	5656	56	24	0	0	0	479163	242	50	74	14857	12736	9583	6471	32414	32296	54.4	1.38	84.96	11	545	56	0	0	0	0	0	Mini-Metagenome	Low
3300020635.fa.4	root (UID1)	5656	56	24	0	0	0	285100	50	30	35	11100	10899	9503	8144	31193	31193	38.6	1.71	92.13	11	258	56	0	0	0	0	0	Mini-Metagenome	Low
3300020639.fa.2	root (UID1)	5656	56	24	0	0	0	389020	260	49	75	10428	10175	7939	5183	30669	30669	55.2	1.52	84.11	11	413	56	0	0	0	0	0	Mini-Metagenome	Low
3300020639.fa.3	root (UID1)	5656	56	24	8.33	0	0	353845	253	43	58	10999	10413	8228	6096	32522	29599	59	1.39	84.72	11	332	54	2	0	0	0	0	Mini-Metagenome	Low
3300020642.fa.1	root (UID1)	5656	56	24	4.17	0	0	298072	203	42	57	8487	7998	7096	5225	23203	23203	41.7	1.83	88.8	11	294	55	1	0	0	0	0	Mini-Metagenome	Low
3300020644.fa.2	root (UID1)	5656	56	24	4.17	0	0	320275	101	34	41	18363	18363	9419	7809	46203	46203	58.3	1.39	88.98	11	292	55	1	0	0	0	0	Mini-Metagenome	Low
3300020644.fa.3	root (UID1)	5656	56	24	12.5	0	0	717021	330	57	72	18253	16671	12579	9954	57500	57500	39.8	1.36	93.11	11	638	53	3	0	0	0	0	Mini-Metagenome	Low
3300020644.fa.6	root (UID1)	5656	56	24	4.17	0	0	367744	83	37	44	14374	14374	9939	8355	26245	26245	44.2	1.74	84.19	11	358	55	1	0	0	0	0	Mini-Metagenome	Low
3300020644.fa.9	root (UID1)	5656	56	24	0	0	0	389422	80	47	55	12102	10038	8285	7078	30992	30992	40.6	1.86	87.53	11	397	56	0	0	0	0	0	Mini-Metagenome	Low
3300020645.fa.3	root (UID1)	5656	56	24	0	0	0	259961	166	37	52	8514	8191	7025	4996	29586	29586	58.5	1.46	86.64	11	280	56	0	0	0	0	0	Mini-Metagenome	Low
3300020646.fa.1	root (UID1)	5656	56	24	0	0	0	286335	90	43	52	8811	8811	6658	5504	19880	19880	41.9	2.3	90.31	11	306	56	0	0	0	0	0	Mini-Metagenome	Low
3300020651.fa.3	root (UID1)	5656	56	24	4.17	0	0	225030	187	27	42	14646	8437	8334	5353	33446	33446	55.9	1.61	89.82	11	249	55	1	0	0	0	0	Mini-Metagenome	Low
3300020651.fa.4	root (UID1)	5656	56	24	4.17	0	0	230711	90	27	36	17840	17840	8544	6406	34455	34455	52.8	2.33	94.69	11	231	55	1	0	0	0	0	Mini-Metagenome	Low
3300020651.fa.5	root (UID1)	5656	56	24	0	0	0	284047	80	33	41	10648	10648	8607	6926	27472	26679	44.3	1.33	92.01	11	319	56	0	0	0	0	0	Mini-Metagenome	Low
3300020652.fa.3	root (UID1)	5656	56	24	4.17	4.17	0	490276	338	54	75	15151	15151	9079	6532	28921	28921	56.3	1.68	87.99	11	506	55	0	1	0	0	0	Mini-Metagenome	Low
3300020653.fa.3	root (UID1)	5656	56	24	0	0	0	263171	120	31	43	15143	12839	8489	6117	56587	44158	55.8	1.48	84.16	11	255	56	0	0	0	0	0	Mini-Metagenome	Low
3300020653.fa.4	root (UID1)	5656	56	24	0	0	0	461248	212	53	70	13317	13229	8702	6586	36104	36104	53.3	1.44	91.04	11	470	56	0	0	0	0	0	Mini-Metagenome	Low
3300020655.fa.4	root (UID1)	5656	56	24	0	0	0	261062	102	23	27	15121	15121	11350	9665	40078	37174	57.6	1.71	83.52	11	281	56	0	0	0	0	0	Mini-Metagenome	Low
3300020656.fa.4	root (UID1)	5656	56	24	0	0	0	245991	166	16	24	26917	26197	15374	10242	41851	41742	48.1	0.81	89.23	11	275	56	0	0	0	0	0	Mini-Metagenome	Low
3300020656.fa.8	root (UID1)	5656	56	24	0	0	0	466885	175	48	61	15018	15018	9726	7650	33602	31720	46.8	2.21	91.43	11	479	56	0	0	0	0	0	Mini-Metagenome	Low
3300020657.fa.2	root (UID1)	5656	56	24	0	0	0	263592	60	34	40	11238	11238	7752	6588	17934	17934	54.7	1.62	92.84	11	264	56	0	0	0	0	0	Mini-Metagenome	Low
3300020658.fa.3	root (UID1)	5656	56	24	0	0	0	388757	189	47	64	9746	9314	8271	6071	43396	43396	54.4	2.24	82.58	11	401	56	0	0	0	0	0	Mini-Metagenome	Low
3300020659.fa.2	root (UID1)	5656	56	24	0	0	0	689893	240	44	68	42253	42253	15679	10141	145485	76615	53.9	0.86	83.26	11	704	56	0	0	0	0	0	Mini-Metagenome	Low
3300020660.fa.1	root (UID1)	5656	56	24	0	0	0	595867	291	65	87	12555	11402	9167	6845	35919	35806	46	1.75	92.58	11	678	56	0	0	0	0	0	Mini-Metagenome	Low
3300020660.fa.4	root (UID1)	5656	56	24	0	0	0	337506	260	32	40	13796	13639	10547	8431	26269	25357	34.9	1.07	87.71	11	286	56	0	0	0	0	0	Mini-Metagenome	Low
3300020660.fa.6	root (UID1)	5656	56	24	0	0	0	256418	125	36	47	8085	8085	7122	5453	30296	30296	56.3	1.71	87.12	11	276	56	0	0	0	0	0	Mini-Metagenome	Low
3300020660.fa.7	root (UID1)	5656	56	24	0	0	0	313331	129	32	41	15298	14718	9791	7639	37125	36234	39.7	1.35	93.01	11	297	56	0	0	0	0	0	Mini-Metagenome	Low
3300020661.fa.1	root (UID1)	5656	56	24	0	0	0	715872	882	90	148	11033	8409	7954	4831	48699	28183	61.1	1.87	85.6	11	704	56	0	0	0	0	0	Mini-Metagenome	Low
3300020661.fa.4	root (UID1)	5656	56	24	0	0	0	302154	120	27	32	20316	20316	11190	9438	47167	46572	53	1.57	90.26	11	281	56	0	0	0	0	0	Mini-Metagenome	Low
3300020663.fa.4	root (UID1)	5656	56	24	0	0	0	330350	80	45	53	10869	9737	7341	6231	24720	24720	55.5	0.97	90.24	11	340	56	0	0	0	0	0	Mini-Metagenome	Low
3300020666.fa.1	root (UID1)	5656	56	24	0	0	0	1183063	354	108	140	14357	13827	10954	8447	44747	44747	40.5	1.97	89.53	11	1085	56	0	0	0	0	0	Mini-Metagenome	Low
3300020667.fa.1	root (UID1)	5656	56	24	4.17	0	0	1379930	236	85	104	23844	23008	16234	13266	69700	68771	42.4	1.44	88.53	11	1216	55	1	0	0	0	0	Mini-Metagenome	Low
3300020668.fa.7	root (UID1)	5656	56	24	0	0	0	382156	195	48	61	9972	8854	7961	6261	31902	31902	61	1.75	87.25	11	369	56	0	0	0	0	0	Mini-Metagenome	Low
3300020670.fa.7	root (UID1)	5656	56	24	0	0	0	215190	110	20	22	15706	14524	10759	9776	49184	49184	39.2	1.19	87.55	11	74	56	0	0	0	0	0	Mini-Metagenome	Low
3300020670.fa.8	root (UID1)	5656	56	24	4.17	0	0	207366	10	21	22	17881	17881	9874	9425	23646	23646	39.7	1.33	93.37	11	203	55	1	0	0	0	0	Mini-Metagenome	Low
3300020671.fa.2	root (UID1)	5656	56	24	0	0	0	337279	154	38	52	15316	15316	8875	6483	29245	29245	54.3	1.53	88.83	11	268	56	0	0	0	0	0	Mini-Metagenome	Low
3300020671.fa.5	root (UID1)	5656	56	24	4.17	0	0	520793	277	62	88	11042	9802	8399	5914	60236	36721	58.9	2.23	85.37	11	521	55	1	0	0	0	0	Mini-Metagenome	Low
3300020671.fa.9	root (UID1)	5656	56	24	0	0	0	536715	234	37	50	24360	18915	14505	10729	69857	68840	55.1	1.3	81.67	11	565	56	0	0	0	0	0	Mini-Metagenome	Low
3300020672.fa.9	root (UID1)	5656	56	24	0	0	0	211781	141	29	42	7866	6630	7302	5039	52104	35441	63.6	1.37	87.24	11	237	56	0	0	0	0	0	Mini-Metagenome	Low
3300020674.fa.1	root (UID1)	5656	56	24	0	0	0	481930	199	46	62	18938	18938	10476	7769	39562	39562	56.5	1.13	89.5	11	469	56	0	0	0	0	0	Mini-Metagenome	Low
3300020674.fa.8	root (UID1)	5656	56	24	4.17	0	0	440825	176	50	63	13499	12043	8816	6994	39806	39728	57.7	1.86	87.42	11	466	55	1	0	0	0	0	Mini-Metagenome	Low
3300020675.fa.4	root (UID1)	5656	56	24	16.67	0	0	2289406	1060	221	313	18320	15802	10359	7311	107164	107164	53.2	2.08	85.77	11	2340	52	4	0	0	0	0	Mini-Metagenome	Low
3300020740.fa.1	root (UID1)	5656	56	24	0	0	0	438862	517	38	55	18887	13756	11549	7969	37610	37610	57.4	1.54	86.98	11	441	56	0	0	0	0	0	Mini-Metagenome	Low
3300020746.fa.4	root (UID1)	5656	56	24	0	0	0	267665	140	42	56	6809	6581	6372	4777	33136	26545	55.4	1.16	82.61	11	266	56	0	0	0	0	0	Mini-Metagenome	Low
3300020747.fa.1	root (UID1)	5656	56	24	0	0	0	541667	445	62	86	21876	14274	8736	6293	43810	43810	60.7	2.08	79.95	11	630	56	0	0	0	0	0	Mini-Metagenome	Low
3300020747.fa.3	root (UID1)	5656	56	24	0	0	0	212703	121	34	42	7112	6528	6255	5061	17186	17186	52.4	1.78	92.47	11	203	56	0	0	0	0	0	Mini-Metagenome	Low
3300020749.fa.1	root (UID1)	5656	56	24	0	0	0	219333	178	26	36	11566	10353	8435	6087	18699	18699	53.4	1.2	90.4	11	235	56	0	0	0	0	0	Mini-Metagenome	Low
3300020749.fa.3	root (UID1)	5656	56	24	8.33	0	0	534019	210	44	57	19085	18721	12136	9365	42243	39398	47.4	1.86	94.52	11	595	54	2	0	0	0	0	Mini-Metagenome	Low
3300020751.fa.1	root (UID1)	5656	56	24	0	0	0	234263	130	33	37	8774	8600	7098	6327	20892	20892	44.1	1.57	90.41	11	192	56	0	0	0	0	0	Mini-Metagenome	Low
3300020751.fa.3	root (UID1)	5656	56	24	0	0	0	215550	173	19	32	16054	14824	11344	6730	28111	28111	52.5	2.25	89.08	11	266	56	0	0	0	0	0	Mini-Metagenome	Low
3300020752.fa.4	root (UID1)	5656	56	24	0	0	0	359696	143	34	47	15015	14111	10579	7650	26670	26670	52.7	1.06	71.63	11	381	56	0	0	0	0	0	Mini-Metagenome	Low
3300020755.fa.4	root (UID1)	5656	56	24	0	0	0	234795	208	38	51	7387	6684	6178	4599	30353	30353	61.3	2.53	89.5	11	243	56	0	0	0	0	0	Mini-Metagenome	Low
3300020758.fa.1	root (UID1)	5656	56	24	0	0	0	246479	337	37	53	8497	7583	6661	4644	33765	32892	58.3	1.53	90.81	11	274	56	0	0	0	0	0	Mini-Metagenome	Low
3300020758.fa.2	root (UID1)	5656	56	24	0	0	0	248316	70	22	29	16206	11829	11287	8560	26820	26820	52.2	1.83	87.78	11	255	56	0	0	0	0	0	Mini-Metagenome	Low
3300020758.fa.7	root (UID1)	5656	56	24	12.5	0	0	462109	190	21	31	36502	35329	22005	14900	99439	67956	40.7	1.38	90.41	11	449	53	3	0	0	0	0	Mini-Metagenome	Low
3300020759.fa.5	root (UID1)	5656	56	24	0	0	0	200305	70	25	32	11713	11713	8012	6257	21363	21363	44.4	1.23	91.84	11	222	56	0	0	0	0	0	Mini-Metagenome	Low
3300020760.fa.1	root (UID1)	5656	56	24	0	0	0	208181	110	29	40	9094	8594	7178	5201	18955	17827	61.3	1.01	89.52	11	218	56	0	0	0	0	0	Mini-Metagenome	Low
3300020761.fa.4	root (UID1)	5656	56	24	12.5	0	0	588190	196	69	84	12598	11592	8524	6999	36044	36044	40.1	2.18	86.29	11	506	53	3	0	0	0	0	Mini-Metagenome	Low
3300020763.fa.2	root (UID1)	5656	56	24	0	0	0	218850	50	20	25	18698	18698	10942	8752	51344	51344	55.9	0.8	87.9	11	229	56	0	0	0	0	0	Mini-Metagenome	Low
3300020763.fa.6	root (UID1)	5656	56	24	4.17	0	0	312765	70	36	43	10466	10106	8687	7271	47579	47579	45	2.37	89.84	11	324	55	1	0	0	0	0	Mini-Metagenome	Low
3300020765.fa.2	root (UID1)	5656	56	24	0	0	0	1131041	414	105	143	16232	15999	10771	7906	41638	41638	58	2.41	86.91	11	1122	56	0	0	0	0	0	Mini-Metagenome	Low
3300020768.fa.6	root (UID1)	5656	56	24	12.5	0	0	657376	764	86	133	11179	9190	7643	4936	44214	44214	55.9	1.27	87.41	11	655	53	3	0	0	0	0	Mini-Metagenome	Low
3300020769.fa.1	root (UID1)	5656	56	24	4.17	0	0	747747	182	53	56	19051	19051	14108	13349	64894	64894	34.7	1.68	89.54	11	684	55	1	0	0	0	0	Mini-Metagenome	Low
3300020770.fa.1	root (UID1)	5656	56	24	4.17	0	0	362992	132	18	25	36085	36085	20166	14514	92439	90879	38.6	1.6	88.94	11	311	55	1	0	0	0	0	Mini-Metagenome	Low
3300020770.fa.8	root (UID1)	5656	56	24	0	0	0	269510	226	27	39	18924	18924	9981	6904	87821	87821	62.1	1.4	82.82	11	314	56	0	0	0	0	0	Mini-Metagenome	Low
3300020772.fa.4	root (UID1)	5656	56	24	8.33	0	0	683780	10	16	17	63152	63152	42736	40221	103689	103689	40.4	1.25	89.97	11	579	54	2	0	0	0	0	Mini-Metagenome	Low
3300020773.fa.4	root (UID1)	5656	56	24	0	0	0	211698	210	9	12	51862	26466	23522	17624	59399	59399	47	1.89	90.52	11	65	56	0	0	0	0	0	Mini-Metagenome	Low
3300020774.fa.3	root (UID1)	5656	56	24	4.17	0	0	893318	230	71	94	22471	22471	12581	9500	63226	63226	54.1	2.39	90.75	11	978	55	1	0	0	0	0	Mini-Metagenome	Low
3300020774.fa.4	root (UID1)	5656	56	24	0	0	0	376227	50	47	52	12269	12269	8004	7234	36782	36782	29.5	1.83	85.22	11	397	56	0	0	0	0	0	Mini-Metagenome	Low
3300020775.fa.3	root (UID1)	5656	56	24	10.42	0	0	716971	191	62	77	19539	19539	11564	9308	55980	55980	57.3	2.09	92.87	11	701	52	4	0	0	0	0	Mini-Metagenome	Low
3300020779.fa.1	root (UID1)	5656	56	24	0	0	0	350498	125	25	37	15972	13745	14019	9469	65657	65657	52.9	1.25	86.35	11	257	56	0	0	0	0	0	Mini-Metagenome	Low
3300020779.fa.2	root (UID1)	5656	56	24	4.17	0	0	330735	160	44	60	10605	9294	7516	5509	33847	33847	58.8	1.59	84.36	11	341	55	1	0	0	0	0	Mini-Metagenome	Low
3300020781.fa.7	root (UID1)	5656	56	24	0	0	0	329563	170	41	49	11402	10837	8038	6722	31265	31265	40.1	2.02	88.99	11	314	56	0	0	0	0	0	Mini-Metagenome	Low
3300020782.fa.4	root (UID1)	5656	56	24	0	0	0	966416	402	98	135	15786	14518	9861	7155	43011	38920	55.7	1.77	88.12	11	944	56	0	0	0	0	0	Mini-Metagenome	Low
3300020783.fa.2	root (UID1)	5656	56	24	0	0	0	245782	381	23	31	21254	21254	10686	7916	74821	74821	60.1	1.31	85.13	11	238	56	0	0	0	0	0	Mini-Metagenome	Low
3300020784.fa.6	root (UID1)	5656	56	24	0	0	0	339790	188	21	29	35959	35959	16180	11710	58112	58112	42.4	1.22	82.68	11	362	56	0	0	0	0	0	Mini-Metagenome	Low
3300020786.fa.5	root (UID1)	5656	56	24	0	0	0	209987	100	19	29	20259	15397	11051	7237	38188	37200	42.3	1.44	88.31	11	197	56	0	0	0	0	0	Mini-Metagenome	Low
3300020787.fa.5	root (UID1)	5656	56	24	0	0	0	599737	452	82	117	9151	7315	7313	5122	38893	38893	61	1.59	88.19	11	598	56	0	0	0	0	0	Mini-Metagenome	Low
3300020787.fa.7	root (UID1)	5656	56	24	0	0	0	1105295	568	101	137	20300	17995	10943	8063	62883	62883	55.9	1.93	85.55	11	1086	56	0	0	0	0	0	Mini-Metagenome	Low
3300020788.fa.3	root (UID1)	5656	56	24	0	0	0	229090	279	26	39	12631	9482	8811	5866	27185	27185	56.7	1.36	91.51	11	224	56	0	0	0	0	0	Mini-Metagenome	Low
3300020789.fa.1	root (UID1)	5656	56	24	4.17	0	0	208708	20	21	23	12794	12794	9938	9073	24985	24985	41.7	1.34	88.49	11	197	55	1	0	0	0	0	Mini-Metagenome	Low
3300020790.fa.5	root (UID1)	5656	56	24	0	0	0	556412	312	68	90	10398	9909	8182	6178	39850	28735	51.6	2.13	89.11	11	647	56	0	0	0	0	0	Mini-Metagenome	Low
3300020791.fa.1	root (UID1)	5656	56	24	0	0	0	239208	297	39	58	7791	5790	6133	4119	30059	30059	58.4	1.47	89.71	11	262	56	0	0	0	0	0	Mini-Metagenome	Low
3300020791.fa.4	root (UID1)	5656	56	24	4.17	0	0	274512	213	41	49	8444	8418	6695	5597	22096	22096	38.5	2.74	88.14	11	289	55	1	0	0	0	0	Mini-Metagenome	Low
3300020792.fa.3	root (UID1)	5656	56	24	4.17	0	0	205744	79	17	21	17388	17388	12102	9793	37479	37479	47.7	1.22	88.46	11	255	55	1	0	0	0	0	Mini-Metagenome	Low
3300020795.fa.3	root (UID1)	5656	56	24	12.5	0	0	494899	140	31	45	34672	29071	15964	10994	73512	58492	48.8	2.24	92.29	11	453	53	3	0	0	0	0	Mini-Metagenome	Low
3300020796.fa.4	root (UID1)	5656	56	24	4.17	0	0	386197	390	59	89	8793	7630	6545	4334	24940	23030	57.4	2.13	88.43	11	408	55	1	0	0	0	0	Mini-Metagenome	Low
3300020796.fa.5	root (UID1)	5656	56	24	4.17	0	0	220000	50	32	37	8984	8984	6875	5944	22265	22265	63	1.17	87.28	11	230	55	1	0	0	0	0	Mini-Metagenome	Low
3300020798.fa.2	root (UID1)	5656	56	24	0	0	0	264435	178	46	58	7234	6682	5748	4556	18529	18529	55.1	1.66	88.17	11	279	56	0	0	0	0	0	Mini-Metagenome	Low
3300020798.fa.4	root (UID1)	5656	56	24	12.5	0	0	362114	130	37	41	12220	11931	9786	8828	27106	27106	54.3	1.18	93.45	11	390	53	3	0	0	0	0	Mini-Metagenome	Low
3300020799.fa.5	root (UID1)	5656	56	24	0	0	0	337010	229	32	49	15961	14712	10531	6873	40076	40076	54.4	1.09	87.53	11	346	56	0	0	0	0	0	Mini-Metagenome	Low
3300020803.fa.4	root (UID1)	5656	56	24	12.5	0	0	1313006	497	146	191	11581	11036	8993	6871	47904	47904	54.6	2.45	86.34	11	1430	53	3	0	0	0	0	Mini-Metagenome	Low
3300020805.fa.1	root (UID1)	5656	56	24	4.17	0	0	206927	135	21	25	13931	13585	9853	8271	37573	37573	56.3	1.58	91.71	11	242	55	1	0	0	0	0	Mini-Metagenome	Low
3300020805.fa.4	root (UID1)	5656	56	24	0	0	0	228890	50	31	36	8498	7974	7383	6356	19902	19902	41.1	2.2	88.08	11	258	56	0	0	0	0	0	Mini-Metagenome	Low
3300020806.fa.2	root (UID1)	5656	56	24	0	0	0	1092265	366	104	120	17276	17276	10502	9099	53679	53679	40.2	2.23	88.7	11	1053	56	0	0	0	0	0	Mini-Metagenome	Low
3300020808.fa.5	root (UID1)	5656	56	24	0	0	0	210538	66	27	29	9191	9191	7797	7257	24238	24238	36	1.98	82.7	11	215	56	0	0	0	0	0	Mini-Metagenome	Low
3300020808.fa.6	root (UID1)	5656	56	24	4.17	0	0	242747	385	29	46	17608	12898	8370	5268	40596	39957	61.9	2.05	86.05	11	270	55	1	0	0	0	0	Mini-Metagenome	Low
3300020808.fa.8	root (UID1)	5656	56	24	16.67	0	0	1237562	437	89	107	20033	19025	13905	11561	70072	60713	47.1	2.53	91.22	11	1079	52	4	0	0	0	0	Mini-Metagenome	Low
3300020822.fa.4	root (UID1)	5656	56	24	4.17	4.17	0	1079328	198	207	226	5579	5499	5214	4774	25707	25707	58.5	2.17	88.37	11	1057	55	0	1	0	0	0	Mini-Metagenome	Low
3300020823.fa.3	root (UID1)	5656	56	24	0	0	0	316086	40	9	13	47043	47043	35120	24311	80566	80566	35.3	1.61	86.78	11	285	56	0	0	0	0	0	Mini-Metagenome	Low
3300020825.fa.1	root (UID1)	5656	56	24	0	0	0	200276	154	21	32	16175	15358	9536	6253	35412	35412	54.2	0.99	83.91	11	193	56	0	0	0	0	0	Mini-Metagenome	Low
3300020825.fa.4	root (UID1)	5656	56	24	0	0	0	455782	343	62	86	11316	10495	7351	5295	24977	24225	58.9	1.99	89.28	11	432	56	0	0	0	0	0	Mini-Metagenome	Low
3300020827.fa.2	root (UID1)	5656	56	24	0	0	0	352575	90	36	45	13973	13973	9793	7833	62806	60005	57.2	2.03	86.08	11	383	56	0	0	0	0	0	Mini-Metagenome	Low
3300020828.fa.1	root (UID1)	5656	56	24	12.5	0	0	1881095	604	210	259	13084	11995	8957	7260	37043	36434	56.9	1.53	89.29	11	1844	53	3	0	0	0	0	Mini-Metagenome	Low
3300020829.fa.1	root (UID1)	5656	56	24	0	0	0	267707	170	30	47	11195	8341	8923	5692	31738	27120	59.5	1.14	90.47	11	249	56	0	0	0	0	0	Mini-Metagenome	Low
3300020829.fa.4	root (UID1)	5656	56	24	0	0	0	208501	70	25	32	10939	10939	8340	6513	24094	24028	53.2	2.4	91.29	11	237	56	0	0	0	0	0	Mini-Metagenome	Low
3300020830.fa.2	root (UID1)	5656	56	24	4.17	0	0	253314	170	36	53	10351	7715	7036	4776	33718	30366	47.7	1.32	90.04	11	290	55	1	0	0	0	0	Mini-Metagenome	Low
3300020831.fa.1	root (UID1)	5656	56	24	0	0	0	217312	74	25	28	12050	12050	8692	7758	31176	31176	41.7	2.47	92.4	11	232	56	0	0	0	0	0	Mini-Metagenome	Low
3300020831.fa.4	root (UID1)	5656	56	24	0	0	0	301586	100	24	34	35562	34970	12566	8867	42802	42802	31.3	1.6	89.48	11	284	56	0	0	0	0	0	Mini-Metagenome	Low
3300020832.fa.2	root (UID1)	5656	56	24	0	0	0	283642	264	39	53	8758	7777	7272	5346	28794	20936	57.3	1.26	86.53	11	291	56	0	0	0	0	0	Mini-Metagenome	Low
3300020834.fa.2	root (UID1)	5656	56	24	0	0	0	201405	217	20	26	23430	14409	10070	7738	52641	49751	60.6	1.83	82.51	11	182	56	0	0	0	0	0	Mini-Metagenome	Low
3300020834.fa.4	root (UID1)	5656	56	24	0	0	0	836043	354	97	126	13909	11876	8619	6632	52422	52422	56.2	2.23	86.91	11	867	56	0	0	0	0	0	Mini-Metagenome	Low
3300020838.fa.1	root (UID1)	5656	56	24	0	0	0	739715	543	94	135	10205	9534	7869	5475	49619	49619	55.5	2.54	85.13	11	822	56	0	0	0	0	0	Mini-Metagenome	Low
3300020840.fa.1	root (UID1)	5656	56	24	4.17	0	0	398732	159	58	70	8253	8051	6874	5693	16341	16341	39.5	1.68	90.22	11	389	55	1	0	0	0	0	Mini-Metagenome	Low
3300020841.fa.3	root (UID1)	5656	56	24	8.33	0	0	1044200	536	139	181	9572	7998	7512	5766	24486	24486	57.6	1.96	86.15	11	1081	54	2	0	0	0	0	Mini-Metagenome	Low
3300020843.fa.4	root (UID1)	5656	56	24	0	0	0	453177	263	58	83	9433	9129	7813	5456	49700	49700	56.6	1.21	86.23	11	477	56	0	0	0	0	0	Mini-Metagenome	Low
3300020843.fa.5	root (UID1)	5656	56	24	0	0	0	267870	130	36	49	9499	7203	7440	5464	33397	33397	53.6	1.11	80.9	11	312	56	0	0	0	0	0	Mini-Metagenome	Low
3300020844.fa.1	root (UID1)	5656	56	24	0	0	0	223721	176	36	49	8173	5850	6214	4562	22622	22622	54.2	1.99	80.67	11	268	56	0	0	0	0	0	Mini-Metagenome	Low
3300020845.fa.1	root (UID1)	5656	56	24	0	0	0	372300	120	50	62	10265	10265	7446	6002	21843	21843	46.5	1.63	92.27	11	403	56	0	0	0	0	0	Mini-Metagenome	Low
3300020845.fa.3	root (UID1)	5656	56	24	0	0	0	314581	50	39	44	9910	9910	8066	7148	23778	23778	44.7	1.39	93.18	11	327	56	0	0	0	0	0	Mini-Metagenome	Low
3300020853.fa.2	root (UID1)	5656	56	24	0	0	0	546330	747	73	112	9822	8162	7483	4871	38782	38782	58.2	1.07	88	11	557	56	0	0	0	0	0	Mini-Metagenome	Low
3300020853.fa.3	root (UID1)	5656	56	24	0	0	0	314699	518	49	83	7666	6920	6422	3785	26357	20151	54.9	1.71	84.53	11	327	56	0	0	0	0	0	Mini-Metagenome	Low
3300020853.fa.4	root (UID1)	5656	56	24	0	0	0	263113	362	36	49	11152	9156	7308	5362	25603	18761	54.5	1.8	87.92	11	231	56	0	0	0	0	0	Mini-Metagenome	Low
3300020854.fa.4	root (UID1)	5656	56	24	4.17	0	0	696361	432	84	121	12656	12219	8290	5751	38123	37422	57.3	1.5	87.04	11	691	55	1	0	0	0	0	Mini-Metagenome	Low
3300020857.fa.3	root (UID1)	5656	56	24	4.17	0	0	259955	30	38	41	9027	9027	6840	6339	16106	16106	41.5	2.31	85.76	11	267	55	1	0	0	0	0	Mini-Metagenome	Low
3300020858.fa.2	root (UID1)	5656	56	24	0	0	0	607229	406	71	99	11808	10711	8552	6129	33739	33739	58.9	2.13	83.11	11	692	56	0	0	0	0	0	Mini-Metagenome	Low
3300020859.fa.4	root (UID1)	5656	56	24	8.33	0	0	439074	260	47	64	12842	11335	9342	6856	22033	21631	54	1.77	92.76	11	451	54	2	0	0	0	0	Mini-Metagenome	Low
3300020863.fa.4	root (UID1)	5656	56	24	8.33	0	0	414526	179	39	46	14289	14289	10628	9007	29972	29972	41.6	1.61	88.74	11	411	54	2	0	0	0	0	Mini-Metagenome	Low
3300020867.fa.2	root (UID1)	5656	56	24	0	0	0	471790	504	52	76	12174	11720	9072	6201	30982	30385	55.5	1.74	84.32	11	504	56	0	0	0	0	0	Mini-Metagenome	Low
3300020867.fa.3	root (UID1)	5656	56	24	8.33	0	0	337435	20	31	33	16299	16194	10885	10224	32772	32772	39.2	1.52	86.68	11	310	54	2	0	0	0	0	Mini-Metagenome	Low
3300020871.fa.3	root (UID1)	5656	56	24	8.33	0	0	246804	107	27	34	12138	10372	9140	7255	34197	34197	45	1.23	95.48	11	243	54	2	0	0	0	0	Mini-Metagenome	Low
3300020872.fa.1	root (UID1)	5656	56	24	4.17	0	0	285384	210	40	57	8444	8399	7134	5003	21909	21909	58.3	1.74	90.71	11	327	55	1	0	0	0	0	Mini-Metagenome	Low
3300020873.fa.1	root (UID1)	5656	56	24	8.33	0	0	304306	80	36	44	9667	9667	8452	6914	25645	25645	52.5	1.69	90.61	11	305	54	2	0	0	0	0	Mini-Metagenome	Low
3300020877.fa.1	root (UID1)	5656	56	24	4.17	0	0	762259	640	88	124	11948	11918	8662	6142	58919	36390	57.7	1.73	86.11	11	770	55	1	0	0	0	0	Mini-Metagenome	Low
3300020877.fa.6	root (UID1)	5656	56	24	0	0	0	363403	199	49	61	8124	8124	7416	5954	20963	20963	44.2	1.66	85.76	11	337	56	0	0	0	0	0	Mini-Metagenome	Low
3300020878.fa.4	root (UID1)	5656	56	24	0	0	0	1236849	442	111	151	18309	17510	11142	8188	68063	68063	56.2	2.57	86.21	11	1339	56	0	0	0	0	0	Mini-Metagenome	Low
3300020879.fa.1	root (UID1)	5656	56	24	8.33	0	0	273883	40	26	30	15732	14546	10533	9128	29290	29290	42	1.98	92.54	11	267	54	2	0	0	0	0	Mini-Metagenome	Low
3300020881.fa.2	root (UID1)	5656	56	24	4.17	0	0	682344	320	80	112	12668	11699	8529	6089	55245	53020	53.2	2.82	91.17	11	753	55	1	0	0	0	0	Mini-Metagenome	Low
3300020881.fa.4	root (UID1)	5656	56	24	0	0	0	206413	10	20	21	17819	17819	10320	9828	30343	30343	37.3	1.56	88.68	11	235	56	0	0	0	0	0	Mini-Metagenome	Low
3300020881.fa.5	root (UID1)	5656	56	24	4.17	0	0	335146	179	44	56	9012	8722	7616	5981	16172	16172	44.8	2.01	94.42	11	361	55	1	0	0	0	0	Mini-Metagenome	Low
3300020884.fa.2	root (UID1)	5656	56	24	0	0	0	416295	231	34	51	21949	20472	12243	8158	82773	82773	57.8	1.67	92.21	11	381	56	0	0	0	0	0	Mini-Metagenome	Low
3300020884.fa.4	root (UID1)	5656	56	24	0	0	0	353933	50	28	33	18670	17249	12640	10723	52101	52101	41.9	1.72	91.04	11	345	56	0	0	0	0	0	Mini-Metagenome	Low
3300020884.fa.7	root (UID1)	5656	56	24	12.5	0	0	1176970	466	101	123	19513	18269	11653	9565	48831	48831	39.7	1.5	91.32	11	1148	53	3	0	0	0	0	Mini-Metagenome	Low
3300020885.fa.2	root (UID1)	5656	56	24	0	0	0	752893	441	89	131	12310	11444	8459	5743	48479	45741	59.2	2.37	80.45	11	871	56	0	0	0	0	0	Mini-Metagenome	Low
3300020886.fa.2	root (UID1)	5656	56	24	4.17	0	0	397502	130	42	46	10900	10394	9464	8638	29916	29916	39.7	1.7	89.01	11	394	55	1	0	0	0	0	Mini-Metagenome	Low
3300020886.fa.3	root (UID1)	5656	56	24	0	0	0	304142	180	27	36	25071	13825	11264	8443	39325	39325	58.8	1.69	85.96	11	291	56	0	0	0	0	0	Mini-Metagenome	Low
3300020887.fa.5	root (UID1)	5656	56	24	0	0	0	343557	150	33	48	15817	11674	10410	7154	42372	42372	56.1	0.95	90.39	11	364	56	0	0	0	0	0	Mini-Metagenome	Low
3300020888.fa.1	root (UID1)	5656	56	24	0	0	0	671636	788	102	157	7682	6363	6584	4272	42588	42588	55.7	2.45	86.1	11	750	56	0	0	0	0	0	Mini-Metagenome	Low
3300020888.fa.6	root (UID1)	5656	56	24	4.17	0	0	340919	438	37	48	13510	12828	9214	7093	36384	36384	38	2.06	88.1	11	370	55	1	0	0	0	0	Mini-Metagenome	Low
3300020890.fa.1	root (UID1)	5656	56	24	0	0	0	252100	136	33	42	9600	8870	7639	5999	20495	20495	52.2	2	92.79	11	275	56	0	0	0	0	0	Mini-Metagenome	Low
3300020894.fa.2	root (UID1)	5656	56	24	4.17	0	0	502100	316	66	91	11338	9285	7607	5514	29803	29803	62.5	1.74	84.82	11	525	55	1	0	0	0	0	Mini-Metagenome	Low
3300020896.fa.2	root (UID1)	5656	56	24	0	0	0	218792	257	35	53	6453	5275	6251	4123	37426	37426	63.7	2.22	88.72	11	239	56	0	0	0	0	0	Mini-Metagenome	Low
3300020898.fa.2	root (UID1)	5656	56	24	0	0	0	221606	50	37	42	6906	6215	5989	5275	19474	19474	35.2	2.93	89.52	11	222	56	0	0	0	0	0	Mini-Metagenome	Low
3300020898.fa.3	root (UID1)	5656	56	24	0	0	0	414146	215	47	62	11608	9910	8811	6676	67390	44562	57.6	1.61	87.69	11	400	56	0	0	0	0	0	Mini-Metagenome	Low
3300020899.fa.3	root (UID1)	5656	56	24	0	0	0	273430	140	27	41	12930	12132	10127	6665	44737	44737	51.3	1.04	93.21	11	209	56	0	0	0	0	0	Mini-Metagenome	Low
3300020899.fa.6	root (UID1)	5656	56	24	12.5	0	0	842774	218	97	115	12118	11473	8688	7326	27307	27307	39.8	1.55	90.54	11	879	53	3	0	0	0	0	Mini-Metagenome	Low
3300020900.fa.4	root (UID1)	5656	56	24	4.17	0	0	1048872	340	84	108	17327	17232	12486	9708	39414	39414	38.2	1.17	86.82	11	1037	55	1	0	0	0	0	Mini-Metagenome	Low
3300020902.fa.2	root (UID1)	5656	56	24	0	0	0	271486	118	30	41	14180	11946	9049	6618	27152	24650	56.3	2.1	86.12	11	286	56	0	0	0	0	0	Mini-Metagenome	Low
3300020903.fa.4	root (UID1)	5656	56	24	8.33	0	0	1096677	335	52	64	39960	39960	21089	17130	95547	95547	34.7	1.58	91.06	11	1055	54	2	0	0	0	0	Mini-Metagenome	Low
3300020904.fa.3	root (UID1)	5656	56	24	0	0	0	267046	150	40	46	8485	7453	6676	5802	15753	15753	43.3	2.62	89.23	11	281	56	0	0	0	0	0	Mini-Metagenome	Low
3300020904.fa.5	root (UID1)	5656	56	24	0	0	0	342400	100	54	64	7421	7421	6340	5348	18865	18865	40	1.03	91.54	11	372	56	0	0	0	0	0	Mini-Metagenome	Low
3300020905.fa.1	root (UID1)	5656	56	24	0	0	0	231229	40	31	35	8947	8762	7459	6605	17186	17186	36.5	1.65	88.74	11	232	56	0	0	0	0	0	Mini-Metagenome	Low
3300020906.fa.4	root (UID1)	5656	56	24	4.17	0	0	393875	60	33	39	16957	16957	11935	10097	43163	42983	37.3	1.77	88.94	11	395	55	1	0	0	0	0	Mini-Metagenome	Low
3300020908.fa.3	root (UID1)	5656	56	24	25	0	0	2159395	1040	221	308	14207	12102	9771	7007	74889	67915	55.8	2.24	83.52	11	2129	50	6	0	0	0	0	Mini-Metagenome	Low
3300020910.fa.3	root (UID1)	5656	56	24	0	0	0	690110	500	69	105	17740	12767	10001	6567	41618	38087	56.5	1.41	91.97	11	695	56	0	0	0	0	0	Mini-Metagenome	Low
3300020910.fa.4	root (UID1)	5656	56	24	0	0	0	530550	321	73	94	8494	7629	7267	5640	27670	25472	40.2	1.53	87.58	11	538	56	0	0	0	0	0	Mini-Metagenome	Low
3300020910.fa.5	root (UID1)	5656	56	24	0	0	0	263299	80	36	44	7670	7670	7313	5982	23301	22803	41.9	1.45	88.57	11	274	56	0	0	0	0	0	Mini-Metagenome	Low
3300020910.fa.6	root (UID1)	5656	56	24	0	0	0	210045	178	26	39	11560	10454	8078	5381	20077	20077	60.4	1.29	86.26	11	227	56	0	0	0	0	0	Mini-Metagenome	Low
3300020911.fa.2	root (UID1)	5656	56	24	0	0	0	203504	141	28	37	9400	9400	7268	5496	18036	18036	59.3	1.51	87.48	11	210	56	0	0	0	0	0	Mini-Metagenome	Low
3300020913.fa.6	root (UID1)	5656	56	24	0	0	0	278586	214	39	57	8967	7859	7143	4883	27703	24185	52.8	2.02	81.71	11	303	56	0	0	0	0	0	Mini-Metagenome	Low
3300020913.fa.7	root (UID1)	5656	56	24	0	0	0	240302	140	34	48	8121	7105	7067	5003	41886	41886	54.9	1.41	87.74	11	243	56	0	0	0	0	0	Mini-Metagenome	Low
3300020915.fa.1	root (UID1)	5656	56	24	4.17	0	0	464448	440	45	61	14329	13519	10321	7606	36344	36344	58.9	1.36	90.03	11	432	55	1	0	0	0	0	Mini-Metagenome	Low
3300020915.fa.3	root (UID1)	5656	56	24	0	0	0	428503	371	50	69	12275	11651	8570	6204	20307	20307	56	1.24	86.48	11	458	56	0	0	0	0	0	Mini-Metagenome	Low
3300020915.fa.4	root (UID1)	5656	56	24	4.17	0	0	852909	903	79	114	21300	19660	10796	7473	50667	43303	45.8	1.42	89.67	11	951	55	1	0	0	0	0	Mini-Metagenome	Low
3300020916.fa.3	root (UID1)	5656	56	24	0	0	0	223147	145	27	33	10455	9681	8264	6757	28404	27900	55	0.67	94.41	11	249	56	0	0	0	0	0	Mini-Metagenome	Low
3300020916.fa.4	root (UID1)	5656	56	24	4.17	0	0	623629	654	68	98	13097	11781	9171	6356	45991	45991	53	2.35	87.9	11	636	55	1	0	0	0	0	Mini-Metagenome	Low
3300020919.fa.2	root (UID1)	5656	56	24	4.17	0	0	281757	297	33	41	11597	11597	8538	6864	22976	22976	48.4	2.15	87.82	11	305	55	1	0	0	0	0	Mini-Metagenome	Low
3300020920.fa.3	root (UID1)	5656	56	24	4.17	0	0	820684	160	63	79	23768	23768	13026	10386	51953	51953	52.4	1.41	94.72	11	807	55	1	0	0	0	0	Mini-Metagenome	Low
3300020922.fa.2	root (UID1)	5656	56	24	0	0	0	301274	100	29	36	13356	13356	10388	8365	31242	31242	53.6	1.69	87.21	11	346	56	0	0	0	0	0	Mini-Metagenome	Low
3300020924.fa.2	root (UID1)	5656	56	24	0	0	0	433231	348	57	72	11626	11626	7600	6012	34038	33493	62.7	2.03	85.04	11	469	56	0	0	0	0	0	Mini-Metagenome	Low
3300020924.fa.5	root (UID1)	5656	56	24	8.33	0	0	261295	154	26	36	14412	14412	10049	7253	44539	44539	54.2	1.21	93.2	11	303	54	2	0	0	0	0	Mini-Metagenome	Low
3300020925.fa.1	root (UID1)	5656	56	24	8.33	0	0	515139	120	63	75	10165	9295	8176	6866	33070	31633	44.9	1.66	92.13	11	556	54	2	0	0	0	0	Mini-Metagenome	Low
3300020926.fa.2	root (UID1)	5656	56	24	4.17	0	0	389762	244	46	65	12346	12228	8473	5992	28727	28727	57.7	1.47	89.2	11	366	55	1	0	0	0	0	Mini-Metagenome	Low
3300020928.fa.2	root (UID1)	5656	56	24	0	0	0	303661	335	20	24	21101	15443	15183	12638	36957	30540	40.4	1.22	86.3	11	266	56	0	0	0	0	0	Mini-Metagenome	Low
3300020930.fa.3	root (UID1)	5656	56	24	4.17	0	0	1097903	1047	143	214	10193	8590	7677	5125	37325	29027	56	1.71	87.03	11	1137	55	1	0	0	0	0	Mini-Metagenome	Low
3300020935.fa.4	root (UID1)	5656	56	24	0	0	0	490108	435	50	65	11949	11941	9802	7533	42043	42043	37.1	2.26	89.39	11	500	56	0	0	0	0	0	Mini-Metagenome	Low
3300020937.fa.4	root (UID1)	5656	56	24	4.17	0	0	594804	120	60	64	12198	12097	9913	9291	33942	33942	42.1	1.63	89.5	11	596	55	1	0	0	0	0	Mini-Metagenome	Low
3300020938.fa.5	root (UID1)	5656	56	24	0	0	0	475253	125	16	22	48336	48336	29703	21596	81401	80977	41.2	1.73	90.3	11	435	56	0	0	0	0	0	Mini-Metagenome	Low
3300020939.fa.5	root (UID1)	5656	56	24	0	0	0	311304	30	42	45	9595	8531	7412	6917	20770	20770	40	1.47	91.11	11	316	56	0	0	0	0	0	Mini-Metagenome	Low
3300020940.fa.4	root (UID1)	5656	56	24	0	0	0	310236	300	35	47	9956	9474	8863	6594	22113	22113	48	1.58	88.24	11	316	56	0	0	0	0	0	Mini-Metagenome	Low
3300020940.fa.5	root (UID1)	5656	56	24	8.33	0	0	293752	30	19	22	30510	30510	15460	13351	49137	49137	51.3	1.15	91.51	11	306	54	2	0	0	0	0	Mini-Metagenome	Low
3300020942.fa.3	root (UID1)	5656	56	24	0	0	0	229264	70	24	31	12573	12573	9552	7393	24202	24202	44.2	1.18	90.21	11	233	56	0	0	0	0	0	Mini-Metagenome	Low
3300020943.fa.2	root (UID1)	5656	56	24	4.17	0	0	1696260	1132	158	241	23366	14937	10735	7033	60060	49537	59.6	1.98	81.07	11	1872	55	1	0	0	0	0	Mini-Metagenome	Low
3300020943.fa.3	root (UID1)	5656	56	24	12.5	0	0	375995	189	43	53	9696	9696	8744	7090	31957	31957	44.1	2.33	92.96	11	409	53	3	0	0	0	0	Mini-Metagenome	Low
3300020944.fa.3	root (UID1)	5656	56	24	0	0	0	390510	215	27	39	24726	21943	14463	10007	37397	37397	51.3	2.08	83.31	11	463	56	0	0	0	0	0	Mini-Metagenome	Low
3300020944.fa.4	root (UID1)	5656	56	24	0	0	0	494757	200	70	90	9113	8945	7067	5495	31454	31454	60.8	1.74	78.72	11	593	56	0	0	0	0	0	Mini-Metagenome	Low
3300020945.fa.5	root (UID1)	5656	56	24	0	0	0	512553	104	51	57	13054	13054	10050	8990	29255	29255	36.8	1.42	87.88	11	499	56	0	0	0	0	0	Mini-Metagenome	Low
3300020945.fa.6	root (UID1)	5656	56	24	0	0	0	926660	570	100	137	13297	11944	9266	6759	45607	36770	55.1	1.92	88.21	11	877	56	0	0	0	0	0	Mini-Metagenome	Low
3300020947.fa.1	root (UID1)	5656	56	24	20.83	0	0	1933581	406	184	211	12478	12374	10508	9161	48853	48853	45.1	2.21	88.16	11	1920	51	5	0	0	0	0	Mini-Metagenome	Low
3300020947.fa.6	root (UID1)	5656	56	24	4.17	0	0	902370	319	77	105	15512	12675	11719	8590	46100	46100	56.7	1.21	87.77	11	854	55	1	0	0	0	0	Mini-Metagenome	Low
3300020951.fa.1	root (UID1)	5656	56	24	0	0	0	352471	80	40	48	12424	12424	8811	7341	35504	35504	56.7	1.54	90.15	11	352	56	0	0	0	0	0	Mini-Metagenome	Low
3300020951.fa.3	root (UID1)	5656	56	24	4.17	0	0	790813	160	88	95	11839	10408	8986	8322	30691	30691	36.7	2.52	85.78	11	764	55	1	0	0	0	0	Mini-Metagenome	Low
3300020954.fa.1	root (UID1)	5656	56	24	0	0	0	201874	10	19	20	15253	15253	10624	10093	43588	43588	36	0.88	89.49	11	187	56	0	0	0	0	0	Mini-Metagenome	Low
3300020956.fa.3	root (UID1)	5656	56	24	0	0	0	227765	200	10	12	50540	32725	22776	18963	93338	57654	35.2	2.29	76.72	11	190	56	0	0	0	0	0	Mini-Metagenome	Low
3300020957.fa.2	root (UID1)	5656	56	24	0	0	0	266343	90	37	46	8099	8099	7198	5788	27888	27888	56	1.25	88.56	11	265	56	0	0	0	0	0	Mini-Metagenome	Low
3300020958.fa.2	root (UID1)	5656	56	24	0	0	0	1782021	708	181	230	14833	13882	9845	7744	50752	50752	60.7	2.47	79.86	11	2100	56	0	0	0	0	0	Mini-Metagenome	Low
3300020959.fa.1	root (UID1)	5656	56	24	0	0	0	230774	131	26	35	16929	16929	8875	6589	33890	33468	60.7	1.6	84.91	11	218	56	0	0	0	0	0	Mini-Metagenome	Low
3300020959.fa.2	root (UID1)	5656	56	24	0	0	0	633680	151	56	71	17724	14437	11315	8922	54175	54175	56.6	2.19	86.31	11	686	56	0	0	0	0	0	Mini-Metagenome	Low
3300020959.fa.6	root (UID1)	5656	56	24	4.17	0	0	286883	100	25	35	16076	14148	11475	8193	78509	51934	59.9	1.56	94.86	11	303	55	1	0	0	0	0	Mini-Metagenome	Low
3300020960.fa.1	root (UID1)	5656	56	24	0	0	0	394608	177	44	58	16364	13787	8968	6800	35551	35551	54.7	1.71	87.34	11	344	56	0	0	0	0	0	Mini-Metagenome	Low
3300020960.fa.3	root (UID1)	5656	56	24	0	0	0	241348	121	34	43	10775	9576	7098	5609	20125	20125	59.8	1.89	88.39	11	229	56	0	0	0	0	0	Mini-Metagenome	Low
3300020964.fa.1	root (UID1)	5656	56	24	8.33	0	0	263010	100	35	45	9874	9587	7514	5842	33792	33792	61.7	1.74	86.47	11	240	54	2	0	0	0	0	Mini-Metagenome	Low
3300020964.fa.2	root (UID1)	5656	56	24	0	0	0	583581	160	46	62	24683	21973	12686	9410	65655	65655	56.6	1.47	91.94	11	567	56	0	0	0	0	0	Mini-Metagenome	Low
3300020965.fa.2	root (UID1)	5656	56	24	0	0	0	524644	180	51	64	16129	15258	10287	8194	37412	37412	57	1.57	84.92	11	473	56	0	0	0	0	0	Mini-Metagenome	Low
3300020965.fa.3	root (UID1)	5656	56	24	0	0	0	297173	50	31	36	11453	11453	9586	8253	41584	41584	38.7	1.08	92.54	11	270	56	0	0	0	0	0	Mini-Metagenome	Low
3300020966.fa.2	root (UID1)	5656	56	24	0	0	0	619135	230	74	97	12960	11233	8366	6380	33322	28542	61.6	1.71	88.96	11	591	56	0	0	0	0	0	Mini-Metagenome	Low
3300020968.fa.3	root (UID1)	5656	56	24	4.17	0	0	320465	40	23	27	20046	17549	13933	11867	49847	48181	45.2	1.85	96.19	11	323	55	1	0	0	0	0	Mini-Metagenome	Low
3300020969.fa.2	root (UID1)	5656	56	24	0	0	0	458061	70	31	38	27109	27109	14776	12052	68492	68492	41.3	1.24	91.17	11	427	56	0	0	0	0	0	Mini-Metagenome	Low
[truncated: 69 more rows]
