# Supplementary material for: Complementary Metagenomic Approaches Improve Reconstruction of Microbial Diversity in a Forest Soil
Source: mSystems. 2020 Mar 10;5(2):e00768-19. doi: 10.1128/mSystems.00768-19 (PMC7065516; doi:10.1128/mSystems.00768-19)
Supplement: TABLE S3 [file mSystems.00768-19-st003.csv]

taxon_oid	Domain	Sequencing Status	Study Name	Genome Name / Sample Name	Sequencing Center	IMG Genome ID	Ecosystem Category	Ecosystem Type	Genome Size * assembled	Gene Count * assembled
3300014487	Metagenome	Draft	Agave microbial communities from California, USA, and Mexico	Bulk soil microbial communities from Mexico - Magueyal (Ma) metaG	DOE Joint Genome Institute (JGI)	3300014487	Terrestrial	Soil	1033473520	2521124
3300014488	Metagenome	Draft	Agave microbial communities from California, USA, and Mexico	Bulk soil microbial communities from Mexico - San Felipe (SF) metaG	DOE Joint Genome Institute (JGI)	3300014488	Terrestrial	Soil	1130396649	2843061
3300027639	Metagenome	Draft	Agricultural soil microbial communities from Utah and Georgia to study Nitrogen management	Agricultural soil microbial communities from Utah to study Nitrogen management - NC Control (SPAdes)	DOE Joint Genome Institute (JGI)	3300027639	Terrestrial	Soil	394658670	893880
3300027637	Metagenome	Draft	Agricultural soil microbial communities from Utah and Georgia to study Nitrogen management	Agricultural soil microbial communities from Utah to study Nitrogen management - NC AS200 (SPAdes)	DOE Joint Genome Institute (JGI)	3300027637	Terrestrial	Soil	397142788	866668
3300027691	Metagenome	Draft	Agricultural soil microbial communities from Utah and Georgia to study Nitrogen management	Agricultural soil microbial communities from Utah to study Nitrogen management - NC AS100 (SPAdes)	DOE Joint Genome Institute (JGI)	3300027691	Terrestrial	Soil	504169340	1114986
3300027725	Metagenome	Draft	Agricultural soil microbial communities from Utah and Georgia to study Nitrogen management	Agricultural soil microbial communities from Georgia to study Nitrogen management - GA AS200 (SPAdes)	DOE Joint Genome Institute (JGI)	3300027725	Terrestrial	Soil	638103964	1355442
3300027765	Metagenome	Draft	Agricultural soil microbial communities from Utah and Georgia to study Nitrogen management	Agricultural soil microbial communities from Georgia to study Nitrogen management - GA AS100 (SPAdes)	DOE Joint Genome Institute (JGI)	3300027765	Terrestrial	Soil	742549630	1623369
3300027775	Metagenome	Draft	Agricultural soil microbial communities from Utah and Georgia to study Nitrogen management	Agricultural soil microbial communities from Georgia to study Nitrogen management - GA Control (SPAdes)	DOE Joint Genome Institute (JGI)	3300027775	Terrestrial	Soil	753572609	1730284
3300027787	Metagenome	Draft	Agricultural soil microbial communities from Utah and Georgia to study Nitrogen management	Agricultural soil microbial communities from Georgia to study Nitrogen management - GA Plitter (SPAdes)	DOE Joint Genome Institute (JGI)	3300027787	Terrestrial	Soil	814831001	1840278
3300027886	Metagenome	Draft	Agricultural soil microbial communities from Utah and Georgia to study Nitrogen management	Agricultural soil microbial communities from Utah to study Nitrogen management - NC Compost (SPAdes)	DOE Joint Genome Institute (JGI)	3300027886	Terrestrial	Soil	1832744811	3909469
3300006894	Metagenome	Draft	Agricultural soil microbial communities from Utah and Georgia to study Nitrogen management	Agricultural soil microbial communities from Utah to study Nitrogen management - NC Control	DOE Joint Genome Institute (JGI)	3300006894	Terrestrial	Soil	2119667555	4976031
3300006876	Metagenome	Draft	Agricultural soil microbial communities from Utah and Georgia to study Nitrogen management	Agricultural soil microbial communities from Utah to study Nitrogen management - NC AS200	DOE Joint Genome Institute (JGI)	3300006876	Terrestrial	Soil	2145686781	5058436
3300006804	Metagenome	Draft	Agricultural soil microbial communities from Utah and Georgia to study Nitrogen management	Agricultural soil microbial communities from Georgia to study Nitrogen management - GA AS200	DOE Joint Genome Institute (JGI)	3300006804	Terrestrial	Soil	2283804923	5370002
3300006918	Metagenome	Draft	Agricultural soil microbial communities from Utah and Georgia to study Nitrogen management	Agricultural soil microbial communities from Utah to study Nitrogen management - NC AS100	DOE Joint Genome Institute (JGI)	3300006918	Terrestrial	Soil	2480772668	5795959
3300006806	Metagenome	Draft	Agricultural soil microbial communities from Utah and Georgia to study Nitrogen management	Agricultural soil microbial communities from Georgia to study Nitrogen management - GA AS100	DOE Joint Genome Institute (JGI)	3300006806	Terrestrial	Soil	2694943176	6329322
3300006954	Metagenome	Draft	Agricultural soil microbial communities from Utah and Georgia to study Nitrogen management	Agricultural soil microbial communities from Georgia to study Nitrogen management - GA Control	DOE Joint Genome Institute (JGI)	3300006954	Terrestrial	Soil	3103841660	7366101
3300006755	Metagenome	Draft	Agricultural soil microbial communities from Utah and Georgia to study Nitrogen management	Agricultural soil microbial communities from Georgia to study Nitrogen management - GA Plitter	DOE Joint Genome Institute (JGI)	3300006755	Terrestrial	Soil	3270200477	7661283
3300007004	Metagenome	Draft	Agricultural soil microbial communities from Utah and Georgia to study Nitrogen management	Agricultural soil microbial communities from Utah to study Nitrogen management - NC Compost	DOE Joint Genome Institute (JGI)	3300007004	Terrestrial	Soil	4918595864	11245631
3300027653	Metagenome	Draft	Agricultural soil microbial communities from Utah and Georgia to study Nitrogen management	Agricultural soil microbial communities from Georgia to study Nitrogen management - Poultry litter 2012 (SPAdes)	DOE Joint Genome Institute (JGI)	3300027653	Terrestrial	Soil	542634336	853997
3300027711	Metagenome	Draft	Agricultural soil microbial communities from Utah and Georgia to study Nitrogen management	Agricultural soil microbial communities from Utah to study Nitrogen management - Steer compost 2011 (SPAdes)	DOE Joint Genome Institute (JGI)	3300027711	Terrestrial	Soil	733655123	1251363
3300006851	Metagenome	Draft	Agricultural soil microbial communities from Utah and Georgia to study Nitrogen management	Agricultural soil microbial communities from Georgia to study Nitrogen management - Poultry litter 2012	DOE Joint Genome Institute (JGI)	3300006851	Terrestrial	Soil	1057759290	2453168
3300006801	Metagenome	Draft	Agricultural soil microbial communities from Utah and Georgia to study Nitrogen management	Agricultural soil microbial communities from Utah to study Nitrogen management - Steer compost 2011	DOE Joint Genome Institute (JGI)	3300006801	Terrestrial	Soil	1824615408	4430635
3300006879	Metagenome	Draft	Agricultural soil microbial communities from Utah and Georgia to study Nitrogen management	Agricultural soil microbial communities from Georgia to study Nitrogen management - Poultry litter 2014	DOE Joint Genome Institute (JGI)	3300006879	Terrestrial	Soil	2357942695	6643264
3300009095	Metagenome	Draft	Agricultural soil microbial communities from Utah and Georgia to study Nitrogen management	Agricultural soil microbial communities from Utah to study Nitrogen management - Steer compost 2015	DOE Joint Genome Institute (JGI)	3300009095	Terrestrial	Soil	7802527641	16592167
3300012951	Metagenome	Draft	Amended soil microbial communities from New York, USA to study carbon cycling	Unamended control soil microbial communities from upstate New York, USA - Whitman soil sample_226_MG	DOE Joint Genome Institute (JGI)	3300012951	Terrestrial	Soil	1771716922	4318881
3300012957	Metagenome	Draft	Amended soil microbial communities from New York, USA to study carbon cycling	Soil microbial communities amended with pyrogenic organic matter from upstate New York, USA - Whitman soil sample_207_MG	DOE Joint Genome Institute (JGI)	3300012957	Terrestrial	Soil	2285230312	5496039
3300012955	Metagenome	Draft	Amended soil microbial communities from New York, USA to study carbon cycling	Unamended control soil microbial communities from upstate New York, USA - Whitman soil sample_216_MG	DOE Joint Genome Institute (JGI)	3300012955	Terrestrial	Soil	2425881624	5759192
3300012958	Metagenome	Draft	Amended soil microbial communities from New York, USA to study carbon cycling	Unamended control soil microbial communities from upstate New York, USA - Whitman soil sample_221_MG	DOE Joint Genome Institute (JGI)	3300012958	Terrestrial	Soil	2430626430	5813106
3300012986	Metagenome	Draft	Amended soil microbial communities from New York, USA to study carbon cycling	Soil microbial communities amended with pyrogenic organic matter from upstate New York, USA - Whitman soil sample_217_MG	DOE Joint Genome Institute (JGI)	3300012986	Terrestrial	Soil	2567196487	5847568
3300012987	Metagenome	Draft	Amended soil microbial communities from New York, USA to study carbon cycling	Soil microbial communities amended with fresh organic matter from upstate New York, USA - Whitman soil sample_243_MG	DOE Joint Genome Institute (JGI)	3300012987	Terrestrial	Soil	2644355643	5936069
3300012960	Metagenome	Draft	Amended soil microbial communities from New York, USA to study carbon cycling	Unamended control soil microbial communities from upstate New York, USA - Whitman soil sample_231_MG	DOE Joint Genome Institute (JGI)	3300012960	Terrestrial	Soil	2667671831	6232987
3300012984	Metagenome	Draft	Amended soil microbial communities from New York, USA to study carbon cycling	Soil microbial communities amended with fresh organic matter from upstate New York, USA - Whitman soil sample_247_MG	DOE Joint Genome Institute (JGI)	3300012984	Terrestrial	Soil	2684201728	5982294
3300012988	Metagenome	Draft	Amended soil microbial communities from New York, USA to study carbon cycling	Soil microbial communities amended with fresh organic matter from upstate New York, USA - Whitman soil sample_242_MG	DOE Joint Genome Institute (JGI)	3300012988	Terrestrial	Soil	2814679140	6330577
3300012961	Metagenome	Draft	Amended soil microbial communities from New York, USA to study carbon cycling	Soil microbial communities amended with pyrogenic organic matter from upstate New York, USA - Whitman soil sample_202_MG	DOE Joint Genome Institute (JGI)	3300012961	Terrestrial	Soil	2817164667	6731954
3300012989	Metagenome	Draft	Amended soil microbial communities from New York, USA to study carbon cycling	Soil microbial communities amended with pyrogenic organic matter from upstate New York, USA - Whitman soil sample_237_MG	DOE Joint Genome Institute (JGI)	3300012989	Terrestrial	Soil	3135278703	7189741
3300012985	Metagenome	Draft	Amended soil microbial communities from New York, USA to study carbon cycling	Soil microbial communities amended with fresh organic matter from upstate New York, USA - Whitman soil sample_246_MG	DOE Joint Genome Institute (JGI)	3300012985	Terrestrial	Soil	3167649892	7011664
3300012474	Metagenome	Draft	Arabidopsis, maize, boechera and miscanthus rhizosphere microbial communities from different US locations	Unplanted soil (control) microbial communities from North Carolina - M.Soil.3.yng.040610	DOE Joint Genome Institute (JGI)	3300012474	Terrestrial	Soil	63727873	173063
3300012479	Metagenome	Draft	Arabidopsis, maize, boechera and miscanthus rhizosphere microbial communities from different US locations	Unplanted soil (control) microbial communities from North Carolina - M.Soil.1.yng.030610	DOE Joint Genome Institute (JGI)	3300012479	Terrestrial	Soil	76441298	209084
3300012484	Metagenome	Draft	Arabidopsis, maize, boechera and miscanthus rhizosphere microbial communities from different US locations	Unplanted soil (control) microbial communities from North Carolina - M.Soil.2.old.190510	DOE Joint Genome Institute (JGI)	3300012484	Terrestrial	Soil	89354989	243784
3300012486	Metagenome	Draft	Arabidopsis, maize, boechera and miscanthus rhizosphere microbial communities from different US locations	Unplanted soil (control) microbial communities from North Carolina - M.Soil.8.old.120510	DOE Joint Genome Institute (JGI)	3300012486	Terrestrial	Soil	90278842	247916
3300012489	Metagenome	Draft	Arabidopsis, maize, boechera and miscanthus rhizosphere microbial communities from different US locations	Unplanted soil (control) microbial communities from North Carolina - M.Soil.5.yng.040610	DOE Joint Genome Institute (JGI)	3300012489	Terrestrial	Soil	97416919	260757
3300012493	Metagenome	Draft	Arabidopsis, maize, boechera and miscanthus rhizosphere microbial communities from different US locations	Unplanted soil (control) microbial communities from North Carolina - M.Soil.10.yng.090610	DOE Joint Genome Institute (JGI)	3300012493	Terrestrial	Soil	101154304	274595
3300012496	Metagenome	Draft	Arabidopsis, maize, boechera and miscanthus rhizosphere microbial communities from different US locations	Unplanted soil (control) microbial communities from North Carolina - M.Soil.4.yng.090610	DOE Joint Genome Institute (JGI)	3300012496	Terrestrial	Soil	109606572	296408
3300012499	Metagenome	Draft	Arabidopsis, maize, boechera and miscanthus rhizosphere microbial communities from different US locations	Unplanted soil (control) microbial communities from North Carolina - M.Soil.2.yng.030610	DOE Joint Genome Institute (JGI)	3300012499	Terrestrial	Soil	124660043	337326
3300012501	Metagenome	Draft	Arabidopsis, maize, boechera and miscanthus rhizosphere microbial communities from different US locations	Unplanted soil (control) microbial communities from North Carolina - M.Soil.4.yng.170610	DOE Joint Genome Institute (JGI)	3300012501	Terrestrial	Soil	132863323	352020
3300012509	Metagenome	Draft	Arabidopsis, maize, boechera and miscanthus rhizosphere microbial communities from different US locations	Unplanted soil (control) microbial communities from North Carolina - M.Soil.8.old.080610_6	DOE Joint Genome Institute (JGI)	3300012509	Terrestrial	Soil	158887335	421523
3300012511	Metagenome	Draft	Arabidopsis, maize, boechera and miscanthus rhizosphere microbial communities from different US locations	Unplanted soil (control) microbial communities from North Carolina - M.Soil.8.old.080610_10	DOE Joint Genome Institute (JGI)	3300012511	Terrestrial	Soil	172460209	453618
3300012514	Metagenome	Draft	Arabidopsis, maize, boechera and miscanthus rhizosphere microbial communities from different US locations	Unplanted soil (control) microbial communities from North Carolina - M.Soil.1.old.130510	DOE Joint Genome Institute (JGI)	3300012514	Terrestrial	Soil	179306501	478681
3300012517	Metagenome	Draft	Arabidopsis, maize, boechera and miscanthus rhizosphere microbial communities from different US locations	Unplanted soil (control) microbial communities from North Carolina - M.Soil.6.yng.070610	DOE Joint Genome Institute (JGI)	3300012517	Terrestrial	Soil	183945783	486314
3300012519	Metagenome	Draft	Arabidopsis, maize, boechera and miscanthus rhizosphere microbial communities from different US locations	Unplanted soil (control) microbial communities from North Carolina - M.Soil.7.yng.070610	DOE Joint Genome Institute (JGI)	3300012519	Terrestrial	Soil	206081743	548699
3300025329	Metagenome	Draft	Arctic peat soil microbial communities from the Barrow Environmental Observatory site, Barrow, Alaska, USA	Arctic peat soil microbial communities from the Barrow Environmental Observatory site, Barrow, Alaska, USA - NGEE PermafrostL2-G (SPAdes)	DOE Joint Genome Institute (JGI)	3300025329	Terrestrial	Soil	6261842	19895
3300001415	Metagenome	Permanent Draft	Arctic peat soil microbial communities from the Barrow Environmental Observatory site, Barrow, Alaska, USA	Arctic peat soil from Barrow, Alaska - NGEE Surface sample 415-3 shallow-072012	DOE Joint Genome Institute (JGI)	3300001415	Terrestrial	Soil	9396342	24922
3300001399	Metagenome	Permanent Draft	Arctic peat soil microbial communities from the Barrow Environmental Observatory site, Barrow, Alaska, USA	Arctic peat soil from Barrow, Alaska - NGEE Surface sample 210-3 shallow-072012	DOE Joint Genome Institute (JGI)	3300001399	Terrestrial	Soil	12281009	40254
3300006936	Metagenome	Draft	Arctic peat soil microbial communities from the Barrow Environmental Observatory site, Barrow, Alaska, USA	Arctic peat soil microbial communities from the Barrow Environmental Observatory site, Barrow, Alaska, USA - NGEE PermafrostL2-G	DOE Joint Genome Institute (JGI)	3300006936	Terrestrial	Soil	13859654	58559
3300001411	Metagenome	Permanent Draft	Arctic peat soil microbial communities from the Barrow Environmental Observatory site, Barrow, Alaska, USA	Arctic peat soil from Barrow, Alaska - NGEE Surface sample 415-2 shallow-072012	DOE Joint Genome Institute (JGI)	3300001411	Terrestrial	Soil	14067771	43233
3300001416	Metagenome	Permanent Draft	Arctic peat soil microbial communities from the Barrow Environmental Observatory site, Barrow, Alaska, USA	Arctic peat soil from Barrow, Alaska - NGEE Surface sample 210-2 shallow-072012	DOE Joint Genome Institute (JGI)	3300001416	Terrestrial	Soil	24009631	77111
3300001400	Metagenome	Permanent Draft	Arctic peat soil microbial communities from the Barrow Environmental Observatory site, Barrow, Alaska, USA	Arctic peat soil from Barrow, Alaska - NGEE Surface sample 415-3 deep-072012	DOE Joint Genome Institute (JGI)	3300001400	Terrestrial	Soil	26755785	81465
3300001414	Metagenome	Permanent Draft	Arctic peat soil microbial communities from the Barrow Environmental Observatory site, Barrow, Alaska, USA	Arctic peat soil from Barrow, Alaska - NGEE Surface sample 210-1 shallow-072012	DOE Joint Genome Institute (JGI)	3300001414	Terrestrial	Soil	33167563	101061
3300001424	Metagenome	Permanent Draft	Arctic peat soil microbial communities from the Barrow Environmental Observatory site, Barrow, Alaska, USA	Arctic peat soil from Barrow, Alaska - NGEE Surface sample 415-1 shallow-092012	DOE Joint Genome Institute (JGI)	3300001424	Terrestrial	Soil	33220061	82962
3300001405	Metagenome	Permanent Draft	Arctic peat soil microbial communities from the Barrow Environmental Observatory site, Barrow, Alaska, USA	Arctic peat soil from Barrow, Alaska - NGEE Surface sample 53-1 shallow-072012	DOE Joint Genome Institute (JGI)	3300001405	Terrestrial	Soil	37411250	109547
3300001409	Metagenome	Permanent Draft	Arctic peat soil microbial communities from the Barrow Environmental Observatory site, Barrow, Alaska, USA	Arctic peat soil from Barrow, Alaska - NGEE Surface sample 53-1 deep-072012	DOE Joint Genome Institute (JGI)	3300001409	Terrestrial	Soil	37572941	93424
3300001406	Metagenome	Permanent Draft	Arctic peat soil microbial communities from the Barrow Environmental Observatory site, Barrow, Alaska, USA	Arctic peat soil from Barrow, Alaska - NGEE Surface sample 53-2 deep-072012	DOE Joint Genome Institute (JGI)	3300001406	Terrestrial	Soil	39935176	108972
3300025766	Metagenome	Draft	Arctic peat soil microbial communities from the Barrow Environmental Observatory site, Barrow, Alaska, USA	Arctic peat soil microbial communities from the Barrow Environmental Observatory site, Barrow, Alaska, USA - NGEE Permafrost154B-three (SPAdes)	DOE Joint Genome Institute (JGI)	3300025766	Terrestrial	Soil	42210641	121633
3300001413	Metagenome	Permanent Draft	Arctic peat soil microbial communities from the Barrow Environmental Observatory site, Barrow, Alaska, USA	Arctic peat soil from Barrow, Alaska - NGEE Surface sample 415-1 shallow-072012	DOE Joint Genome Institute (JGI)	3300001413	Terrestrial	Soil	46943126	138719
3300001407	Metagenome	Permanent Draft	Arctic peat soil microbial communities from the Barrow Environmental Observatory site, Barrow, Alaska, USA	Arctic peat soil from Barrow, Alaska - NGEE Surface sample 210 shallow-092012	DOE Joint Genome Institute (JGI)	3300001407	Terrestrial	Soil	49110769	111653
3300001383	Metagenome	Permanent Draft	Arctic peat soil microbial communities from the Barrow Environmental Observatory site, Barrow, Alaska, USA	Arctic peat soil from Barrow, Alaska - NGEE Surface sample 210-2 shallow-092012	DOE Joint Genome Institute (JGI)	3300001383	Terrestrial	Soil	50485077	112524
3300001404	Metagenome	Permanent Draft	Arctic peat soil microbial communities from the Barrow Environmental Observatory site, Barrow, Alaska, USA	Arctic peat soil from Barrow, Alaska - NGEE Surface sample 415-2 deep-072012	DOE Joint Genome Institute (JGI)	3300001404	Terrestrial	Soil	51947787	124376
3300001429	Metagenome	Permanent Draft	Arctic peat soil microbial communities from the Barrow Environmental Observatory site, Barrow, Alaska, USA	Arctic peat soil from Barrow, Alaska - NGEE Surface sample 415-3 shallow-092012	DOE Joint Genome Institute (JGI)	3300001429	Terrestrial	Soil	53974223	130360
3300001453	Metagenome	Permanent Draft	Arctic peat soil microbial communities from the Barrow Environmental Observatory site, Barrow, Alaska, USA	Arctic peat soil from Barrow, Alaska - NGEE Surface sample 415-1 deep-092012	DOE Joint Genome Institute (JGI)	3300001453	Terrestrial	Soil	57862685	142040
3300001384	Metagenome	Permanent Draft	Arctic peat soil microbial communities from the Barrow Environmental Observatory site, Barrow, Alaska, USA	Arctic peat soil from Barrow, Alaska - NGEE Surface sample 53-3 shallow-072012	DOE Joint Genome Institute (JGI)	3300001384	Terrestrial	Soil	58832366	149871
3300001427	Metagenome	Permanent Draft	Arctic peat soil microbial communities from the Barrow Environmental Observatory site, Barrow, Alaska, USA	Arctic peat soil from Barrow, Alaska - NGEE Surface sample 415-2 shallow-092012	DOE Joint Genome Institute (JGI)	3300001427	Terrestrial	Soil	60954226	134715
3300001423	Metagenome	Permanent Draft	Arctic peat soil microbial communities from the Barrow Environmental Observatory site, Barrow, Alaska, USA	Arctic peat soil from Barrow, Alaska - NGEE Surface sample 415-2 deep-092012	DOE Joint Genome Institute (JGI)	3300001423	Terrestrial	Soil	62919518	172267
3300001428	Metagenome	Permanent Draft	Arctic peat soil microbial communities from the Barrow Environmental Observatory site, Barrow, Alaska, USA	Arctic peat soil from Barrow, Alaska - NGEE Surface sample 415-3 deep-092012	DOE Joint Genome Institute (JGI)	3300001428	Terrestrial	Soil	63437055	164125
3300025774	Metagenome	Draft	Arctic peat soil microbial communities from the Barrow Environmental Observatory site, Barrow, Alaska, USA	Arctic peat soil microbial communities from the Barrow Environmental Observatory site, Barrow, Alaska, USA - NGEE Permafrost159B-4B (SPAdes)	DOE Joint Genome Institute (JGI)	3300025774	Terrestrial	Soil	63850416	178678
3300001417	Metagenome	Permanent Draft	Arctic peat soil microbial communities from the Barrow Environmental Observatory site, Barrow, Alaska, USA	Arctic peat soil from Barrow, Alaska - NGEE Surface sample 210-3 shallow-092012	DOE Joint Genome Institute (JGI)	3300001417	Terrestrial	Soil	64153891	181973
3300001410	Metagenome	Permanent Draft	Arctic peat soil microbial communities from the Barrow Environmental Observatory site, Barrow, Alaska, USA	Arctic peat soil from Barrow, Alaska - NGEE Surface sample 415-1 deep-072012	DOE Joint Genome Institute (JGI)	3300001410	Terrestrial	Soil	66545301	186033
3300009010	Metagenome	Draft	Arctic peat soil microbial communities from the Barrow Environmental Observatory site, Barrow, Alaska, USA	Arctic peat soil microbial communities from the Barrow Environmental Observatory site, Barrow, Alaska, USA - NGEE PermafrostAB136-I	DOE Joint Genome Institute (JGI)	3300009010	Terrestrial	Soil	70790116	159718
3300001418	Metagenome	Permanent Draft	Arctic peat soil microbial communities from the Barrow Environmental Observatory site, Barrow, Alaska, USA	Arctic peat soil from Barrow, Alaska - NGEE Surface sample 53-2 shallow-072012	DOE Joint Genome Institute (JGI)	3300001418	Terrestrial	Soil	74727251	185141
3300001454	Metagenome	Permanent Draft	Arctic peat soil microbial communities from the Barrow Environmental Observatory site, Barrow, Alaska, USA	Arctic peat soil from Barrow, Alaska - NGEE Surface sample F53-1 shallow-092012	DOE Joint Genome Institute (JGI)	3300001454	Terrestrial	Soil	77590028	218179
3300006635	Metagenome	Draft	Arctic peat soil microbial communities from the Barrow Environmental Observatory site, Barrow, Alaska, USA	Arctic peat soil microbial communities from the Barrow Environmental Observatory site, Barrow, Alaska, USA - NGEE Permafrost154B-three	DOE Joint Genome Institute (JGI)	3300006635	Terrestrial	Soil	84044969	305389
3300001403	Metagenome	Permanent Draft	Arctic peat soil microbial communities from the Barrow Environmental Observatory site, Barrow, Alaska, USA	Arctic peat soil from Barrow, Alaska - NGEE Surface sample F53-2 shallow-092012	DOE Joint Genome Institute (JGI)	3300001403	Terrestrial	Soil	88826087	220246
3300001449	Metagenome	Permanent Draft	Arctic peat soil microbial communities from the Barrow Environmental Observatory site, Barrow, Alaska, USA	Arctic peat soil from Barrow, Alaska - NGEE Surface sample F53-3 shallow	DOE Joint Genome Institute (JGI)	3300001449	Terrestrial	Soil	90618094	215475
3300001452	Metagenome	Permanent Draft	Arctic peat soil microbial communities from the Barrow Environmental Observatory site, Barrow, Alaska, USA	Arctic peat soil from Barrow, Alaska - NGEE Surface sample F53-1 deep-092012	DOE Joint Genome Institute (JGI)	3300001452	Terrestrial	Soil	95606249	256696
3300001396	Metagenome	Permanent Draft	Arctic peat soil microbial communities from the Barrow Environmental Observatory site, Barrow, Alaska, USA	Arctic peat soil from Barrow, Alaska - NGEE Surface sample 210-2 deep-072012	DOE Joint Genome Institute (JGI)	3300001396	Terrestrial	Soil	99463914	232680
3300001397	Metagenome	Permanent Draft	Arctic peat soil microbial communities from the Barrow Environmental Observatory site, Barrow, Alaska, USA	Arctic peat soil from Barrow, Alaska - NGEE Surface sample 210-3 deep-072012	DOE Joint Genome Institute (JGI)	3300001397	Terrestrial	Soil	104588010	224553
3300001385	Metagenome	Permanent Draft	Arctic peat soil microbial communities from the Barrow Environmental Observatory site, Barrow, Alaska, USA	Arctic peat soil from Barrow, Alaska - NGEE Surface sample 210-2 deep-092012	DOE Joint Genome Institute (JGI)	3300001385	Terrestrial	Soil	116159710	244382
3300001412	Metagenome	Permanent Draft	Arctic peat soil microbial communities from the Barrow Environmental Observatory site, Barrow, Alaska, USA	Arctic peat soil from Barrow, Alaska - NGEE Surface sample 210-1 deep-072012	DOE Joint Genome Institute (JGI)	3300001412	Terrestrial	Soil	116204062	257268
3300025386	Metagenome	Permanent Draft	Arctic peat soil microbial communities from the Barrow Environmental Observatory site, Barrow, Alaska, USA	Arctic peat soil from Barrow, Alaska - NGEE Surface sample 415-3 shallow-072012 (SPAdes)	DOE Joint Genome Institute (JGI)	3300025386	Terrestrial	Soil	120229439	272673
3300006619	Metagenome	Draft	Arctic peat soil microbial communities from the Barrow Environmental Observatory site, Barrow, Alaska, USA	Arctic peat soil microbial communities from the Barrow Environmental Observatory site, Barrow, Alaska, USA - NGEE Permafrost159B-4B	DOE Joint Genome Institute (JGI)	3300006619	Terrestrial	Soil	125601434	455434
3300001394	Metagenome	Permanent Draft	Arctic peat soil microbial communities from the Barrow Environmental Observatory site, Barrow, Alaska, USA	Arctic peat soil from Barrow, Alaska - NGEE Surface sample 210 deep-092012	DOE Joint Genome Institute (JGI)	3300001394	Terrestrial	Soil	130203500	266127
3300001402	Metagenome	Permanent Draft	Arctic peat soil microbial communities from the Barrow Environmental Observatory site, Barrow, Alaska, USA	Arctic peat soil from Barrow, Alaska - NGEE Surface sample 210-3 deep-092012	DOE Joint Genome Institute (JGI)	3300001402	Terrestrial	Soil	136248588	283926
3300001401	Metagenome	Permanent Draft	Arctic peat soil microbial communities from the Barrow Environmental Observatory site, Barrow, Alaska, USA	Arctic peat soil from Barrow, Alaska - NGEE Surface sample 53-3 deep-072012	DOE Joint Genome Institute (JGI)	3300001401	Terrestrial	Soil	137234926	327474
3300025427	Metagenome	Permanent Draft	Arctic peat soil microbial communities from the Barrow Environmental Observatory site, Barrow, Alaska, USA	Arctic peat soil from Barrow, Alaska - NGEE Surface sample 415-2 shallow-072012 (SPAdes)	DOE Joint Genome Institute (JGI)	3300025427	Terrestrial	Soil	137768778	347960
3300001408	Metagenome	Permanent Draft	Arctic peat soil microbial communities from the Barrow Environmental Observatory site, Barrow, Alaska, USA	Arctic peat soil from Barrow, Alaska - NGEE Surface sample F52-2 deep-092012	DOE Joint Genome Institute (JGI)	3300001408	Terrestrial	Soil	163096863	393210
3300025443	Metagenome	Permanent Draft	Arctic peat soil microbial communities from the Barrow Environmental Observatory site, Barrow, Alaska, USA	Arctic peat soil from Barrow, Alaska - NGEE Surface sample 415-1 shallow-092012 (SPAdes)	DOE Joint Genome Institute (JGI)	3300025443	Terrestrial	Soil	164989706	371572
3300002551	Metagenome	Permanent Draft	Arctic peat soil microbial communities from the Barrow Environmental Observatory site, Barrow, Alaska, USA	Arctic peat soil from Barrow, Alaska - Barrow Graham LP Ref core NGADG0011-211	DOE Joint Genome Institute (JGI)	3300002551	Terrestrial	Soil	167693799	373251
3300025464	Metagenome	Permanent Draft	Arctic peat soil microbial communities from the Barrow Environmental Observatory site, Barrow, Alaska, USA	Arctic peat soil from Barrow, Alaska - NGEE Surface sample 210-3 shallow-072012 (SPAdes)	DOE Joint Genome Institute (JGI)	3300025464	Terrestrial	Soil	183045002	453510
3300025457	Metagenome	Permanent Draft	Arctic peat soil microbial communities from the Barrow Environmental Observatory site, Barrow, Alaska, USA	Arctic peat soil from Barrow, Alaska - NGEE Surface sample 210-2 shallow-092012 (SPAdes)	DOE Joint Genome Institute (JGI)	3300025457	Terrestrial	Soil	186289127	425182
3300006972	Metagenome	Draft	Arctic peat soil microbial communities from the Barrow Environmental Observatory site, Barrow, Alaska, USA	Arctic peat soil microbial communities from the Barrow Environmental Observatory site, Barrow, Alaska, USA - NGEE PermafrostAB136-A	DOE Joint Genome Institute (JGI)	3300006972	Terrestrial	Soil	195625224	415677
3300025461	Metagenome	Permanent Draft	Arctic peat soil microbial communities from the Barrow Environmental Observatory site, Barrow, Alaska, USA	Arctic peat soil from Barrow, Alaska - NGEE Surface sample 415-2 shallow-092012 (SPAdes)	DOE Joint Genome Institute (JGI)	3300025461	Terrestrial	Soil	197774897	426388
3300002347	Metagenome	Permanent Draft	Arctic peat soil microbial communities from the Barrow Environmental Observatory site, Barrow, Alaska, USA	Arctic peat soil from Barrow, Alaska - NGEE Surface sample 415-1 deep-072012 (NGEE Surface samples 415 (1, 2, 3 deep-072012) AP id is 1030520, ASSEMBLY_DATE=20131219)	DOE Joint Genome Institute (JGI)	3300002347	Terrestrial	Soil	197840476	519668
3300002162	Metagenome	Permanent Draft	Arctic peat soil microbial communities from the Barrow Environmental Observatory site, Barrow, Alaska, USA	Arctic peat soil from Barrow, Alaska - Barrow Graham LP Incubations 002-21A	DOE Joint Genome Institute (JGI)	3300002162	Terrestrial	Soil	203781626	505289
3300025474	Metagenome	Permanent Draft	Arctic peat soil microbial communities from the Barrow Environmental Observatory site, Barrow, Alaska, USA	Arctic peat soil from Barrow, Alaska - NGEE Surface sample 415-3 deep-072012 (SPAdes)	DOE Joint Genome Institute (JGI)	3300025474	Terrestrial	Soil	204127190	458077
3300001398	Metagenome	Permanent Draft	Arctic peat soil microbial communities from the Barrow Environmental Observatory site, Barrow, Alaska, USA	Arctic peat soil from Barrow, Alaska - NGEE Surface sample F53-3 deep-092012	DOE Joint Genome Institute (JGI)	3300001398	Terrestrial	Soil	205978626	453243
3300025494	Metagenome	Permanent Draft	Arctic peat soil microbial communities from the Barrow Environmental Observatory site, Barrow, Alaska, USA	Arctic peat soil from Barrow, Alaska - NGEE Surface sample 210-2 shallow-072012 (SPAdes)	DOE Joint Genome Institute (JGI)	3300025494	Terrestrial	Soil	212067953	515934
3300025482	Metagenome	Permanent Draft	Arctic peat soil microbial communities from the Barrow Environmental Observatory site, Barrow, Alaska, USA	Arctic peat soil from Barrow, Alaska - NGEE Surface sample 210 shallow-092012 (SPAdes)	DOE Joint Genome Institute (JGI)	3300025482	Terrestrial	Soil	213600239	492651
3300025475	Metagenome	Permanent Draft	Arctic peat soil microbial communities from the Barrow Environmental Observatory site, Barrow, Alaska, USA	Arctic peat soil from Barrow, Alaska - NGEE Surface sample 415-2 deep-072012 (SPAdes)	DOE Joint Genome Institute (JGI)	3300025475	Terrestrial	Soil	213652129	466805
3300001869	Metagenome	Permanent Draft	Arctic peat soil microbial communities from the Barrow Environmental Observatory site, Barrow, Alaska, USA	Arctic peat soil from Barrow, Alaska - Barrow Graham LP Incubations 11-33A	DOE Joint Genome Institute (JGI)	3300001869	Terrestrial	Soil	214654460	393208
3300001871	Metagenome	Permanent Draft	Arctic peat soil microbial communities from the Barrow Environmental Observatory site, Barrow, Alaska, USA	Arctic peat soil from Barrow, Alaska - Barrow Graham LP Ref core NGADG0004-311	DOE Joint Genome Institute (JGI)	3300001871	Terrestrial	Soil	214665457	474712
3300002103	Metagenome	Permanent Draft	Arctic peat soil microbial communities from the Barrow Environmental Observatory site, Barrow, Alaska, USA	Arctic peat soil from Barrow, Alaska - Barrow Graham LP Incubations 11-33A	DOE Joint Genome Institute (JGI)	3300002103	Terrestrial	Soil	219931192	432064
3300025524	Metagenome	Draft	Arctic peat soil microbial communities from the Barrow Environmental Observatory site, Barrow, Alaska, USA	Arctic peat soil microbial communities from the Barrow Environmental Observatory site, Barrow, Alaska, USA - NGEE PermafrostAB136-A (SPAdes)	DOE Joint Genome Institute (JGI)	3300025524	Terrestrial	Soil	222074048	562592
3300025479	Metagenome	Permanent Draft	Arctic peat soil microbial communities from the Barrow Environmental Observatory site, Barrow, Alaska, USA	Arctic peat soil from Barrow, Alaska - NGEE Surface sample 415-3 shallow-092012 (SPAdes)	DOE Joint Genome Institute (JGI)	3300025479	Terrestrial	Soil	223226873	489250
3300025505	Metagenome	Permanent Draft	Arctic peat soil microbial communities from the Barrow Environmental Observatory site, Barrow, Alaska, USA	Arctic peat soil from Barrow, Alaska - NGEE Surface sample 53-1 deep-072012 (SPAdes)	DOE Joint Genome Institute (JGI)	3300025505	Terrestrial	Soil	225914444	534916
3300002986	Metagenome	Permanent Draft	Arctic peat soil microbial communities from the Barrow Environmental Observatory site, Barrow, Alaska, USA	Arctic peat soil from Barrow, Alaska - Barrow Graham LP Incubations 004-31A	DOE Joint Genome Institute (JGI)	3300002986	Terrestrial	Soil	229709800	421673
3300002989	Metagenome	Permanent Draft	Arctic peat soil microbial communities from the Barrow Environmental Observatory site, Barrow, Alaska, USA	Arctic peat soil from Barrow, Alaska - Barrow Graham LP Incubations 004-32A	DOE Joint Genome Institute (JGI)	3300002989	Terrestrial	Soil	230462575	433131
3300025509	Metagenome	Permanent Draft	Arctic peat soil microbial communities from the Barrow Environmental Observatory site, Barrow, Alaska, USA	Arctic peat soil from Barrow, Alaska - NGEE Surface sample 210-1 shallow-072012 (SPAdes)	DOE Joint Genome Institute (JGI)	3300025509	Terrestrial	Soil	230634214	539141
3300025499	Metagenome	Permanent Draft	Arctic peat soil microbial communities from the Barrow Environmental Observatory site, Barrow, Alaska, USA	Arctic peat soil from Barrow, Alaska - NGEE Surface sample 415-1 deep-092012 (SPAdes)	DOE Joint Genome Institute (JGI)	3300025499	Terrestrial	Soil	233111880	510692
3300001870	Metagenome	Permanent Draft	Arctic peat soil microbial communities from the Barrow Environmental Observatory site, Barrow, Alaska, USA	Arctic peat soil from Barrow, Alaska - Barrow Graham LP Ref core NGADG0002-211	DOE Joint Genome Institute (JGI)	3300001870	Terrestrial	Soil	233646878	516612
3300025504	Metagenome	Permanent Draft	Arctic peat soil microbial communities from the Barrow Environmental Observatory site, Barrow, Alaska, USA	Arctic peat soil from Barrow, Alaska - NGEE Surface sample 53-1 shallow-072012 (SPAdes)	DOE Joint Genome Institute (JGI)	3300025504	Terrestrial	Soil	234727299	543204
3300025495	Metagenome	Permanent Draft	Arctic peat soil microbial communities from the Barrow Environmental Observatory site, Barrow, Alaska, USA	Arctic peat soil from Barrow, Alaska - NGEE Surface sample 415-2 deep-092012 (SPAdes)	DOE Joint Genome Institute (JGI)	3300025495	Terrestrial	Soil	248128595	516906
3300025527	Metagenome	Permanent Draft	Arctic peat soil microbial communities from the Barrow Environmental Observatory site, Barrow, Alaska, USA	Arctic peat soil from Barrow, Alaska - NGEE Surface sample 415-1 shallow-072012 (SPAdes)	DOE Joint Genome Institute (JGI)	3300025527	Terrestrial	Soil	250100586	555721
3300001868	Metagenome	Permanent Draft	Arctic peat soil microbial communities from the Barrow Environmental Observatory site, Barrow, Alaska, USA	Arctic peat soil from Barrow, Alaska - Barrow Graham LP Incubations 11-31A	DOE Joint Genome Institute (JGI)	3300001868	Terrestrial	Soil	250759903	448272
3300025544	Metagenome	Permanent Draft	Arctic peat soil microbial communities from the Barrow Environmental Observatory site, Barrow, Alaska, USA	Arctic peat soil from Barrow, Alaska - NGEE Surface sample 53-2 deep-072012 (SPAdes)	DOE Joint Genome Institute (JGI)	3300025544	Terrestrial	Soil	251943370	571108
3300025481	Metagenome	Permanent Draft	Arctic peat soil microbial communities from the Barrow Environmental Observatory site, Barrow, Alaska, USA	Arctic peat soil from Barrow, Alaska - NGEE Surface sample 210-2 deep-092012 (SPAdes)	DOE Joint Genome Institute (JGI)	3300025481	Terrestrial	Soil	253551218	469381
3300002101	Metagenome	Permanent Draft	Arctic peat soil microbial communities from the Barrow Environmental Observatory site, Barrow, Alaska, USA	Arctic peat soil from Barrow, Alaska - Barrow Graham LP Incubations 11-31A	DOE Joint Genome Institute (JGI)	3300002101	Terrestrial	Soil	255476612	486805
3300025548	Metagenome	Permanent Draft	Arctic peat soil microbial communities from the Barrow Environmental Observatory site, Barrow, Alaska, USA	Arctic peat soil from Barrow, Alaska - NGEE Surface sample 415-3 deep-092012 (SPAdes)	DOE Joint Genome Institute (JGI)	3300025548	Terrestrial	Soil	260985971	568753
3300025582	Metagenome	Draft	Arctic peat soil microbial communities from the Barrow Environmental Observatory site, Barrow, Alaska, USA	Arctic peat soil microbial communities from the Barrow Environmental Observatory site, Barrow, Alaska, USA - NGEE Permafrost154B-two (SPAdes)	DOE Joint Genome Institute (JGI)	3300025582	Terrestrial	Soil	262261217	603045
3300002179	Metagenome	Permanent Draft	Arctic peat soil microbial communities from the Barrow Environmental Observatory site, Barrow, Alaska, USA	Arctic peat soil from Barrow, Alaska - Barrow Graham LP Incubations 004-21A	DOE Joint Genome Institute (JGI)	3300002179	Terrestrial	Soil	268783607	597209
3300025588	Metagenome	Permanent Draft	Arctic peat soil microbial communities from the Barrow Environmental Observatory site, Barrow, Alaska, USA	Arctic peat soil from Barrow, Alaska - NGEE Surface sample 53-3 shallow-072012 (SPAdes)	DOE Joint Genome Institute (JGI)	3300025588	Terrestrial	Soil	272039820	603904
3300025533	Metagenome	Permanent Draft	Arctic peat soil microbial communities from the Barrow Environmental Observatory site, Barrow, Alaska, USA	Arctic peat soil from Barrow, Alaska - NGEE Surface sample 415-1 deep-072012 (SPAdes)	DOE Joint Genome Institute (JGI)	3300025533	Terrestrial	Soil	272675072	567003
3300025484	Metagenome	Permanent Draft	Arctic peat soil microbial communities from the Barrow Environmental Observatory site, Barrow, Alaska, USA	Arctic peat soil from Barrow, Alaska - NGEE Surface sample 210 deep-092012 (SPAdes)	DOE Joint Genome Institute (JGI)	3300025484	Terrestrial	Soil	272728111	514881
3300002565	Metagenome	Permanent Draft	Arctic peat soil microbial communities from the Barrow Environmental Observatory site, Barrow, Alaska, USA	Arctic peat soil from Barrow, Alaska - Barrow Graham LP Ref core NGADG0011-311	DOE Joint Genome Institute (JGI)	3300002565	Terrestrial	Soil	274202369	590858
3300025574	Metagenome	Permanent Draft	Arctic peat soil microbial communities from the Barrow Environmental Observatory site, Barrow, Alaska, USA	Arctic peat soil from Barrow, Alaska - NGEE Surface sample F53-3 shallow (SPAdes)	DOE Joint Genome Institute (JGI)	3300025574	Terrestrial	Soil	284630148	584099
3300025581	Metagenome	Permanent Draft	Arctic peat soil microbial communities from the Barrow Environmental Observatory site, Barrow, Alaska, USA	Arctic peat soil from Barrow, Alaska - NGEE Surface sample 210-3 deep-072012 (SPAdes)	DOE Joint Genome Institute (JGI)	3300025581	Terrestrial	Soil	291770981	600506
3300025553	Metagenome	Permanent Draft	Arctic peat soil microbial communities from the Barrow Environmental Observatory site, Barrow, Alaska, USA	Arctic peat soil from Barrow, Alaska - NGEE Surface sample 210-3 deep-092012 (SPAdes)	DOE Joint Genome Institute (JGI)	3300025553	Terrestrial	Soil	294247242	579287
3300025604	Metagenome	Permanent Draft	Arctic peat soil microbial communities from the Barrow Environmental Observatory site, Barrow, Alaska, USA	Arctic peat soil from Barrow, Alaska - NGEE Surface sample 210-3 shallow-092012 (SPAdes)	DOE Joint Genome Institute (JGI)	3300025604	Terrestrial	Soil	296519657	647456
3300025579	Metagenome	Permanent Draft	Arctic peat soil microbial communities from the Barrow Environmental Observatory site, Barrow, Alaska, USA	Arctic peat soil from Barrow, Alaska - NGEE Surface sample 210-2 deep-072012 (SPAdes)	DOE Joint Genome Institute (JGI)	3300025579	Terrestrial	Soil	297755502	601494
3300002564	Metagenome	Permanent Draft	Arctic peat soil microbial communities from the Barrow Environmental Observatory site, Barrow, Alaska, USA	Arctic peat soil from Barrow, Alaska - Barrow Graham LP Ref core NGADG0004-312	DOE Joint Genome Institute (JGI)	3300002564	Terrestrial	Soil	309226750	637441
3300002549	Metagenome	Permanent Draft	Arctic peat soil microbial communities from the Barrow Environmental Observatory site, Barrow, Alaska, USA	Arctic peat soil from Barrow, Alaska - Barrow Graham LP Ref core NGADG0002-212	DOE Joint Genome Institute (JGI)	3300002549	Terrestrial	Soil	319134597	684873
3300002183	Metagenome	Permanent Draft	Arctic peat soil microbial communities from the Barrow Environmental Observatory site, Barrow, Alaska, USA	Arctic peat soil from Barrow, Alaska - Barrow Graham LP Incubations 011-22A	DOE Joint Genome Institute (JGI)	3300002183	Terrestrial	Soil	321726994	766307
3300002563	Metagenome	Permanent Draft	Arctic peat soil microbial communities from the Barrow Environmental Observatory site, Barrow, Alaska, USA	Arctic peat soil from Barrow, Alaska - Barrow Graham LP Ref core NGADG0011-312	DOE Joint Genome Institute (JGI)	3300002563	Terrestrial	Soil	324880457	680263
3300002515	Metagenome	Permanent Draft	Arctic peat soil microbial communities from the Barrow Environmental Observatory site, Barrow, Alaska, USA	Arctic peat soil from Barrow, Alaska - Barrow Graham LP Incubations 011-21A	DOE Joint Genome Institute (JGI)	3300002515	Terrestrial	Soil	325064173	701131
3300025625	Metagenome	Permanent Draft	Arctic peat soil microbial communities from the Barrow Environmental Observatory site, Barrow, Alaska, USA	Arctic peat soil from Barrow, Alaska - NGEE Surface sample 53-2 shallow-072012 (SPAdes)	DOE Joint Genome Institute (JGI)	3300025625	Terrestrial	Soil	327706844	729081
3300025633	Metagenome	Permanent Draft	Arctic peat soil microbial communities from the Barrow Environmental Observatory site, Barrow, Alaska, USA	Arctic peat soil from Barrow, Alaska - NGEE Surface sample F53-1 shallow-092012 (SPAdes)	DOE Joint Genome Institute (JGI)	3300025633	Terrestrial	Soil	332185872	725031
3300002839	Metagenome	Permanent Draft	Arctic peat soil microbial communities from the Barrow Environmental Observatory site, Barrow, Alaska, USA	Arctic peat soil from Barrow, Alaska - Barrow Graham LP Incubations 11-31A and 11-33A (Combined assembly, ASSEMBLY_DATE=20140611)	DOE Joint Genome Institute (JGI)	3300002839	Terrestrial	Soil	340438145	607522
3300025634	Metagenome	Permanent Draft	Arctic peat soil microbial communities from the Barrow Environmental Observatory site, Barrow, Alaska, USA	Arctic peat soil from Barrow, Alaska - NGEE Surface sample F53-2 shallow-092012 (SPAdes)	DOE Joint Genome Institute (JGI)	3300025634	Terrestrial	Soil	342022794	750358
3300025619	Metagenome	Permanent Draft	Arctic peat soil microbial communities from the Barrow Environmental Observatory site, Barrow, Alaska, USA	Arctic peat soil from Barrow, Alaska - NGEE Surface sample 210-1 deep-072012 (SPAdes)	DOE Joint Genome Institute (JGI)	3300025619	Terrestrial	Soil	343494568	719553
3300025627	Metagenome	Permanent Draft	Arctic peat soil microbial communities from the Barrow Environmental Observatory site, Barrow, Alaska, USA	Arctic peat soil from Barrow, Alaska - NGEE Surface sample F53-1 deep-092012 (SPAdes)	DOE Joint Genome Institute (JGI)	3300025627	Terrestrial	Soil	350362487	700375
3300025575	Metagenome	Permanent Draft	Arctic peat soil microbial communities from the Barrow Environmental Observatory site, Barrow, Alaska, USA	Arctic peat soil from Barrow, Alaska - Barrow Graham LP Incubations 11-33A (SPAdes)	DOE Joint Genome Institute (JGI)	3300025575	Terrestrial	Soil	351888576	574567
3300002550	Metagenome	Permanent Draft	Arctic peat soil microbial communities from the Barrow Environmental Observatory site, Barrow, Alaska, USA	Arctic peat soil from Barrow, Alaska - Barrow Graham LP Ref core NGADG0004-211	DOE Joint Genome Institute (JGI)	3300002550	Terrestrial	Soil	357149907	754357
3300002569	Metagenome	Permanent Draft	Arctic peat soil microbial communities from the Barrow Environmental Observatory site, Barrow, Alaska, USA	Arctic peat soil from Barrow, Alaska, USA - Barrow Graham LP Ref core NGADG0011-212	DOE Joint Genome Institute (JGI)	3300002569	Terrestrial	Soil	402141283	875591
3300025600	Metagenome	Permanent Draft	Arctic peat soil microbial communities from the Barrow Environmental Observatory site, Barrow, Alaska, USA	Arctic peat soil from Barrow, Alaska - Barrow Graham LP Incubations 11-31A (SPAdes)	DOE Joint Genome Institute (JGI)	3300025600	Terrestrial	Soil	404888073	641872
3300025664	Metagenome	Permanent Draft	Arctic peat soil microbial communities from the Barrow Environmental Observatory site, Barrow, Alaska, USA	Arctic peat soil from Barrow, Alaska - NGEE Surface sample 53-3 deep-072012 (SPAdes)	DOE Joint Genome Institute (JGI)	3300025664	Terrestrial	Soil	416902019	832732
3300002538	Metagenome	Permanent Draft	Arctic peat soil microbial communities from the Barrow Environmental Observatory site, Barrow, Alaska, USA	Arctic peat soil from Barrow, Alaska - Barrow Graham LP Ref core NGADG0004-212	DOE Joint Genome Institute (JGI)	3300002538	Terrestrial	Soil	420728427	875414
3300025650	Metagenome	Draft	Arctic peat soil microbial communities from the Barrow Environmental Observatory site, Barrow, Alaska, USA	Arctic peat soil microbial communities from the Barrow Environmental Observatory site, Barrow, Alaska, USA - NGEE PermafrostAB12-B (SPAdes)	DOE Joint Genome Institute (JGI)	3300025650	Terrestrial	Soil	426471453	806935
3300002066	Metagenome	Permanent Draft	Arctic peat soil microbial communities from the Barrow Environmental Observatory site, Barrow, Alaska, USA	Barrow Graham LP Ref core NGADG0002-211 (Barrow Graham LP Ref core NGADG0002-211,NGADG0004-311, ASSEMBLY_DATE=20131004)	DOE Joint Genome Institute (JGI)	3300002066	Terrestrial	Soil	440192429	1019161
3300006636	Metagenome	Draft	Arctic peat soil microbial communities from the Barrow Environmental Observatory site, Barrow, Alaska, USA	Arctic peat soil microbial communities from the Barrow Environmental Observatory site, Barrow, Alaska, USA - NGEE Permafrost154B-two	DOE Joint Genome Institute (JGI)	3300006636	Terrestrial	Soil	444898215	1457463
3300025692	Metagenome	Permanent Draft	Arctic peat soil microbial communities from the Barrow Environmental Observatory site, Barrow, Alaska, USA	Arctic peat soil from Barrow, Alaska - Barrow Graham LP Ref core NGADG0004-311 (SPAdes)	DOE Joint Genome Institute (JGI)	3300025692	Terrestrial	Soil	449252960	882454
3300006792	Metagenome	Draft	Arctic peat soil microbial communities from the Barrow Environmental Observatory site, Barrow, Alaska, USA	Arctic peat soil microbial communities from the Barrow Environmental Observatory site, Barrow, Alaska, USA - NGEE PermafrostL1-D	DOE Joint Genome Institute (JGI)	3300006792	Terrestrial	Soil	449806005	900033
3300025721	Metagenome	Draft	Arctic peat soil microbial communities from the Barrow Environmental Observatory site, Barrow, Alaska, USA	Arctic peat soil microbial communities from the Barrow Environmental Observatory site, Barrow, Alaska, USA - NGEE PermafrostL1-D (SPAdes)	DOE Joint Genome Institute (JGI)	3300025721	Terrestrial	Soil	452846138	1016204
3300002072	Metagenome	Permanent Draft	Arctic peat soil microbial communities from the Barrow Environmental Observatory site, Barrow, Alaska, USA	Barrow Graham LP Ref core NGADG0011-211 (Barrow Graham LP Ref core NGADG0011-211,NGADG0004-312, ASSEMBLY_DATE=20131005)	DOE Joint Genome Institute (JGI)	3300002072	Terrestrial	Soil	458007057	1032774
3300025829	Metagenome	Draft	Arctic peat soil microbial communities from the Barrow Environmental Observatory site, Barrow, Alaska, USA	Arctic peat soil microbial communities from the Barrow Environmental Observatory site, Barrow, Alaska, USA - NGEE Permafrost159B-16B (SPAdes)	DOE Joint Genome Institute (JGI)	3300025829	Terrestrial	Soil	460723844	1216607
3300025716	Metagenome	Permanent Draft	Arctic peat soil microbial communities from the Barrow Environmental Observatory site, Barrow, Alaska, USA	Arctic peat soil from Barrow, Alaska - Barrow Graham LP Ref core NGADG0011-211 (SPAdes)	DOE Joint Genome Institute (JGI)	3300025716	Terrestrial	Soil	462828249	1001813
3300025703	Metagenome	Permanent Draft	Arctic peat soil microbial communities from the Barrow Environmental Observatory site, Barrow, Alaska, USA	Arctic peat soil from Barrow, Alaska - NGEE Surface sample F52-2 deep-092012 (SPAdes)	DOE Joint Genome Institute (JGI)	3300025703	Terrestrial	Soil	473236989	947465
3300025679	Metagenome	Permanent Draft	Arctic peat soil microbial communities from the Barrow Environmental Observatory site, Barrow, Alaska, USA	Arctic peat soil from Barrow, Alaska - NGEE Surface sample F53-3 deep-092012 (SPAdes)	DOE Joint Genome Institute (JGI)	3300025679	Terrestrial	Soil	474337048	871489
3300025854	Metagenome	Draft	Arctic peat soil microbial communities from the Barrow Environmental Observatory site, Barrow, Alaska, USA	Arctic peat soil microbial communities from the Barrow Environmental Observatory site, Barrow, Alaska, USA - NGEE Permafrost305-11B (SPAdes)	DOE Joint Genome Institute (JGI)	3300025854	Terrestrial	Soil	503279323	1334568
3300006055	Metagenome	Permanent Draft	Arctic peat soil microbial communities from the Barrow Environmental Observatory site, Barrow, Alaska, USA	Arctic peat soil from Barrow, Alaska - NGEE Surface sample 210-1 deep-072012	DOE Joint Genome Institute (JGI)	3300006055	Terrestrial	Soil	504076889	1039787
3300025739	Metagenome	Permanent Draft	Arctic peat soil microbial communities from the Barrow Environmental Observatory site, Barrow, Alaska, USA	Arctic peat soil from Barrow, Alaska - Barrow Graham LP Ref core NGADG0004-312 (SPAdes)	DOE Joint Genome Institute (JGI)	3300025739	Terrestrial	Soil	534885976	1119791
3300025750	Metagenome	Permanent Draft	Arctic peat soil microbial communities from the Barrow Environmental Observatory site, Barrow, Alaska, USA	Arctic peat soil from Barrow, Alaska - Barrow Graham LP Ref core NGADG0011-311 (SPAdes)	DOE Joint Genome Institute (JGI)	3300025750	Terrestrial	Soil	541170366	1161686
3300025725	Metagenome	Permanent Draft	Arctic peat soil microbial communities from the Barrow Environmental Observatory site, Barrow, Alaska, USA	Arctic peat soil from Barrow, Alaska - Barrow Graham LP Ref core NGADG0002-211 (SPAdes)	DOE Joint Genome Institute (JGI)	3300025725	Terrestrial	Soil	542856770	1066769
3300025836	Metagenome	Permanent Draft	Arctic peat soil microbial communities from the Barrow Environmental Observatory site, Barrow, Alaska, USA	Arctic peat soil from Barrow, Alaska - Barrow Graham LP Incubations 004-21A (SPAdes)	DOE Joint Genome Institute (JGI)	3300025836	Terrestrial	Soil	560451603	1067314
3300003369	Metagenome	Permanent Draft	Arctic peat soil microbial communities from the Barrow Environmental Observatory site, Barrow, Alaska, USA	Arctic peat soil from Barrow, Alaska - Barrow Graham LP Incubations 002-22A	DOE Joint Genome Institute (JGI)	3300003369	Terrestrial	Soil	586138903	1294191
3300025718	Metagenome	Permanent Draft	Arctic peat soil microbial communities from the Barrow Environmental Observatory site, Barrow, Alaska, USA	Arctic peat soil from Barrow, Alaska - Barrow Graham LP Incubations 004-31A (SPAdes)	DOE Joint Genome Institute (JGI)	3300025718	Terrestrial	Soil	595170707	1007198
3300025764	Metagenome	Permanent Draft	Arctic peat soil microbial communities from the Barrow Environmental Observatory site, Barrow, Alaska, USA	Arctic peat soil from Barrow, Alaska - Barrow Graham LP Ref core NGADG0011-312 (SPAdes)	DOE Joint Genome Institute (JGI)	3300025764	Terrestrial	Soil	623259383	1220003
3300002069	Metagenome	Permanent Draft	Arctic peat soil microbial communities from the Barrow Environmental Observatory site, Barrow, Alaska, USA	Barrow Graham LP Ref core NGADG0002-212 (Barrow Graham LP Ref core NGADG0002-212,NGADG0004-211, ASSEMBLY_DATE=20131010)	DOE Joint Genome Institute (JGI)	3300002069	Terrestrial	Soil	642577143	1442928
3300025846	Metagenome	Permanent Draft	Arctic peat soil microbial communities from the Barrow Environmental Observatory site, Barrow, Alaska, USA	Arctic peat soil from Barrow, Alaska - Barrow Graham LP Ref core NGADG0004-211 (SPAdes)	DOE Joint Genome Institute (JGI)	3300025846	Terrestrial	Soil	645952607	1286669
3300002068	Metagenome	Permanent Draft	Arctic peat soil microbial communities from the Barrow Environmental Observatory site, Barrow, Alaska, USA	Barrow Graham LP Ref core NGADG0004-212 (Barrow Graham LP Ref core NGADG0004-212,NGADG0011-311, ASSEMBLY_DATE=20131010)	DOE Joint Genome Institute (JGI)	3300002068	Terrestrial	Soil	646179150	1460113
3300025857	Metagenome	Permanent Draft	Arctic peat soil microbial communities from the Barrow Environmental Observatory site, Barrow, Alaska, USA	Arctic peat soil from Barrow, Alaska - Barrow Graham LP Ref core NGADG0002-212 (SPAdes)	DOE Joint Genome Institute (JGI)	3300025857	Terrestrial	Soil	646717027	1347547
3300002071	Metagenome	Permanent Draft	Arctic peat soil microbial communities from the Barrow Environmental Observatory site, Barrow, Alaska, USA	Barrow Graham LP Ref core NGADG0011-312 (Barrow Graham LP Ref core NGADG0011-312,NGADG0011-212, ASSEMBLY_DATE=20131010)	DOE Joint Genome Institute (JGI)	3300002071	Terrestrial	Soil	675463508	1537138
3300025852	Metagenome	Permanent Draft	Arctic peat soil microbial communities from the Barrow Environmental Observatory site, Barrow, Alaska, USA	Arctic peat soil from Barrow, Alaska - Barrow Graham LP Incubations 011-22A (SPAdes)	DOE Joint Genome Institute (JGI)	3300025852	Terrestrial	Soil	685990306	1401227
3300006795	Metagenome	Draft	Arctic peat soil microbial communities from the Barrow Environmental Observatory site, Barrow, Alaska, USA	Arctic peat soil microbial communities from the Barrow Environmental Observatory site, Barrow, Alaska, USA - NGEE PermafrostAB12-B	DOE Joint Genome Institute (JGI)	3300006795	Terrestrial	Soil	688576954	1338111
3300025864	Metagenome	Permanent Draft	Arctic peat soil microbial communities from the Barrow Environmental Observatory site, Barrow, Alaska, USA	Arctic peat soil from Barrow, Alaska - Barrow Graham LP Ref core NGADG0004-212 (SPAdes)	DOE Joint Genome Institute (JGI)	3300025864	Terrestrial	Soil	746353554	1478583
3300025862	Metagenome	Draft	Arctic peat soil microbial communities from the Barrow Environmental Observatory site, Barrow, Alaska, USA	Arctic peat soil microbial communities from the Barrow Environmental Observatory site, Barrow, Alaska, USA - NGEE PermafrostL2-A (SPAdes)	DOE Joint Genome Institute (JGI)	3300025862	Terrestrial	Soil	759801115	1490465
3300006949	Metagenome	Draft	Arctic peat soil microbial communities from the Barrow Environmental Observatory site, Barrow, Alaska, USA	Arctic peat soil microbial communities from the Barrow Environmental Observatory site, Barrow, Alaska, USA - NGEE Permafrost159B-16B	DOE Joint Genome Institute (JGI)	3300006949	Terrestrial	Soil	781410680	2637668
3300025865	Metagenome	Permanent Draft	Arctic peat soil microbial communities from the Barrow Environmental Observatory site, Barrow, Alaska, USA	Arctic peat soil from Barrow, Alaska, USA - Barrow Graham LP Ref core NGADG0011-212 (SPAdes)	DOE Joint Genome Institute (JGI)	3300025865	Terrestrial	Soil	802962291	1644196
3300025878	Metagenome	Draft	Arctic peat soil microbial communities from the Barrow Environmental Observatory site, Barrow, Alaska, USA	Arctic peat soil microbial communities from the Barrow Environmental Observatory site, Barrow, Alaska, USA - NGEE PermafrostAB12-D (SPAdes)	DOE Joint Genome Institute (JGI)	3300025878	Terrestrial	Soil	817480300	1928055
3300006640	Metagenome	Draft	Arctic peat soil microbial communities from the Barrow Environmental Observatory site, Barrow, Alaska, USA	Arctic peat soil microbial communities from the Barrow Environmental Observatory site, Barrow, Alaska, USA - NGEE Permafrost305-11B	DOE Joint Genome Institute (JGI)	3300006640	Terrestrial	Soil	1069528547	3746833
3300025891	Metagenome	Draft	Arctic peat soil microbial communities from the Barrow Environmental Observatory site, Barrow, Alaska, USA	Arctic peat soil microbial communities from the Barrow Environmental Observatory site, Barrow, Alaska, USA - NGEE Permafrost154B-one (SPAdes)	DOE Joint Genome Institute (JGI)	3300025891	Terrestrial	Soil	1090317562	2733890
3300025888	Metagenome	Permanent Draft	Arctic peat soil microbial communities from the Barrow Environmental Observatory site, Barrow, Alaska, USA	Arctic peat soil from Barrow, Alaska - Barrow Graham LP Incubations 011-21A (SPAdes)	DOE Joint Genome Institute (JGI)	3300025888	Terrestrial	Soil	1216889634	2335375
3300006638	Metagenome	Draft	Arctic peat soil microbial communities from the Barrow Environmental Observatory site, Barrow, Alaska, USA	Arctic peat soil microbial communities from the Barrow Environmental Observatory site, Barrow, Alaska, USA - NGEE PermafrostL2-A	DOE Joint Genome Institute (JGI)	3300006638	Terrestrial	Soil	1329600005	3349557
3300006642	Metagenome	Draft	Arctic peat soil microbial communities from the Barrow Environmental Observatory site, Barrow, Alaska, USA	Arctic peat soil microbial communities from the Barrow Environmental Observatory site, Barrow, Alaska, USA - NGEE PermafrostAB12-D	DOE Joint Genome Institute (JGI)	3300006642	Terrestrial	Soil	1710724714	5190695
3300006950	Metagenome	Draft	Arctic peat soil microbial communities from the Barrow Environmental Observatory site, Barrow, Alaska, USA	Arctic peat soil microbial communities from the Barrow Environmental Observatory site, Barrow, Alaska, USA - NGEE Permafrost154B-one	DOE Joint Genome Institute (JGI)	3300006950	Terrestrial	Soil	1728384265	5628134
3300019932	Metagenome	Draft	Arctic soil viral communities from Stordalen Mire, Sweden	Arctic soil viral communities from Stordalen Mire, Sweden - P-A1	DOE Joint Genome Institute (JGI)	3300019932	Terrestrial	Soil	2380526	6649
3300019933	Metagenome	Draft	Arctic soil viral communities from Stordalen Mire, Sweden	Arctic soil viral communities from Stordalen Mire, Sweden - P-A2	DOE Joint Genome Institute (JGI)	3300019933	Terrestrial	Soil	4505121	12838
3300019931	Metagenome	Draft	Arctic soil viral communities from Stordalen Mire, Sweden	Arctic soil viral communities from Stordalen Mire, Sweden - P-N2	DOE Joint Genome Institute (JGI)	3300019931	Terrestrial	Soil	5297874	11872
3300019936	Metagenome	Draft	Arctic soil viral communities from Stordalen Mire, Sweden	Arctic soil viral communities from Stordalen Mire, Sweden - P+A1	DOE Joint Genome Institute (JGI)	3300019936	Terrestrial	Soil	6203413	15638
3300010339	Metagenome	Draft	Bog forest soil microbial communities from Calvert Island, British Columbia, Canada	Bog forest soil microbial communities from Calvert Island, British Columbia, Canada - Bog Forest MetaG ECP23OM3	DOE Joint Genome Institute (JGI)	3300010339	Terrestrial	Soil	1514286980	2954274
3300010341	Metagenome	Draft	Bog forest soil microbial communities from Calvert Island, British Columbia, Canada	Bog forest soil microbial communities from Calvert Island, British Columbia, Canada - Bog Forest MetaG ECP23OM2	DOE Joint Genome Institute (JGI)	3300010341	Terrestrial	Soil	1731263930	3369782
3300010343	Metagenome	Draft	Bog forest soil microbial communities from Calvert Island, British Columbia, Canada	Bog forest soil microbial communities from Calvert Island, British Columbia, Canada - Bog Forest MetaG ECP23OM1	DOE Joint Genome Institute (JGI)	3300010343	Terrestrial	Soil	1844159588	3693823
3300012789	Metagenome	Draft	Characterization of biomass-degrading enzymes from insect-associated, soil, and chicken feces microbial communities	Enriched soil microbial communities from UW Madison campus, WI, USA - DID2925_E24 MG	DOE Joint Genome Institute (JGI)	3300012789	Terrestrial	Soil	7592135	9196
3300012790	Metagenome	Draft	Characterization of biomass-degrading enzymes from insect-associated, soil, and chicken feces microbial communities	Enriched soil microbial communities from UW Madison campus, WI, USA - DID2925_E24_FP4 MG	DOE Joint Genome Institute (JGI)	3300012790	Terrestrial	Soil	9673476	11065
3300012792	Metagenome	Draft	Characterization of biomass-degrading enzymes from insect-associated, soil, and chicken feces microbial communities	Enriched soil microbial communities from UW Madison campus, WI, USA - DID2925_E24_Lignin MG	DOE Joint Genome Institute (JGI)	3300012792	Terrestrial	Soil	10282172	15310
3300012791	Metagenome	Draft	Characterization of biomass-degrading enzymes from insect-associated, soil, and chicken feces microbial communities	Enriched soil microbial communities from UW Madison campus, WI, USA - DID2925_E24_Xylan MG	DOE Joint Genome Institute (JGI)	3300012791	Terrestrial	Soil	10926255	12253
3300012794	Metagenome	Draft	Characterization of biomass-degrading enzymes from insect-associated, soil, and chicken feces microbial communities	Enriched soil microbial communities from UW Madison campus, WI, USA - DID2878_E24_FP2 MG	DOE Joint Genome Institute (JGI)	3300012794	Terrestrial	Soil	43100521	61909
3300012799	Metagenome	Draft	Characterization of biomass-degrading enzymes from insect-associated, soil, and chicken feces microbial communities	Enriched soil microbial communities from UW Madison campus, WI, USA - DID2878_E24 MG	DOE Joint Genome Institute (JGI)	3300012799	Terrestrial	Soil	47006209	57079
3300012796	Metagenome	Draft	Characterization of biomass-degrading enzymes from insect-associated, soil, and chicken feces microbial communities	Enriched soil microbial communities from UW Madison campus, WI, USA - DID2878_E24_Xylan MG	DOE Joint Genome Institute (JGI)	3300012796	Terrestrial	Soil	48127918	70168
3300012801	Metagenome	Draft	Characterization of biomass-degrading enzymes from insect-associated, soil, and chicken feces microbial communities	Enriched soil microbial communities from UW Madison campus, WI, USA - DID2878_E24_Lignin MG	DOE Joint Genome Institute (JGI)	3300012801	Terrestrial	Soil	57746371	80856
3300012804	Metagenome	Draft	Characterization of biomass-degrading enzymes from insect-associated, soil, and chicken feces microbial communities	Enriched soil microbial communities from UW Madison campus, WI, USA - DID2877_E24_Lignin MG	DOE Joint Genome Institute (JGI)	3300012804	Terrestrial	Soil	63445060	87862
3300012822	Metagenome	Draft	Characterization of biomass-degrading enzymes from insect-associated, soil, and chicken feces microbial communities	Enriched soil microbial communities from UW Madison campus, WI, USA - DID2934_E24_Lignin MG	DOE Joint Genome Institute (JGI)	3300012822	Terrestrial	Soil	67969669	112711
3300012808	Metagenome	Draft	Characterization of biomass-degrading enzymes from insect-associated, soil, and chicken feces microbial communities	Enriched soil microbial communities from UW Madison campus, WI, USA - DID2933_E24_Xylan MG	DOE Joint Genome Institute (JGI)	3300012808	Terrestrial	Soil	70611347	89703
3300012811	Metagenome	Draft	Characterization of biomass-degrading enzymes from insect-associated, soil, and chicken feces microbial communities	Enriched soil microbial communities from UW Madison campus, WI, USA - DID2877_E24_Xylan MG	DOE Joint Genome Institute (JGI)	3300012811	Terrestrial	Soil	72633020	96433
3300012827	Metagenome	Draft	Characterization of biomass-degrading enzymes from insect-associated, soil, and chicken feces microbial communities	Enriched soil microbial communities from UW Madison campus, WI, USA - HID1975K_E6 MG	DOE Joint Genome Institute (JGI)	3300012827	Terrestrial	Soil	83606574	122209
3300012816	Metagenome	Draft	Characterization of biomass-degrading enzymes from insect-associated, soil, and chicken feces microbial communities	Enriched soil microbial communities from UW Madison campus, WI, USA - DID2933_E24_FP4 MG	DOE Joint Genome Institute (JGI)	3300012816	Terrestrial	Soil	85847052	105151
3300012821	Metagenome	Draft	Characterization of biomass-degrading enzymes from insect-associated, soil, and chicken feces microbial communities	Enriched soil microbial communities from UW Madison campus, WI, USA - DID2877_E24 MG	DOE Joint Genome Institute (JGI)	3300012821	Terrestrial	Soil	87284368	112117
3300012826	Metagenome	Draft	Characterization of biomass-degrading enzymes from insect-associated, soil, and chicken feces microbial communities	Enriched soil microbial communities from UW Madison campus, WI, USA - DID2877_E24_FP2 MG	DOE Joint Genome Institute (JGI)	3300012826	Terrestrial	Soil	87772469	118889
3300012830	Metagenome	Draft	Characterization of biomass-degrading enzymes from insect-associated, soil, and chicken feces microbial communities	Enriched soil microbial communities from UW Madison campus, WI, USA - DID2934_E24_Xylan MG	DOE Joint Genome Institute (JGI)	3300012830	Terrestrial	Soil	90451188	125640
3300012838	Metagenome	Draft	Characterization of biomass-degrading enzymes from insect-associated, soil, and chicken feces microbial communities	Enriched soil microbial communities from UW Madison campus, WI, USA - HID1975M_E6 MG	DOE Joint Genome Institute (JGI)	3300012838	Terrestrial	Soil	91776069	133909
3300012833	Metagenome	Draft	Characterization of biomass-degrading enzymes from insect-associated, soil, and chicken feces microbial communities	Enriched soil microbial communities from UW Madison campus, WI, USA - DID2933_E24_Lignin MG	DOE Joint Genome Institute (JGI)	3300012833	Terrestrial	Soil	92910293	128456
3300012843	Metagenome	Draft	Characterization of biomass-degrading enzymes from insect-associated, soil, and chicken feces microbial communities	Enriched soil microbial communities from UW Madison campus, WI, USA - HID1975K_E11 MG	DOE Joint Genome Institute (JGI)	3300012843	Terrestrial	Soil	100244587	148350
3300012840	Metagenome	Draft	Characterization of biomass-degrading enzymes from insect-associated, soil, and chicken feces microbial communities	Enriched soil microbial communities from UW Madison campus, WI, USA - DID2937_E24_Lignin MG	DOE Joint Genome Institute (JGI)	3300012840	Terrestrial	Soil	102584925	137408
3300012844	Metagenome	Draft	Characterization of biomass-degrading enzymes from insect-associated, soil, and chicken feces microbial communities	Enriched soil microbial communities from UW Madison campus, WI, USA - HID1975M_E11 MG	DOE Joint Genome Institute (JGI)	3300012844	Terrestrial	Soil	107763316	150959
3300012842	Metagenome	Draft	Characterization of biomass-degrading enzymes from insect-associated, soil, and chicken feces microbial communities	Enriched soil microbial communities from UW Madison campus, WI, USA - DID2933_E24 MG	DOE Joint Genome Institute (JGI)	3300012842	Terrestrial	Soil	108195268	141668
3300012851	Metagenome	Draft	Characterization of biomass-degrading enzymes from insect-associated, soil, and chicken feces microbial communities	Enriched soil microbial communities from UW Madison campus, WI, USA - HID1975K_E1 MG	DOE Joint Genome Institute (JGI)	3300012851	Terrestrial	Soil	108250078	168850
3300012853	Metagenome	Draft	Characterization of biomass-degrading enzymes from insect-associated, soil, and chicken feces microbial communities	Enriched soil microbial communities from UW Madison campus, WI, USA - HID1975M_E1 MG	DOE Joint Genome Institute (JGI)	3300012853	Terrestrial	Soil	119867213	179774
3300012860	Metagenome	Draft	Characterization of biomass-degrading enzymes from insect-associated, soil, and chicken feces microbial communities	Enriched soil microbial communities from UW Madison campus, WI, USA - DID2937_E24_FP MG	DOE Joint Genome Institute (JGI)	3300012860	Terrestrial	Soil	125552254	202629
3300012863	Metagenome	Draft	Characterization of biomass-degrading enzymes from insect-associated, soil, and chicken feces microbial communities	Enriched soil microbial communities from UW Madison campus, WI, USA - HID1975K_E0 MG	DOE Joint Genome Institute (JGI)	3300012863	Terrestrial	Soil	128597306	224852
3300012856	Metagenome	Draft	Characterization of biomass-degrading enzymes from insect-associated, soil, and chicken feces microbial communities	Enriched soil microbial communities from UW Madison campus, WI, USA - HID1975I_E11 MG	DOE Joint Genome Institute (JGI)	3300012856	Terrestrial	Soil	132922478	191507
3300012859	Metagenome	Draft	Characterization of biomass-degrading enzymes from insect-associated, soil, and chicken feces microbial communities	Enriched soil microbial communities from UW Madison campus, WI, USA - DID2934_E24 MG	DOE Joint Genome Institute (JGI)	3300012859	Terrestrial	Soil	135709802	199758
3300012862	Metagenome	Draft	Characterization of biomass-degrading enzymes from insect-associated, soil, and chicken feces microbial communities	Enriched soil microbial communities from UW Madison campus, WI, USA - DID2937_E24 MG	DOE Joint Genome Institute (JGI)	3300012862	Terrestrial	Soil	152610958	224072
3300012864	Metagenome	Draft	Characterization of biomass-degrading enzymes from insect-associated, soil, and chicken feces microbial communities	Enriched soil microbial communities from UW Madison campus, WI, USA - HID1975I_E6 MG	DOE Joint Genome Institute (JGI)	3300012864	Terrestrial	Soil	161008697	245156
3300012878	Metagenome	Draft	Characterization of biomass-degrading enzymes from insect-associated, soil, and chicken feces microbial communities	Enriched soil microbial communities from UW Madison campus, WI, USA - HID1975M_E0 MG	DOE Joint Genome Institute (JGI)	3300012878	Terrestrial	Soil	180427194	310567
3300012865	Metagenome	Draft	Characterization of biomass-degrading enzymes from insect-associated, soil, and chicken feces microbial communities	Enriched soil microbial communities from UW Madison campus, WI, USA - HID1975I_E1 MG	DOE Joint Genome Institute (JGI)	3300012865	Terrestrial	Soil	195085006	296413
3300012880	Metagenome	Draft	Characterization of biomass-degrading enzymes from insect-associated, soil, and chicken feces microbial communities	Enriched soil microbial communities from UW Madison campus, WI, USA - HID1975I_E0 MG	DOE Joint Genome Institute (JGI)	3300012880	Terrestrial	Soil	207407919	337693
3300012879	Metagenome	Draft	Characterization of biomass-degrading enzymes from insect-associated, soil, and chicken feces microbial communities	Enriched soil microbial communities from UW Madison campus, WI, USA - DID2937_E24_Xylan MG	DOE Joint Genome Institute (JGI)	3300012879	Terrestrial	Soil	226810859	337114
3300005406	Metagenome	Draft	Corn, switchgrass and miscanthus rhizosphere microbial communities from Kellogg Biological Station, Michigan, USA	Corn, switchgrass and miscanthus rhizosphere microbial communities from Kellogg Biological Station, Michigan, USA - KBS K5-25-1 metaG	DOE Joint Genome Institute (JGI)	3300005406	Terrestrial	Soil	1724258953	5202057
3300006163	Metagenome	Draft	Corn, switchgrass and miscanthus rhizosphere microbial communities from Kellogg Biological Station, Michigan, USA	Corn, switchgrass and miscanthus rhizosphere microbial communities from Kellogg Biological Station, Michigan, USA - LAR L11-1 metaG	DOE Joint Genome Institute (JGI)	3300006163	Terrestrial	Soil	3014042421	9705132
3300005341	Metagenome	Draft	Corn, switchgrass and miscanthus rhizosphere microbial communities from Kellogg Biological Station, Michigan, USA	Corn, switchgrass and miscanthus rhizosphere microbial communities from Kellogg Biological Station, Michigan, USA - KBS K1-10-1 metaG	DOE Joint Genome Institute (JGI)	3300005341	Terrestrial	Soil	3014391022	8986338
3300005438	Metagenome	Draft	Corn, switchgrass and miscanthus rhizosphere microbial communities from Kellogg Biological Station, Michigan, USA	Corn, switchgrass and miscanthus rhizosphere microbial communities from Kellogg Biological Station, Michigan, USA - KBS K5-10-2 metaG	DOE Joint Genome Institute (JGI)	3300005438	Terrestrial	Soil	3656274540	10727918
3300005345	Metagenome	Draft	Corn, switchgrass and miscanthus rhizosphere microbial communities from Kellogg Biological Station, Michigan, USA	Corn, switchgrass and miscanthus rhizosphere microbial communities from Kellogg Biological Station, Michigan, USA - KBS K1-10-2 metaG	DOE Joint Genome Institute (JGI)	3300005345	Terrestrial	Soil	3667566309	10788493
3300005466	Metagenome	Draft	Corn, switchgrass and miscanthus rhizosphere microbial communities from Kellogg Biological Station, Michigan, USA	Switchgrass rhizosphere microbial communities from Kellogg Biological Station, Michigan, USA - KBS S1-3L metaG	DOE Joint Genome Institute (JGI)	3300005466	Terrestrial	Soil	3692787288	10179856
3300005437	Metagenome	Draft	Corn, switchgrass and miscanthus rhizosphere microbial communities from Kellogg Biological Station, Michigan, USA	Corn, switchgrass and miscanthus rhizosphere microbial communities from Kellogg Biological Station, Michigan, USA - LAR L5-2 metaG	DOE Joint Genome Institute (JGI)	3300005437	Terrestrial	Soil	3777149543	10836808
3300005343	Metagenome	Draft	Corn, switchgrass and miscanthus rhizosphere microbial communities from Kellogg Biological Station, Michigan, USA	Switchgrass rhizosphere microbial communities from Kellogg Biological Station, Michigan, USA - KBS S3-3L metaG	DOE Joint Genome Institute (JGI)	3300005343	Terrestrial	Soil	3935798282	11554852
3300005434	Metagenome	Draft	Corn, switchgrass and miscanthus rhizosphere microbial communities from Kellogg Biological Station, Michigan, USA	Corn, switchgrass and miscanthus rhizosphere microbial communities from Kellogg Biological Station, Michigan, USA - LAR L5-1 metaG	DOE Joint Genome Institute (JGI)	3300005434	Terrestrial	Soil	4003641639	10894879
3300005330	Metagenome	Draft	Corn, switchgrass and miscanthus rhizosphere microbial communities from Kellogg Biological Station, Michigan, USA	Switchgrass rhizosphere microbial communities from Kellogg Biological Station, Michigan, USA - KBS S3-3H metaG	DOE Joint Genome Institute (JGI)	3300005330	Terrestrial	Soil	4222505391	11810003
3300005547	Metagenome	Draft	Corn, switchgrass and miscanthus rhizosphere microbial communities from Kellogg Biological Station, Michigan, USA	Corn, switchgrass and miscanthus rhizosphere microbial communities from Kellogg Biological Station, Michigan, USA - KBS K1-10-3 metaG	DOE Joint Genome Institute (JGI)	3300005547	Terrestrial	Soil	4234461470	12311474
3300005365	Metagenome	Draft	Corn, switchgrass and miscanthus rhizosphere microbial communities from Kellogg Biological Station, Michigan, USA	Switchgrass rhizosphere microbial communities from Kellogg Biological Station, Michigan, USA - KBS S1-3H metaG	DOE Joint Genome Institute (JGI)	3300005365	Terrestrial	Soil	4265998722	11962745
3300006175	Metagenome	Draft	Corn, switchgrass and miscanthus rhizosphere microbial communities from Kellogg Biological Station, Michigan, USA	Corn, switchgrass and miscanthus rhizosphere microbial communities from Kellogg Biological Station, Michigan, USA - LAR L8-1 metaG	DOE Joint Genome Institute (JGI)	3300006175	Terrestrial	Soil	4454265680	12881757
3300006173	Metagenome	Draft	Corn, switchgrass and miscanthus rhizosphere microbial communities from Kellogg Biological Station, Michigan, USA	Corn, switchgrass and miscanthus rhizosphere microbial communities from Kellogg Biological Station, Michigan, USA - LAR L11-2 metaG	DOE Joint Genome Institute (JGI)	3300006173	Terrestrial	Soil	4467541852	13707811
3300005545	Metagenome	Draft	Corn, switchgrass and miscanthus rhizosphere microbial communities from Kellogg Biological Station, Michigan, USA	Corn, switchgrass and miscanthus rhizosphere microbial communities from Kellogg Biological Station, Michigan, USA - KBS K1-25-2 metaG	DOE Joint Genome Institute (JGI)	3300005545	Terrestrial	Soil	4476071064	12583856
3300006028	Metagenome	Draft	Corn, switchgrass and miscanthus rhizosphere microbial communities from Kellogg Biological Station, Michigan, USA	Corn, switchgrass and miscanthus rhizosphere microbial communities from Kellogg Biological Station, Michigan, USA - LAR L11-3 metaG	DOE Joint Genome Institute (JGI)	3300006028	Terrestrial	Soil	4502491703	12308638
3300005458	Metagenome	Draft	Corn, switchgrass and miscanthus rhizosphere microbial communities from Kellogg Biological Station, Michigan, USA	Corn rhizosphere microbial communities from Kellogg Biological Station, Michigan, USA - KBS C8-3B metaG	DOE Joint Genome Institute (JGI)	3300005458	Terrestrial	Soil	4536690544	11430300
3300005444	Metagenome	Draft	Corn, switchgrass and miscanthus rhizosphere microbial communities from Kellogg Biological Station, Michigan, USA	Corn, switchgrass and miscanthus rhizosphere microbial communities from Kellogg Biological Station, Michigan, USA - KBS K1-25-1 metaG	DOE Joint Genome Institute (JGI)	3300005444	Terrestrial	Soil	4571613329	12685945
3300005336	Metagenome	Draft	Corn, switchgrass and miscanthus rhizosphere microbial communities from Kellogg Biological Station, Michigan, USA	Corn rhizosphere microbial communities from Kellogg Biological Station, Michigan, USA - KBS C7-3B metaG	DOE Joint Genome Institute (JGI)	3300005336	Terrestrial	Soil	4610750890	12357604
3300005544	Metagenome	Draft	Corn, switchgrass and miscanthus rhizosphere microbial communities from Kellogg Biological Station, Michigan, USA	Switchgrass rhizosphere microbial communities from Kellogg Biological Station, Michigan, USA - KBS S2-3L metaG	DOE Joint Genome Institute (JGI)	3300005544	Terrestrial	Soil	4670020045	13164505
3300005439	Metagenome	Draft	Corn, switchgrass and miscanthus rhizosphere microbial communities from Kellogg Biological Station, Michigan, USA	Corn, switchgrass and miscanthus rhizosphere microbial communities from Kellogg Biological Station, Michigan, USA - LAR L5-3 metaG	DOE Joint Genome Institute (JGI)	3300005439	Terrestrial	Soil	4687837367	12904272
3300005440	Metagenome	Draft	Corn, switchgrass and miscanthus rhizosphere microbial communities from Kellogg Biological Station, Michigan, USA	Corn, switchgrass and miscanthus rhizosphere microbial communities from Kellogg Biological Station, Michigan, USA - KBS K5-25-3 metaG	DOE Joint Genome Institute (JGI)	3300005440	Terrestrial	Soil	4744393835	13644103
3300005467	Metagenome	Draft	Corn, switchgrass and miscanthus rhizosphere microbial communities from Kellogg Biological Station, Michigan, USA	Corn, switchgrass and miscanthus rhizosphere microbial communities from Kellogg Biological Station, Michigan, USA - KBS K5-50-1 metaG	DOE Joint Genome Institute (JGI)	3300005467	Terrestrial	Soil	4771019155	12170895
3300005615	Metagenome	Draft	Corn, switchgrass and miscanthus rhizosphere microbial communities from Kellogg Biological Station, Michigan, USA	Corn, switchgrass and miscanthus rhizosphere microbial communities from Kellogg Biological Station, Michigan, USA - KBS K5-10-3 metaG	DOE Joint Genome Institute (JGI)	3300005615	Terrestrial	Soil	4772794475	13984694
3300005546	Metagenome	Draft	Corn, switchgrass and miscanthus rhizosphere microbial communities from Kellogg Biological Station, Michigan, USA	Corn, switchgrass and miscanthus rhizosphere microbial communities from Kellogg Biological Station, Michigan, USA - KBS K1-25-3 metaG	DOE Joint Genome Institute (JGI)	3300005546	Terrestrial	Soil	4835495578	13555352
3300005536	Metagenome	Draft	Corn, switchgrass and miscanthus rhizosphere microbial communities from Kellogg Biological Station, Michigan, USA	Corn, switchgrass and miscanthus rhizosphere microbial communities from Kellogg Biological Station, Michigan, USA - KBS K1-50-1 metaG	DOE Joint Genome Institute (JGI)	3300005536	Terrestrial	Soil	4876010569	13092455
3300005518	Metagenome	Draft	Corn, switchgrass and miscanthus rhizosphere microbial communities from Kellogg Biological Station, Michigan, USA	Corn, switchgrass and miscanthus rhizosphere microbial communities from Kellogg Biological Station, Michigan, USA - KBS K1-50-3 metaG	DOE Joint Genome Institute (JGI)	3300005518	Terrestrial	Soil	4907825049	12829096
3300005471	Metagenome	Draft	Corn, switchgrass and miscanthus rhizosphere microbial communities from Kellogg Biological Station, Michigan, USA	Corn, switchgrass and miscanthus rhizosphere microbial communities from Kellogg Biological Station, Michigan, USA - KBS K1-50-2 metaG	DOE Joint Genome Institute (JGI)	3300005471	Terrestrial	Soil	4930262566	12466515
3300005530	Metagenome	Draft	Corn, switchgrass and miscanthus rhizosphere microbial communities from Kellogg Biological Station, Michigan, USA	Corn rhizosphere microbial communities from Kellogg Biological Station, Michigan, USA - KBS C6-3B metaG	DOE Joint Genome Institute (JGI)	3300005530	Terrestrial	Soil	4969523751	12780905
3300005441	Metagenome	Draft	Corn, switchgrass and miscanthus rhizosphere microbial communities from Kellogg Biological Station, Michigan, USA	Corn, switchgrass and miscanthus rhizosphere microbial communities from Kellogg Biological Station, Michigan, USA - KBS K5-10-1 metaG	DOE Joint Genome Institute (JGI)	3300005441	Terrestrial	Soil	4978652248	14321929
3300005445	Metagenome	Draft	Corn, switchgrass and miscanthus rhizosphere microbial communities from Kellogg Biological Station, Michigan, USA	Corn, switchgrass and miscanthus rhizosphere microbial communities from Kellogg Biological Station, Michigan, USA - KBS K5-50-3 metaG	DOE Joint Genome Institute (JGI)	3300005445	Terrestrial	Soil	5018993808	13113649
3300005340	Metagenome	Draft	Corn, switchgrass and miscanthus rhizosphere microbial communities from Kellogg Biological Station, Michigan, USA	Switchgrass rhizosphere microbial communities from Kellogg Biological Station, Michigan, USA - KBS S2-3H metaG	DOE Joint Genome Institute (JGI)	3300005340	Terrestrial	Soil	5102318326	13850161
3300005468	Metagenome	Draft	Corn, switchgrass and miscanthus rhizosphere microbial communities from Kellogg Biological Station, Michigan, USA	Corn, switchgrass and miscanthus rhizosphere microbial communities from Kellogg Biological Station, Michigan, USA - KBS K5-50-2 metaG	DOE Joint Genome Institute (JGI)	3300005468	Terrestrial	Soil	5108425512	13019115
3300005549	Metagenome	Draft	Corn, switchgrass and miscanthus rhizosphere microbial communities from Kellogg Biological Station, Michigan, USA	Corn, switchgrass and miscanthus rhizosphere microbial communities from Kellogg Biological Station, Michigan, USA - KBS K5-25-2 metaG	DOE Joint Genome Institute (JGI)	3300005549	Terrestrial	Soil	5246415568	14518195
3300005436	Metagenome	Draft	Corn, switchgrass and miscanthus rhizosphere microbial communities from Kellogg Biological Station, Michigan, USA	Corn, switchgrass and miscanthus rhizosphere microbial communities from Kellogg Biological Station, Michigan, USA - LAR L8-2 metaG	DOE Joint Genome Institute (JGI)	3300005436	Terrestrial	Soil	5254297877	13796916
3300005435	Metagenome	Draft	Corn, switchgrass and miscanthus rhizosphere microbial communities from Kellogg Biological Station, Michigan, USA	Corn, switchgrass and miscanthus rhizosphere microbial communities from Kellogg Biological Station, Michigan, USA - LAR L8-3 metaG	DOE Joint Genome Institute (JGI)	3300005435	Terrestrial	Soil	5267213981	13703664
3300005535	Metagenome	Draft	Corn, switchgrass and miscanthus rhizosphere microbial communities from Kellogg Biological Station, Michigan, USA	Corn rhizosphere microbial communities from Kellogg Biological Station, Michigan, USA - KBS C7.2-3L metaG	DOE Joint Genome Institute (JGI)	3300005535	Terrestrial	Soil	5299398585	14094871
3300005337	Metagenome	Draft	Corn, switchgrass and miscanthus rhizosphere microbial communities from Kellogg Biological Station, Michigan, USA	Corn rhizosphere microbial communities from Kellogg Biological Station, Michigan, USA - KBS C6-3L metaG	DOE Joint Genome Institute (JGI)	3300005337	Terrestrial	Soil	5317734870	15468083
3300005329	Metagenome	Draft	Corn, switchgrass and miscanthus rhizosphere microbial communities from Kellogg Biological Station, Michigan, USA	Corn rhizosphere microbial communities from Kellogg Biological Station, Michigan, USA - KBS C7.1-3L metaG	DOE Joint Genome Institute (JGI)	3300005329	Terrestrial	Soil	5446028685	14316219
3300001430	Metagenome	Permanent Draft	Corn, switchgrass and miscanthus rhizosphere microbial communities from Kellogg Biological Station, Michigan, USA	Switchgrass rhizosphere bulk soil microbial communities from Kellogg Biological Station, Michigan, USA, with spike-in - S5	DOE Joint Genome Institute (JGI)	3300001430	Terrestrial	Soil	11154685	31377
3300001433	Metagenome	Permanent Draft	Corn, switchgrass and miscanthus rhizosphere microbial communities from Kellogg Biological Station, Michigan, USA	Switchgrass rhizosphere bulk soil microbial communities from Kellogg Biological Station, Michigan, USA, with PhiX - S5	DOE Joint Genome Institute (JGI)	3300001433	Terrestrial	Soil	12795419	37369
3300025271	Metagenome	Permanent Draft	Corn, switchgrass and miscanthus rhizosphere microbial communities from Kellogg Biological Station, Michigan, USA	Switchgrass rhizosphere bulk soil microbial communities from Kellogg Biological Station, Michigan, USA, with spike-in - S5 (SPAdes)	DOE Joint Genome Institute (JGI)	3300025271	Terrestrial	Soil	180798330	479312
3300002128	Metagenome	Permanent Draft	Corn, switchgrass and miscanthus rhizosphere microbial communities from Kellogg Biological Station, Michigan, USA	Switchgrass rhizosphere bulk soil microbial communities from Kellogg Biological Station, Michigan, USA, with PhiX - S5	DOE Joint Genome Institute (JGI)	3300002128	Terrestrial	Soil	338771765	953040
3300022852	Metagenome	Draft	Enriched soil aggregate microbial communities from Iowa State university to study microbial drivers of carbon cycling	Enriched soil aggregate microbial communities from Iowa State University, Ames, United States - MC6-MC0909-MG	DOE Joint Genome Institute (JGI)	3300022852	Terrestrial	Soil	201621591	347297
3300022876	Metagenome	Draft	Enriched soil aggregate microbial communities from Iowa State university to study microbial drivers of carbon cycling	Enriched soil aggregate microbial communities from Iowa State University, Ames, United States - MC6-MC0907-MG	DOE Joint Genome Institute (JGI)	3300022876	Terrestrial	Soil	205068188	327539
3300022879	Metagenome	Draft	Enriched soil aggregate microbial communities from Iowa State university to study microbial drivers of carbon cycling	Enriched soil aggregate microbial communities from Iowa State University, Ames, United States - MC6-MC0906-MG	DOE Joint Genome Institute (JGI)	3300022879	Terrestrial	Soil	211836763	363265
3300022862	Metagenome	Draft	Enriched soil aggregate microbial communities from Iowa State university to study microbial drivers of carbon cycling	Enriched soil aggregate microbial communities from Iowa State University, Ames, United States - MC6-MC0908-MG	DOE Joint Genome Institute (JGI)	3300022862	Terrestrial	Soil	227520379	376175
3300023252	Metagenome	Draft	Enriched soil aggregate microbial communities from Iowa State university to study microbial drivers of carbon cycling	Enriched soil aggregate microbial communities from Iowa State University, Ames, United States - MC6-MC0910-MG	DOE Joint Genome Institute (JGI)	3300023252	Terrestrial	Soil	235623788	404316
3300023065	Metagenome	Draft	Enriched soil aggregate microbial communities from Iowa State university to study microbial drivers of carbon cycling	Enriched soil aggregate microbial communities from Iowa State University, Ames, United States - MC6-MC0899-MG	DOE Joint Genome Institute (JGI)	3300023065	Terrestrial	Soil	286543473	474719
3300023053	Metagenome	Draft	Enriched soil aggregate microbial communities from Iowa State university to study microbial drivers of carbon cycling	Enriched soil aggregate microbial communities from Iowa State University, Ames, United States - MC6-MC0898-MG	DOE Joint Genome Institute (JGI)	3300023053	Terrestrial	Soil	287424359	463852
3300022895	Metagenome	Draft	Enriched soil aggregate microbial communities from Iowa State university to study microbial drivers of carbon cycling	Enriched soil aggregate microbial communities from Iowa State University, Ames, United States - MC6-MC0900-MG	DOE Joint Genome Institute (JGI)	3300022895	Terrestrial	Soil	299580617	494835
3300023055	Metagenome	Draft	Enriched soil aggregate microbial communities from Iowa State university to study microbial drivers of carbon cycling	Enriched soil aggregate microbial communities from Iowa State University, Ames, United States - MC6-MC0897-MG	DOE Joint Genome Institute (JGI)	3300023055	Terrestrial	Soil	311638532	487173
3300023059	Metagenome	Draft	Enriched soil aggregate microbial communities from Iowa State university to study microbial drivers of carbon cycling	Enriched soil aggregate microbial communities from Iowa State University, Ames, United States - MC6-MC0896-MG	DOE Joint Genome Institute (JGI)	3300023059	Terrestrial	Soil	343147704	550080
3300000816	Metagenome	Draft	Forest soil microbial communities from Amazon Forest, Brazil	Forest soil microbial communities from Amazon forest - 2010 replicate II A10	DOE Joint Genome Institute (JGI)	3300000816	Terrestrial	Soil	67531173	175204
3300000650	Metagenome	Draft	Forest soil microbial communities from Amazon Forest, Brazil	Forest soil microbial communities from Amazon forest - Pasture72 2010 replicate I A1	DOE Joint Genome Institute (JGI)	3300000650	Terrestrial	Soil	72355858	228780
3300000837	Metagenome	Draft	Forest soil microbial communities from Amazon Forest, Brazil	Forest soil microbial communities from Amazon forest - Pasture72 2010 replicate I A100	DOE Joint Genome Institute (JGI)	3300000837	Terrestrial	Soil	148610418	396511
3300000580	Metagenome	Draft	Forest soil microbial communities from Amazon Forest, Brazil	Forest soil microbial communities from Amazon forest - 2010 replicate II A01	DOE Joint Genome Institute (JGI)	3300000580	Terrestrial	Soil	155587673	419065
3300000651	Metagenome	Draft	Forest soil microbial communities from Amazon Forest, Brazil	Forest soil microbial communities from Amazon forest - Pasture72 2010 replicate I A10	DOE Joint Genome Institute (JGI)	3300000651	Terrestrial	Soil	155914064	453690
3300000893	Metagenome	Draft	Forest soil microbial communities from Amazon Forest, Brazil	Forest soil microbial communities from Amazon forest - Pasture72 2010 replicate I A001	DOE Joint Genome Institute (JGI)	3300000893	Terrestrial	Soil	176302076	437816
3300000579	Metagenome	Draft	Forest soil microbial communities from Amazon Forest, Brazil	Forest soil microbial communities from Amazon forest - Pasture72 2010 replicate I A01	DOE Joint Genome Institute (JGI)	3300000579	Terrestrial	Soil	198863308	572460
3300000655	Metagenome	Draft	Forest soil microbial communities from Amazon Forest, Brazil	Forest soil microbial communities from Amazon forest - 2010 replicate II A100	DOE Joint Genome Institute (JGI)	3300000655	Terrestrial	Soil	217059300	598165
3300000793	Metagenome	Draft	Forest soil microbial communities from Amazon Forest, Brazil	Forest soil microbial communities from Amazon forest - 2010 replicate II A001	DOE Joint Genome Institute (JGI)	3300000793	Terrestrial	Soil	297027237	799655
3300000597	Metagenome	Draft	Forest soil microbial communities from Amazon Forest, Brazil	Forest soil microbial communities from Amazon forest - 2010 replicate II A1	DOE Joint Genome Institute (JGI)	3300000597	Terrestrial	Soil	321952212	768309
3300021088	Metagenome	Draft	Forest soil microbial communities from Barre Woods Harvard Forest LTER site, Petersham, Massachusetts, United States	Forest soil microbial communities from Barre Woods Harvard Forest LTER site, Petersham, Massachusetts, United States - Inc-BW-H-28-M	DOE Joint Genome Institute (JGI)	3300021088	Terrestrial	Soil	1585685487	3629970
3300020582	Metagenome	Draft	Forest soil microbial communities from Barre Woods Harvard Forest LTER site, Petersham, Massachusetts, United States	Forest soil microbial communities from Barre Woods Harvard Forest LTER site, Petersham, Massachusetts, United States - Inc-BW-H-4-O	DOE Joint Genome Institute (JGI)	3300020582	Terrestrial	Soil	2554318182	5500127
3300021171	Metagenome	Draft	Forest soil microbial communities from Barre Woods Harvard Forest LTER site, Petersham, Massachusetts, United States	Forest soil microbial communities from Barre Woods Harvard Forest LTER site, Petersham, Massachusetts, United States - Inc-BW-H-11-M	DOE Joint Genome Institute (JGI)	3300021171	Terrestrial	Soil	2564630788	5324421
3300021168	Metagenome	Draft	Forest soil microbial communities from Barre Woods Harvard Forest LTER site, Petersham, Massachusetts, United States	Forest soil microbial communities from Barre Woods Harvard Forest LTER site, Petersham, Massachusetts, United States - Inc-BW-C-30-M	DOE Joint Genome Institute (JGI)	3300021168	Terrestrial	Soil	2576588146	5232473
3300020579	Metagenome	Draft	Forest soil microbial communities from Barre Woods Harvard Forest LTER site, Petersham, Massachusetts, United States	Forest soil microbial communities from Barre Woods Harvard Forest LTER site, Petersham, Massachusetts, United States - Inc-BW-C-27-M	DOE Joint Genome Institute (JGI)	3300020579	Terrestrial	Soil	2629924972	5613387
3300021475	Metagenome	Draft	Forest soil microbial communities from Barre Woods Harvard Forest LTER site, Petersham, Massachusetts, United States	Forest soil microbial communities from Barre Woods Harvard Forest LTER site, Petersham, Massachusetts, United States - Inc-BW-C-30-O	DOE Joint Genome Institute (JGI)	3300021475	Terrestrial	Soil	2710494968	6266586
3300020580	Metagenome	Draft	Forest soil microbial communities from Barre Woods Harvard Forest LTER site, Petersham, Massachusetts, United States	Forest soil microbial communities from Barre Woods Harvard Forest LTER site, Petersham, Massachusetts, United States - Inc-BW-C-19-M	DOE Joint Genome Institute (JGI)	3300020580	Terrestrial	Soil	2714022582	5721908
3300021178	Metagenome	Draft	Forest soil microbial communities from Barre Woods Harvard Forest LTER site, Petersham, Massachusetts, United States	Forest soil microbial communities from Barre Woods Harvard Forest LTER site, Petersham, Massachusetts, United States - Inc-BW-H-4-M	DOE Joint Genome Institute (JGI)	3300021178	Terrestrial	Soil	2734902974	5809123
3300021402	Metagenome	Draft	Forest soil microbial communities from Barre Woods Harvard Forest LTER site, Petersham, Massachusetts, United States	Forest soil microbial communities from Barre Woods Harvard Forest LTER site, Petersham, Massachusetts, United States - Inc-BW-H-26-O	DOE Joint Genome Institute (JGI)	3300021402	Terrestrial	Soil	2821273599	6381620
3300020581	Metagenome	Draft	Forest soil microbial communities from Barre Woods Harvard Forest LTER site, Petersham, Massachusetts, United States	Forest soil microbial communities from Barre Woods Harvard Forest LTER site, Petersham, Massachusetts, United States - Inc-BW-C-14-M	DOE Joint Genome Institute (JGI)	3300020581	Terrestrial	Soil	2821801009	6002306
3300021404	Metagenome	Draft	Forest soil microbial communities from Barre Woods Harvard Forest LTER site, Petersham, Massachusetts, United States	Forest soil microbial communities from Barre Woods Harvard Forest LTER site, Petersham, Massachusetts, United States - Inc-BW-H-28-O	DOE Joint Genome Institute (JGI)	3300021404	Terrestrial	Soil	2822954538	6171876
3300021433	Metagenome	Draft	Forest soil microbial communities from Barre Woods Harvard Forest LTER site, Petersham, Massachusetts, United States	Forest soil microbial communities from Barre Woods Harvard Forest LTER site, Petersham, Massachusetts, United States - Inc-BW-C-12-O	DOE Joint Genome Institute (JGI)	3300021433	Terrestrial	Soil	2908642001	6319861
3300021403	Metagenome	Draft	Forest soil microbial communities from Barre Woods Harvard Forest LTER site, Petersham, Massachusetts, United States	Forest soil microbial communities from Barre Woods Harvard Forest LTER site, Petersham, Massachusetts, United States - Inc-BW-H-2-O	DOE Joint Genome Institute (JGI)	3300021403	Terrestrial	Soil	2920850133	6745490
3300021474	Metagenome	Draft	Forest soil microbial communities from Barre Woods Harvard Forest LTER site, Petersham, Massachusetts, United States	Forest soil microbial communities from Barre Woods Harvard Forest LTER site, Petersham, Massachusetts, United States - Inc-BW-H-11-O	DOE Joint Genome Institute (JGI)	3300021474	Terrestrial	Soil	2962650588	6281885
3300021477	Metagenome	Draft	Forest soil microbial communities from Barre Woods Harvard Forest LTER site, Petersham, Massachusetts, United States	Forest soil microbial communities from Barre Woods Harvard Forest LTER site, Petersham, Massachusetts, United States - Inc-BW-C-4-O	DOE Joint Genome Institute (JGI)	3300021477	Terrestrial	Soil	2968654672	6359180
3300021170	Metagenome	Draft	Forest soil microbial communities from Barre Woods Harvard Forest LTER site, Petersham, Massachusetts, United States	Forest soil microbial communities from Barre Woods Harvard Forest LTER site, Petersham, Massachusetts, United States - Inc-BW-H-26-M	DOE Joint Genome Institute (JGI)	3300021170	Terrestrial	Soil	2973328301	6409333
3300020583	Metagenome	Draft	Forest soil microbial communities from Barre Woods Harvard Forest LTER site, Petersham, Massachusetts, United States	Forest soil microbial communities from Barre Woods Harvard Forest LTER site, Petersham, Massachusetts, United States - Inc-BW-H-32-M	DOE Joint Genome Institute (JGI)	3300020583	Terrestrial	Soil	2975423261	6033410
3300021401	Metagenome	Draft	Forest soil microbial communities from Barre Woods Harvard Forest LTER site, Petersham, Massachusetts, United States	Forest soil microbial communities from Barre Woods Harvard Forest LTER site, Petersham, Massachusetts, United States - Inc-BW-C-27-O	DOE Joint Genome Institute (JGI)	3300021401	Terrestrial	Soil	3036548168	6647160
3300021180	Metagenome	Draft	Forest soil microbial communities from Barre Woods Harvard Forest LTER site, Petersham, Massachusetts, United States	Forest soil microbial communities from Barre Woods Harvard Forest LTER site, Petersham, Massachusetts, United States - Inc-BW-H-17-O	DOE Joint Genome Institute (JGI)	3300021180	Terrestrial	Soil	3112761503	6391336
3300021559	Metagenome	Draft	Forest soil microbial communities from Barre Woods Harvard Forest LTER site, Petersham, Massachusetts, United States	Forest soil microbial communities from Barre Woods Harvard Forest LTER site, Petersham, Massachusetts, United States - Inc-BW-H-17-M	DOE Joint Genome Institute (JGI)	3300021559	Terrestrial	Soil	3208666025	6584659
3300021407	Metagenome	Draft	Forest soil microbial communities from Barre Woods Harvard Forest LTER site, Petersham, Massachusetts, United States	Forest soil microbial communities from Barre Woods Harvard Forest LTER site, Petersham, Massachusetts, United States - Inc-BW-C-14-O	DOE Joint Genome Institute (JGI)	3300021407	Terrestrial	Soil	3210614817	6934165
3300021406	Metagenome	Draft	Forest soil microbial communities from Barre Woods Harvard Forest LTER site, Petersham, Massachusetts, United States	Forest soil microbial communities from Barre Woods Harvard Forest LTER site, Petersham, Massachusetts, United States - Inc-BW-H-32-O	DOE Joint Genome Institute (JGI)	3300021406	Terrestrial	Soil	3250723065	7123599
3300021479	Metagenome	Draft	Forest soil microbial communities from Barre Woods Harvard Forest LTER site, Petersham, Massachusetts, United States	Forest soil microbial communities from Barre Woods Harvard Forest LTER site, Petersham, Massachusetts, United States - Inc-BW-C-4-M	DOE Joint Genome Institute (JGI)	3300021479	Terrestrial	Soil	3313781571	7071593
3300021181	Metagenome	Draft	Forest soil microbial communities from Barre Woods Harvard Forest LTER site, Petersham, Massachusetts, United States	Forest soil microbial communities from Barre Woods Harvard Forest LTER site, Petersham, Massachusetts, United States - Inc-BW-C-19-O	DOE Joint Genome Institute (JGI)	3300021181	Terrestrial	Soil	3315190220	7221899
3300021405	Metagenome	Draft	Forest soil microbial communities from Barre Woods Harvard Forest LTER site, Petersham, Massachusetts, United States	Forest soil microbial communities from Barre Woods Harvard Forest LTER site, Petersham, Massachusetts, United States - Inc-BW-C-7-O	DOE Joint Genome Institute (JGI)	3300021405	Terrestrial	Soil	3315596002	7233509
3300021420	Metagenome	Draft	Forest soil microbial communities from Barre Woods Harvard Forest LTER site, Petersham, Massachusetts, United States	Forest soil microbial communities from Barre Woods Harvard Forest LTER site, Petersham, Massachusetts, United States - Inc-BW-C-12-M	DOE Joint Genome Institute (JGI)	3300021420	Terrestrial	Soil	3415481105	7186013
3300021432	Metagenome	Draft	Forest soil microbial communities from Barre Woods Harvard Forest LTER site, Petersham, Massachusetts, United States	Forest soil microbial communities from Barre Woods Harvard Forest LTER site, Petersham, Massachusetts, United States - Inc-BW-H-2-M	DOE Joint Genome Institute (JGI)	3300021432	Terrestrial	Soil	3445496851	7266231
3300021478	Metagenome	Draft	Forest soil microbial communities from Barre Woods Harvard Forest LTER site, Petersham, Massachusetts, United States	Forest soil microbial communities from Barre Woods Harvard Forest LTER site, Petersham, Massachusetts, United States - Inc-BW-C-7-M	DOE Joint Genome Institute (JGI)	3300021478	Terrestrial	Soil	3609007118	7785811
3300001628	Metagenome	Permanent Draft	Forest soil microbial communities from Harvard Forest Long Term Ecological Research (LTER) site in Petersham, MA, for long-term soil warming studies	Forest soil microbial communities from Harvard Forest Long Term Ecological Research site in Petersham, Massachusetts, USA - MetaG HF021	DOE Joint Genome Institute (JGI)	3300001628	Terrestrial	Soil	1120616	3560
3300001615	Metagenome	Permanent Draft	Forest soil microbial communities from Harvard Forest Long Term Ecological Research (LTER) site in Petersham, MA, for long-term soil warming studies	Forest soil microbial communities from Harvard Forest Long Term Ecological Research site in Petersham, Massachusetts, USA - MetaG HF020	DOE Joint Genome Institute (JGI)	3300001615	Terrestrial	Soil	1199291	3385
3300001618	Metagenome	Permanent Draft	Forest soil microbial communities from Harvard Forest Long Term Ecological Research (LTER) site in Petersham, MA, for long-term soil warming studies	Forest soil microbial communities from Harvard Forest Long Term Ecological Research site in Petersham, Massachusetts, USA - MetaG HF030	DOE Joint Genome Institute (JGI)	3300001618	Terrestrial	Soil	1434058	4031
3300001620	Metagenome	Permanent Draft	Forest soil microbial communities from Harvard Forest Long Term Ecological Research (LTER) site in Petersham, MA, for long-term soil warming studies	Forest soil microbial communities from Harvard Forest Long Term Ecological Research site in Petersham, Massachusetts, USA - MetaG HF032	DOE Joint Genome Institute (JGI)	3300001620	Terrestrial	Soil	1437576	4161
3300001623	Metagenome	Permanent Draft	Forest soil microbial communities from Harvard Forest Long Term Ecological Research (LTER) site in Petersham, MA, for long-term soil warming studies	Forest soil microbial communities from Harvard Forest Long Term Ecological Research site in Petersham, Massachusetts, USA - MetaG HF035	DOE Joint Genome Institute (JGI)	3300001623	Terrestrial	Soil	1477303	5255
3300001624	Metagenome	Permanent Draft	Forest soil microbial communities from Harvard Forest Long Term Ecological Research (LTER) site in Petersham, MA, for long-term soil warming studies	Forest soil microbial communities from Harvard Forest Long Term Ecological Research site in Petersham, Massachusetts, USA - MetaG HF022	DOE Joint Genome Institute (JGI)	3300001624	Terrestrial	Soil	1487226	4288
3300001621	Metagenome	Permanent Draft	Forest soil microbial communities from Harvard Forest Long Term Ecological Research (LTER) site in Petersham, MA, for long-term soil warming studies	Forest soil microbial communities from Harvard Forest Long Term Ecological Research site in Petersham, Massachusetts, USA - MetaG HF019	DOE Joint Genome Institute (JGI)	3300001621	Terrestrial	Soil	1567620	5503
3300001631	Metagenome	Permanent Draft	Forest soil microbial communities from Harvard Forest Long Term Ecological Research (LTER) site in Petersham, MA, for long-term soil warming studies	Forest soil microbial communities from Harvard Forest Long Term Ecological Research site in Petersham, Massachusetts, USA - MetaG HF005	DOE Joint Genome Institute (JGI)	3300001631	Terrestrial	Soil	1580015	5538
3300001616	Metagenome	Permanent Draft	Forest soil microbial communities from Harvard Forest Long Term Ecological Research (LTER) site in Petersham, MA, for long-term soil warming studies	Forest soil microbial communities from Harvard Forest Long Term Ecological Research site in Petersham, Massachusetts, USA - MetaG HF034	DOE Joint Genome Institute (JGI)	3300001616	Terrestrial	Soil	1629705	5181
3300001629	Metagenome	Permanent Draft	Forest soil microbial communities from Harvard Forest Long Term Ecological Research (LTER) site in Petersham, MA, for long-term soil warming studies	Forest soil microbial communities from Harvard Forest Long Term Ecological Research site in Petersham, Massachusetts, USA - MetaG HF006	DOE Joint Genome Institute (JGI)	3300001629	Terrestrial	Soil	1913971	5636
3300001638	Metagenome	Permanent Draft	Forest soil microbial communities from Harvard Forest Long Term Ecological Research (LTER) site in Petersham, MA, for long-term soil warming studies	Forest soil microbial communities from Harvard Forest Long Term Ecological Research site in Petersham, Massachusetts, USA - MetaG HF039	DOE Joint Genome Institute (JGI)	3300001638	Terrestrial	Soil	2032065	7017
3300001625	Metagenome	Permanent Draft	Forest soil microbial communities from Harvard Forest Long Term Ecological Research (LTER) site in Petersham, MA, for long-term soil warming studies	Forest soil microbial communities from Harvard Forest Long Term Ecological Research site in Petersham, Massachusetts, USA - MetaG HF014	DOE Joint Genome Institute (JGI)	3300001625	Terrestrial	Soil	2128820	6474
3300001613	Metagenome	Permanent Draft	Forest soil microbial communities from Harvard Forest Long Term Ecological Research (LTER) site in Petersham, MA, for long-term soil warming studies	Forest soil microbial communities from Harvard Forest Long Term Ecological Research site in Petersham, Massachusetts, USA - MetaG HF029	DOE Joint Genome Institute (JGI)	3300001613	Terrestrial	Soil	2219984	7759
3300001627	Metagenome	Permanent Draft	Forest soil microbial communities from Harvard Forest Long Term Ecological Research (LTER) site in Petersham, MA, for long-term soil warming studies	Forest soil microbial communities from Harvard Forest Long Term Ecological Research site in Petersham, Massachusetts, USA - MetaG HF024	DOE Joint Genome Institute (JGI)	3300001627	Terrestrial	Soil	3602557	11065
3300001626	Metagenome	Permanent Draft	Forest soil microbial communities from Harvard Forest Long Term Ecological Research (LTER) site in Petersham, MA, for long-term soil warming studies	Forest soil microbial communities from Harvard Forest Long Term Ecological Research site in Petersham, Massachusetts, USA - MetaG HF013	DOE Joint Genome Institute (JGI)	3300001626	Terrestrial	Soil	3967586	13916
3300001658	Metagenome	Permanent Draft	Forest soil microbial communities from Harvard Forest Long Term Ecological Research (LTER) site in Petersham, MA, for long-term soil warming studies	Forest soil microbial communities from Harvard Forest Long Term Ecological Research site in Petersham, Massachusetts, USA - MetaG HF048	DOE Joint Genome Institute (JGI)	3300001658	Terrestrial	Soil	4088584	12561
3300001630	Metagenome	Permanent Draft	Forest soil microbial communities from Harvard Forest Long Term Ecological Research (LTER) site in Petersham, MA, for long-term soil warming studies	Forest soil microbial communities from Harvard Forest Long Term Ecological Research site in Petersham, Massachusetts, USA - MetaG HF037	DOE Joint Genome Institute (JGI)	3300001630	Terrestrial	Soil	4380169	15282
3300001614	Metagenome	Permanent Draft	Forest soil microbial communities from Harvard Forest Long Term Ecological Research (LTER) site in Petersham, MA, for long-term soil warming studies	Forest soil microbial communities from Harvard Forest Long Term Ecological Research site in Petersham, Massachusetts, USA - MetaG HF015	DOE Joint Genome Institute (JGI)	3300001614	Terrestrial	Soil	4426136	14281
3300001650	Metagenome	Permanent Draft	Forest soil microbial communities from Harvard Forest Long Term Ecological Research (LTER) site in Petersham, MA, for long-term soil warming studies	Forest soil microbial communities from Harvard Forest Long Term Ecological Research site in Petersham, Massachusetts, USA - MetaG HF046	DOE Joint Genome Institute (JGI)	3300001650	Terrestrial	Soil	4676090	14639
3300001642	Metagenome	Permanent Draft	Forest soil microbial communities from Harvard Forest Long Term Ecological Research (LTER) site in Petersham, MA, for long-term soil warming studies	Forest soil microbial communities from Harvard Forest Long Term Ecological Research site in Petersham, Massachusetts, USA - MetaG HF012	DOE Joint Genome Institute (JGI)	3300001642	Terrestrial	Soil	4731215	14907
3300001649	Metagenome	Permanent Draft	Forest soil microbial communities from Harvard Forest Long Term Ecological Research (LTER) site in Petersham, MA, for long-term soil warming studies	Forest soil microbial communities from Harvard Forest Long Term Ecological Research site in Petersham, Massachusetts, USA - MetaG HF038	DOE Joint Genome Institute (JGI)	3300001649	Terrestrial	Soil	4882491	15488
3300001643	Metagenome	Permanent Draft	Forest soil microbial communities from Harvard Forest Long Term Ecological Research (LTER) site in Petersham, MA, for long-term soil warming studies	Forest soil microbial communities from Harvard Forest Long Term Ecological Research site in Petersham, Massachusetts, USA - MetaG HF044	DOE Joint Genome Institute (JGI)	3300001643	Terrestrial	Soil	5565701	17644
3300001622	Metagenome	Permanent Draft	Forest soil microbial communities from Harvard Forest Long Term Ecological Research (LTER) site in Petersham, MA, for long-term soil warming studies	Forest soil microbial communities from Harvard Forest Long Term Ecological Research site in Petersham, Massachusetts, USA - MetaG HF018	DOE Joint Genome Institute (JGI)	3300001622	Terrestrial	Soil	6025796	19029
3300001644	Metagenome	Permanent Draft	Forest soil microbial communities from Harvard Forest Long Term Ecological Research (LTER) site in Petersham, MA, for long-term soil warming studies	Forest soil microbial communities from Harvard Forest Long Term Ecological Research site in Petersham, Massachusetts, USA - MetaG HF045	DOE Joint Genome Institute (JGI)	3300001644	Terrestrial	Soil	6868805	23523
3300001639	Metagenome	Permanent Draft	Forest soil microbial communities from Harvard Forest Long Term Ecological Research (LTER) site in Petersham, MA, for long-term soil warming studies	Forest soil microbial communities from Harvard Forest Long Term Ecological Research site in Petersham, Massachusetts, USA - MetaG HF003	DOE Joint Genome Institute (JGI)	3300001639	Terrestrial	Soil	6998714	22012
3300001645	Metagenome	Permanent Draft	Forest soil microbial communities from Harvard Forest Long Term Ecological Research (LTER) site in Petersham, MA, for long-term soil warming studies	Forest soil microbial communities from Harvard Forest Long Term Ecological Research site in Petersham, Massachusetts, USA - MetaG HF036	DOE Joint Genome Institute (JGI)	3300001645	Terrestrial	Soil	7181706	22839
3300001640	Metagenome	Permanent Draft	Forest soil microbial communities from Harvard Forest Long Term Ecological Research (LTER) site in Petersham, MA, for long-term soil warming studies	Forest soil microbial communities from Harvard Forest Long Term Ecological Research site in Petersham, Massachusetts, USA - MetaG HF010	DOE Joint Genome Institute (JGI)	3300001640	Terrestrial	Soil	7199746	23086
3300001646	Metagenome	Permanent Draft	Forest soil microbial communities from Harvard Forest Long Term Ecological Research (LTER) site in Petersham, MA, for long-term soil warming studies	Forest soil microbial communities from Harvard Forest Long Term Ecological Research site in Petersham, Massachusetts, USA - MetaG HF042	DOE Joint Genome Institute (JGI)	3300001646	Terrestrial	Soil	7969357	26670
3300001636	Metagenome	Permanent Draft	Forest soil microbial communities from Harvard Forest Long Term Ecological Research (LTER) site in Petersham, MA, for long-term soil warming studies	Forest soil microbial communities from Harvard Forest Long Term Ecological Research site in Petersham, Massachusetts, USA - MetaG HF002	DOE Joint Genome Institute (JGI)	3300001636	Terrestrial	Soil	8640548	26142
3300027092	Metagenome	Permanent Draft	Forest soil microbial communities from Harvard Forest Long Term Ecological Research (LTER) site in Petersham, MA, for long-term soil warming studies	Forest soil microbial communities from Harvard Forest Long Term Ecological Research site in Petersham, Massachusetts, USA - MetaG HF023 (SPAdes)	DOE Joint Genome Institute (JGI)	3300027092	Terrestrial	Soil	9156595	30177
3300001653	Metagenome	Permanent Draft	Forest soil microbial communities from Harvard Forest Long Term Ecological Research (LTER) site in Petersham, MA, for long-term soil warming studies	Forest soil microbial communities from Harvard Forest Long Term Ecological Research site in Petersham, Massachusetts, USA - MetaG HF041	DOE Joint Genome Institute (JGI)	3300001653	Terrestrial	Soil	9168459	30045
3300001619	Metagenome	Permanent Draft	Forest soil microbial communities from Harvard Forest Long Term Ecological Research (LTER) site in Petersham, MA, for long-term soil warming studies	Forest soil microbial communities from Harvard Forest Long Term Ecological Research site in Petersham, Massachusetts, USA - MetaG HF016	DOE Joint Genome Institute (JGI)	3300001619	Terrestrial	Soil	9959739	27557
3300001652	Metagenome	Permanent Draft	Forest soil microbial communities from Harvard Forest Long Term Ecological Research (LTER) site in Petersham, MA, for long-term soil warming studies	Forest soil microbial communities from Harvard Forest Long Term Ecological Research site in Petersham, Massachusetts, USA - MetaG HF040	DOE Joint Genome Institute (JGI)	3300001652	Terrestrial	Soil	10459433	32077
3300001633	Metagenome	Permanent Draft	Forest soil microbial communities from Harvard Forest Long Term Ecological Research (LTER) site in Petersham, MA, for long-term soil warming studies	Forest soil microbial communities from Harvard Forest Long Term Ecological Research site in Petersham, Massachusetts, USA - MetaG HF007	DOE Joint Genome Institute (JGI)	3300001633	Terrestrial	Soil	10679763	33572
3300002954	Metagenome	Permanent Draft	Forest soil microbial communities from Harvard Forest Long Term Ecological Research (LTER) site in Petersham, MA, for long-term soil warming studies	Forest soil microbial communities from Harvard Forest Long Term Ecological Research site in Petersham, Massachusetts, USA - MetaG HF047	DOE Joint Genome Institute (JGI)	3300002954	Terrestrial	Soil	10931131	33274
3300027087	Metagenome	Permanent Draft	Forest soil microbial communities from Harvard Forest Long Term Ecological Research (LTER) site in Petersham, MA, for long-term soil warming studies	Forest soil microbial communities from Harvard Forest Long Term Ecological Research site in Petersham, Massachusetts, USA - MetaG HF017 (SPAdes)	DOE Joint Genome Institute (JGI)	3300027087	Terrestrial	Soil	12254333	38361
3300001641	Metagenome	Permanent Draft	Forest soil microbial communities from Harvard Forest Long Term Ecological Research (LTER) site in Petersham, MA, for long-term soil warming studies	Forest soil microbial communities from Harvard Forest Long Term Ecological Research site in Petersham, Massachusetts, USA - MetaG HF004	DOE Joint Genome Institute (JGI)	3300001641	Terrestrial	Soil	13438700	42350
3300001647	Metagenome	Permanent Draft	Forest soil microbial communities from Harvard Forest Long Term Ecological Research (LTER) site in Petersham, MA, for long-term soil warming studies	Forest soil microbial communities from Harvard Forest Long Term Ecological Research site in Petersham, Massachusetts, USA - MetaG HF043	DOE Joint Genome Institute (JGI)	3300001647	Terrestrial	Soil	14198901	47120
3300001635	Metagenome	Permanent Draft	Forest soil microbial communities from Harvard Forest Long Term Ecological Research (LTER) site in Petersham, MA, for long-term soil warming studies	Forest soil microbial communities from Harvard Forest Long Term Ecological Research site in Petersham, Massachusetts, USA - MetaG HF009	DOE Joint Genome Institute (JGI)	3300001635	Terrestrial	Soil	15401296	52529
3300027099	Metagenome	Permanent Draft	Forest soil microbial communities from Harvard Forest Long Term Ecological Research (LTER) site in Petersham, MA, for long-term soil warming studies	Forest soil microbial communities from Harvard Forest Long Term Ecological Research site in Petersham, Massachusetts, USA - MetaG HF026 (SPAdes)	DOE Joint Genome Institute (JGI)	3300027099	Terrestrial	Soil	15419329	47686
3300027100	Metagenome	Permanent Draft	Forest soil microbial communities from Harvard Forest Long Term Ecological Research (LTER) site in Petersham, MA, for long-term soil warming studies	Forest soil microbial communities from Harvard Forest Long Term Ecological Research site in Petersham, Massachusetts, USA - MetaG HF025 (SPAdes)	DOE Joint Genome Institute (JGI)	3300027100	Terrestrial	Soil	15857087	48941
3300027102	Metagenome	Permanent Draft	Forest soil microbial communities from Harvard Forest Long Term Ecological Research (LTER) site in Petersham, MA, for long-term soil warming studies	Forest soil microbial communities from Harvard Forest Long Term Ecological Research site in Petersham, Massachusetts, USA - MetaG HF028 (SPAdes)	DOE Joint Genome Institute (JGI)	3300027102	Terrestrial	Soil	17778847	55230
3300027101	Metagenome	Permanent Draft	Forest soil microbial communities from Harvard Forest Long Term Ecological Research (LTER) site in Petersham, MA, for long-term soil warming studies	Forest soil microbial communities from Harvard Forest Long Term Ecological Research site in Petersham, Massachusetts, USA - MetaG HF027 (SPAdes)	DOE Joint Genome Institute (JGI)	3300027101	Terrestrial	Soil	18759515	59436
3300027106	Metagenome	Permanent Draft	Forest soil microbial communities from Harvard Forest Long Term Ecological Research (LTER) site in Petersham, MA, for long-term soil warming studies	Forest soil microbial communities from Harvard Forest Long Term Ecological Research site in Petersham, Massachusetts, USA - MetaG HF031 (SPAdes)	DOE Joint Genome Institute (JGI)	3300027106	Terrestrial	Soil	22179385	66275
3300027093	Metagenome	Permanent Draft	Forest soil microbial communities from Harvard Forest Long Term Ecological Research (LTER) site in Petersham, MA, for long-term soil warming studies	Forest soil microbial communities from Harvard Forest Long Term Ecological Research site in Petersham, Massachusetts, USA - MetaG HF021 (SPAdes)	DOE Joint Genome Institute (JGI)	3300027093	Terrestrial	Soil	25356525	75372
3300027095	Metagenome	Permanent Draft	Forest soil microbial communities from Harvard Forest Long Term Ecological Research (LTER) site in Petersham, MA, for long-term soil warming studies	Forest soil microbial communities from Harvard Forest Long Term Ecological Research site in Petersham, Massachusetts, USA - MetaG HF020 (SPAdes)	DOE Joint Genome Institute (JGI)	3300027095	Terrestrial	Soil	25477189	75714
3300001648	Metagenome	Permanent Draft	Forest soil microbial communities from Harvard Forest Long Term Ecological Research (LTER) site in Petersham, MA, for long-term soil warming studies	Forest soil microbial communities from Harvard Forest Long Term Ecological Research site in Petersham, Massachusetts, USA - MetaG HF008	DOE Joint Genome Institute (JGI)	3300001648	Terrestrial	Soil	25568094	75820
3300027094	Metagenome	Permanent Draft	Forest soil microbial communities from Harvard Forest Long Term Ecological Research (LTER) site in Petersham, MA, for long-term soil warming studies	Forest soil microbial communities from Harvard Forest Long Term Ecological Research site in Petersham, Massachusetts, USA - MetaG HF022 (SPAdes)	DOE Joint Genome Institute (JGI)	3300027094	Terrestrial	Soil	28631826	84326
3300027167	Metagenome	Permanent Draft	Forest soil microbial communities from Harvard Forest Long Term Ecological Research (LTER) site in Petersham, MA, for long-term soil warming studies	Forest soil microbial communities from Harvard Forest Long Term Ecological Research site in Petersham, Massachusetts, USA - MetaG HF034 (SPAdes)	DOE Joint Genome Institute (JGI)	3300027167	Terrestrial	Soil	28941079	84995
3300027108	Metagenome	Permanent Draft	Forest soil microbial communities from Harvard Forest Long Term Ecological Research (LTER) site in Petersham, MA, for long-term soil warming studies	Forest soil microbial communities from Harvard Forest Long Term Ecological Research site in Petersham, Massachusetts, USA - MetaG HF030 (SPAdes)	DOE Joint Genome Institute (JGI)	3300027108	Terrestrial	Soil	29485831	86758
3300001634	Metagenome	Permanent Draft	Forest soil microbial communities from Harvard Forest Long Term Ecological Research (LTER) site in Petersham, MA, for long-term soil warming studies	Forest soil microbial communities from Harvard Forest Long Term Ecological Research site in Petersham, Massachusetts, USA - MetaG HF011	DOE Joint Genome Institute (JGI)	3300001634	Terrestrial	Soil	30356189	85945
3300027097	Metagenome	Permanent Draft	Forest soil microbial communities from Harvard Forest Long Term Ecological Research (LTER) site in Petersham, MA, for long-term soil warming studies	Forest soil microbial communities from Harvard Forest Long Term Ecological Research site in Petersham, Massachusetts, USA - MetaG HF019 (SPAdes)	DOE Joint Genome Institute (JGI)	3300027097	Terrestrial	Soil	31991470	93599
3300001632	Metagenome	Permanent Draft	Forest soil microbial communities from Harvard Forest Long Term Ecological Research (LTER) site in Petersham, MA, for long-term soil warming studies	Forest soil microbial communities from Harvard Forest Long Term Ecological Research site in Petersham, Massachusetts, USA - MetaG HF001	DOE Joint Genome Institute (JGI)	3300001632	Terrestrial	Soil	33980765	107105
3300027166	Metagenome	Permanent Draft	Forest soil microbial communities from Harvard Forest Long Term Ecological Research (LTER) site in Petersham, MA, for long-term soil warming studies	Forest soil microbial communities from Harvard Forest Long Term Ecological Research site in Petersham, Massachusetts, USA - MetaG HF033 (SPAdes)	DOE Joint Genome Institute (JGI)	3300027166	Terrestrial	Soil	34433020	100706
3300027161	Metagenome	Permanent Draft	Forest soil microbial communities from Harvard Forest Long Term Ecological Research (LTER) site in Petersham, MA, for long-term soil warming studies	Forest soil microbial communities from Harvard Forest Long Term Ecological Research site in Petersham, Massachusetts, USA - MetaG HF032 (SPAdes)	DOE Joint Genome Institute (JGI)	3300027161	Terrestrial	Soil	34439701	101447
3300027165	Metagenome	Permanent Draft	Forest soil microbial communities from Harvard Forest Long Term Ecological Research (LTER) site in Petersham, MA, for long-term soil warming studies	Forest soil microbial communities from Harvard Forest Long Term Ecological Research site in Petersham, Massachusetts, USA - MetaG HF035 (SPAdes)	DOE Joint Genome Institute (JGI)	3300027165	Terrestrial	Soil	37179841	106590
3300027074	Metagenome	Permanent Draft	Forest soil microbial communities from Harvard Forest Long Term Ecological Research (LTER) site in Petersham, MA, for long-term soil warming studies	Forest soil microbial communities from Harvard Forest Long Term Ecological Research site in Petersham, Massachusetts, USA - MetaG HF014 (SPAdes)	DOE Joint Genome Institute (JGI)	3300027074	Terrestrial	Soil	37900199	107749
3300027107	Metagenome	Permanent Draft	Forest soil microbial communities from Harvard Forest Long Term Ecological Research (LTER) site in Petersham, MA, for long-term soil warming studies	Forest soil microbial communities from Harvard Forest Long Term Ecological Research site in Petersham, Massachusetts, USA - MetaG HF029 (SPAdes)	DOE Joint Genome Institute (JGI)	3300027107	Terrestrial	Soil	38789867	106267
3300027089	Metagenome	Permanent Draft	Forest soil microbial communities from Harvard Forest Long Term Ecological Research (LTER) site in Petersham, MA, for long-term soil warming studies	Forest soil microbial communities from Harvard Forest Long Term Ecological Research site in Petersham, Massachusetts, USA - MetaG HF015 (SPAdes)	DOE Joint Genome Institute (JGI)	3300027089	Terrestrial	Soil	38972373	105425
3300027104	Metagenome	Permanent Draft	Forest soil microbial communities from Harvard Forest Long Term Ecological Research (LTER) site in Petersham, MA, for long-term soil warming studies	Forest soil microbial communities from Harvard Forest Long Term Ecological Research site in Petersham, Massachusetts, USA - MetaG HF024 (SPAdes)	DOE Joint Genome Institute (JGI)	3300027104	Terrestrial	Soil	44372948	123430
3300027065	Metagenome	Permanent Draft	Forest soil microbial communities from Harvard Forest Long Term Ecological Research (LTER) site in Petersham, MA, for long-term soil warming studies	Forest soil microbial communities from Harvard Forest Long Term Ecological Research site in Petersham, Massachusetts, USA - MetaG HF006 (SPAdes)	DOE Joint Genome Institute (JGI)	3300027065	Terrestrial	Soil	48220602	145716
3300027066	Metagenome	Permanent Draft	Forest soil microbial communities from Harvard Forest Long Term Ecological Research (LTER) site in Petersham, MA, for long-term soil warming studies	Forest soil microbial communities from Harvard Forest Long Term Ecological Research site in Petersham, Massachusetts, USA - MetaG HF005 (SPAdes)	DOE Joint Genome Institute (JGI)	3300027066	Terrestrial	Soil	51693303	153589
3300027105	Metagenome	Permanent Draft	Forest soil microbial communities from Harvard Forest Long Term Ecological Research (LTER) site in Petersham, MA, for long-term soil warming studies	Forest soil microbial communities from Harvard Forest Long Term Ecological Research site in Petersham, Massachusetts, USA - MetaG HF018 (SPAdes)	DOE Joint Genome Institute (JGI)	3300027105	Terrestrial	Soil	54733372	142874
3300027072	Metagenome	Permanent Draft	Forest soil microbial communities from Harvard Forest Long Term Ecological Research (LTER) site in Petersham, MA, for long-term soil warming studies	Forest soil microbial communities from Harvard Forest Long Term Ecological Research site in Petersham, Massachusetts, USA - MetaG HF013 (SPAdes)	DOE Joint Genome Institute (JGI)	3300027072	Terrestrial	Soil	57985868	158202
3300027171	Metagenome	Permanent Draft	Forest soil microbial communities from Harvard Forest Long Term Ecological Research (LTER) site in Petersham, MA, for long-term soil warming studies	Forest soil microbial communities from Harvard Forest Long Term Ecological Research site in Petersham, Massachusetts, USA - MetaG HF039 (SPAdes)	DOE Joint Genome Institute (JGI)	3300027171	Terrestrial	Soil	58529717	174370
3300027090	Metagenome	Permanent Draft	Forest soil microbial communities from Harvard Forest Long Term Ecological Research (LTER) site in Petersham, MA, for long-term soil warming studies	Forest soil microbial communities from Harvard Forest Long Term Ecological Research site in Petersham, Massachusetts, USA - MetaG HF016 (SPAdes)	DOE Joint Genome Institute (JGI)	3300027090	Terrestrial	Soil	66116013	163370
3300026999	Metagenome	Permanent Draft	Forest soil microbial communities from Harvard Forest Long Term Ecological Research (LTER) site in Petersham, MA, for long-term soil warming studies	Forest soil microbial communities from Harvard Forest Long Term Ecological Research site in Petersham, Massachusetts, USA - MetaG HF044 (SPAdes)	DOE Joint Genome Institute (JGI)	3300026999	Terrestrial	Soil	77382641	216563
3300027067	Metagenome	Permanent Draft	Forest soil microbial communities from Harvard Forest Long Term Ecological Research (LTER) site in Petersham, MA, for long-term soil warming studies	Forest soil microbial communities from Harvard Forest Long Term Ecological Research site in Petersham, Massachusetts, USA - MetaG HF007 (SPAdes)	DOE Joint Genome Institute (JGI)	3300027067	Terrestrial	Soil	78879878	207913
3300027168	Metagenome	Permanent Draft	Forest soil microbial communities from Harvard Forest Long Term Ecological Research (LTER) site in Petersham, MA, for long-term soil warming studies	Forest soil microbial communities from Harvard Forest Long Term Ecological Research site in Petersham, Massachusetts, USA - MetaG HF037 (SPAdes)	DOE Joint Genome Institute (JGI)	3300027168	Terrestrial	Soil	79541193	224380
3300026984	Metagenome	Permanent Draft	Forest soil microbial communities from Harvard Forest Long Term Ecological Research (LTER) site in Petersham, MA, for long-term soil warming studies	Forest soil microbial communities from Harvard Forest Long Term Ecological Research site in Petersham, Massachusetts, USA - MetaG HF048 (SPAdes)	DOE Joint Genome Institute (JGI)	3300026984	Terrestrial	Soil	82558844	238416
3300026998	Metagenome	Permanent Draft	Forest soil microbial communities from Harvard Forest Long Term Ecological Research (LTER) site in Petersham, MA, for long-term soil warming studies	Forest soil microbial communities from Harvard Forest Long Term Ecological Research site in Petersham, Massachusetts, USA - MetaG HF046 (SPAdes)	DOE Joint Genome Institute (JGI)	3300026998	Terrestrial	Soil	84994676	239610
3300027064	Metagenome	Permanent Draft	Forest soil microbial communities from Harvard Forest Long Term Ecological Research (LTER) site in Petersham, MA, for long-term soil warming studies	Forest soil microbial communities from Harvard Forest Long Term Ecological Research site in Petersham, Massachusetts, USA - MetaG HF003 (SPAdes)	DOE Joint Genome Institute (JGI)	3300027064	Terrestrial	Soil	87275078	239980
3300027029	Metagenome	Permanent Draft	Forest soil microbial communities from Harvard Forest Long Term Ecological Research (LTER) site in Petersham, MA, for long-term soil warming studies	Forest soil microbial communities from Harvard Forest Long Term Ecological Research site in Petersham, Massachusetts, USA - MetaG HF045 (SPAdes)	DOE Joint Genome Institute (JGI)	3300027029	Terrestrial	Soil	89968956	246200
3300027172	Metagenome	Permanent Draft	Forest soil microbial communities from Harvard Forest Long Term Ecological Research (LTER) site in Petersham, MA, for long-term soil warming studies	Forest soil microbial communities from Harvard Forest Long Term Ecological Research site in Petersham, Massachusetts, USA - MetaG HF038 (SPAdes)	DOE Joint Genome Institute (JGI)	3300027172	Terrestrial	Soil	90314145	253852
3300027076	Metagenome	Permanent Draft	Forest soil microbial communities from Harvard Forest Long Term Ecological Research (LTER) site in Petersham, MA, for long-term soil warming studies	Forest soil microbial communities from Harvard Forest Long Term Ecological Research site in Petersham, Massachusetts, USA - MetaG HF012 (SPAdes)	DOE Joint Genome Institute (JGI)	3300027076	Terrestrial	Soil	95524199	268523
3300027073	Metagenome	Permanent Draft	Forest soil microbial communities from Harvard Forest Long Term Ecological Research (LTER) site in Petersham, MA, for long-term soil warming studies	Forest soil microbial communities from Harvard Forest Long Term Ecological Research site in Petersham, Massachusetts, USA - MetaG HF010 (SPAdes)	DOE Joint Genome Institute (JGI)	3300027073	Terrestrial	Soil	95771758	259303
3300027173	Metagenome	Permanent Draft	Forest soil microbial communities from Harvard Forest Long Term Ecological Research (LTER) site in Petersham, MA, for long-term soil warming studies	Forest soil microbial communities from Harvard Forest Long Term Ecological Research site in Petersham, Massachusetts, USA - MetaG HF036 (SPAdes)	DOE Joint Genome Institute (JGI)	3300027173	Terrestrial	Soil	100198781	267279
3300027047	Metagenome	Permanent Draft	Forest soil microbial communities from Harvard Forest Long Term Ecological Research (LTER) site in Petersham, MA, for long-term soil warming studies	Forest soil microbial communities from Harvard Forest Long Term Ecological Research site in Petersham, Massachusetts, USA - MetaG HF042 (SPAdes)	DOE Joint Genome Institute (JGI)	3300027047	Terrestrial	Soil	104381523	283907
3300027069	Metagenome	Permanent Draft	Forest soil microbial communities from Harvard Forest Long Term Ecological Research (LTER) site in Petersham, MA, for long-term soil warming studies	Forest soil microbial communities from Harvard Forest Long Term Ecological Research site in Petersham, Massachusetts, USA - MetaG HF002 (SPAdes)	DOE Joint Genome Institute (JGI)	3300027069	Terrestrial	Soil	104419453	278237
3300027030	Metagenome	Permanent Draft	Forest soil microbial communities from Harvard Forest Long Term Ecological Research (LTER) site in Petersham, MA, for long-term soil warming studies	Forest soil microbial communities from Harvard Forest Long Term Ecological Research site in Petersham, Massachusetts, USA - MetaG HF041 (SPAdes)	DOE Joint Genome Institute (JGI)	3300027030	Terrestrial	Soil	105564830	289228
3300027174	Metagenome	Permanent Draft	Forest soil microbial communities from Harvard Forest Long Term Ecological Research (LTER) site in Petersham, MA, for long-term soil warming studies	Forest soil microbial communities from Harvard Forest Long Term Ecological Research site in Petersham, Massachusetts, USA - MetaG HF040 (SPAdes)	DOE Joint Genome Institute (JGI)	3300027174	Terrestrial	Soil	113243718	301562
3300027096	Metagenome	Permanent Draft	Forest soil microbial communities from Harvard Forest Long Term Ecological Research (LTER) site in Petersham, MA, for long-term soil warming studies	Forest soil microbial communities from Harvard Forest Long Term Ecological Research site in Petersham, Massachusetts, USA - MetaG HF043 (SPAdes)	DOE Joint Genome Institute (JGI)	3300027096	Terrestrial	Soil	129280093	331180
3300027070	Metagenome	Permanent Draft	Forest soil microbial communities from Harvard Forest Long Term Ecological Research (LTER) site in Petersham, MA, for long-term soil warming studies	Forest soil microbial communities from Harvard Forest Long Term Ecological Research site in Petersham, Massachusetts, USA - MetaG HF004 (SPAdes)	DOE Joint Genome Institute (JGI)	3300027070	Terrestrial	Soil	133369086	354417
3300027080	Metagenome	Permanent Draft	Forest soil microbial communities from Harvard Forest Long Term Ecological Research (LTER) site in Petersham, MA, for long-term soil warming studies	Forest soil microbial communities from Harvard Forest Long Term Ecological Research site in Petersham, Massachusetts, USA - MetaG HF009 (SPAdes)	DOE Joint Genome Institute (JGI)	3300027080	Terrestrial	Soil	138087900	347058
3300027158	Metagenome	Permanent Draft	Forest soil microbial communities from Harvard Forest Long Term Ecological Research (LTER) site in Petersham, MA, for long-term soil warming studies	Forest soil microbial communities from Harvard Forest Long Term Ecological Research site in Petersham, Massachusetts, USA - MetaG HF011 (SPAdes)	DOE Joint Genome Institute (JGI)	3300027158	Terrestrial	Soil	148548677	351065
3300027109	Metagenome	Permanent Draft	Forest soil microbial communities from Harvard Forest Long Term Ecological Research (LTER) site in Petersham, MA, for long-term soil warming studies	Forest soil microbial communities from Harvard Forest Long Term Ecological Research site in Petersham, Massachusetts, USA - MetaG HF008 (SPAdes)	DOE Joint Genome Institute (JGI)	3300027109	Terrestrial	Soil	155019271	375147
3300027110	Metagenome	Permanent Draft	Forest soil microbial communities from Harvard Forest Long Term Ecological Research (LTER) site in Petersham, MA, for long-term soil warming studies	Forest soil microbial communities from Harvard Forest Long Term Ecological Research site in Petersham, Massachusetts, USA - MetaG HF001 (SPAdes)	DOE Joint Genome Institute (JGI)	3300027110	Terrestrial	Soil	169905167	393111
3300027297	Metagenome	Permanent Draft	Forest soil microbial communities from Harvard Forest Long Term Ecological Research (LTER) site in Petersham, MA, for long-term soil warming studies	Forest soil microbial communities from Harvard Forest Long Term Ecological Research site in Petersham, Massachusetts, USA - MetaG HF047 (SPAdes)	DOE Joint Genome Institute (JGI)	3300027297	Terrestrial	Soil	172829517	449069
3300003505	Metagenome	Draft	Forest soil microbial communities from Harvard Forest Long Term Ecological Research (LTER) site in Petersham, MA, for long-term soil warming studies	Forest soil microbial communities from Harvard Forest LTER, USA - Combined assembly of forest soil metaG samples (ASSEMBLY_DATE=20140924)	DOE Joint Genome Institute (JGI)	3300003505	Terrestrial	Soil	814320942	1794298
3300011120	Metagenome	Permanent Draft	Forest soil microbial communities from Harvard Forest Long Term Ecological Research (LTER) site in Petersham, MA, for long-term soil warming studies	Combined assembly of Microbial Forest Soil metaT	DOE Joint Genome Institute (JGI)	3300011120	Terrestrial	Soil	3377985324	7779196
3300000451	Metagenome	Permanent Draft	Forest soil microbial communities from multiple locations in Canada and USA	Forest soil microbial communities from El Dorado National Forest, California, USA - Mediterranean Blodgett CA OM1_O3	DOE Joint Genome Institute (JGI)	3300000451	Terrestrial	Soil	1029583	2826
3300000452	Metagenome	Permanent Draft	Forest soil microbial communities from multiple locations in Canada and USA	Forest soil microbial communities from El Dorado National Forest, California, USA - Mediterranean Blodgett CA Ref_M2	DOE Joint Genome Institute (JGI)	3300000452	Terrestrial	Soil	1278111	3953
3300001080	Metagenome	Permanent Draft	Forest soil microbial communities from multiple locations in Canada and USA	Forest soil microbial communities from Davy Crockett National Forest, Groveton, Texas, USA - Texas A ecozone_OM1H0_O3	DOE Joint Genome Institute (JGI)	3300001080	Terrestrial	Soil	1443535	4895
3300001142	Metagenome	Permanent Draft	Forest soil microbial communities from multiple locations in Canada and USA	Forest soil microbial communities from Algoma, Ontario, Canada - Jack Pine, Ontario site 1_JW_Ref_M1	DOE Joint Genome Institute (JGI)	3300001142	Terrestrial	Soil	1720555	4981
3300000433	Metagenome	Permanent Draft	Forest soil microbial communities from multiple locations in Canada and USA	Forest soil microbial communities from El Dorado National Forest, California, USA - Mediterranean Blodgett CA Ref_M3	DOE Joint Genome Institute (JGI)	3300000433	Terrestrial	Soil	2026191	6467
3300001158	Metagenome	Permanent Draft	Forest soil microbial communities from multiple locations in Canada and USA	Forest soil microbial communities from Davy Crockett National Forest, Groveton, Texas, USA - Texas A ecozone_OM1H0_O1	DOE Joint Genome Institute (JGI)	3300001158	Terrestrial	Soil	2069778	6304
3300001165	Metagenome	Permanent Draft	Forest soil microbial communities from multiple locations in Canada and USA	Forest soil microbial communities from Davy Crockett National Forest, Groveton, Texas, USA - Texas A ecozone_OM2H0_O3	DOE Joint Genome Institute (JGI)	3300001165	Terrestrial	Soil	2102383	4986
3300001155	Metagenome	Permanent Draft	Forest soil microbial communities from multiple locations in Canada and USA	Forest soil microbial communities from Davy Crockett National Forest, Groveton, Texas, USA - Texas A ecozone_OM1H0_M1	DOE Joint Genome Institute (JGI)	3300001155	Terrestrial	Soil	2520391	7721
3300001156	Metagenome	Permanent Draft	Forest soil microbial communities from multiple locations in Canada and USA	Forest soil microbial communities from Davy Crockett National Forest, Groveton, Texas, USA - Texas A ecozone_RefH0_M2	DOE Joint Genome Institute (JGI)	3300001156	Terrestrial	Soil	2682431	8399
3300001381	Metagenome	Permanent Draft	Forest soil microbial communities from multiple locations in Canada and USA	Forest soil microbial communities from El Dorado National Forest, California, USA - Mediterranean Blodgett CA OM1_O2	DOE Joint Genome Institute (JGI)	3300001381	Terrestrial	Soil	3307816	10536
3300000518	Metagenome	Permanent Draft	Forest soil microbial communities from multiple locations in Canada and USA	Forest soil microbial communities from El Dorado National Forest, California, USA - Mediterranean Blodgett CA OM3_M2	DOE Joint Genome Institute (JGI)	3300000518	Terrestrial	Soil	3361323	11030
3300001107	Metagenome	Permanent Draft	Forest soil microbial communities from multiple locations in Canada and USA	Forest soil microbial communities from Davy Crockett National Forest, Groveton, Texas, USA - Texas A ecozone_OM1H0_O2	DOE Joint Genome Institute (JGI)	3300001107	Terrestrial	Soil	3675266	11826
3300001153	Metagenome	Permanent Draft	Forest soil microbial communities from multiple locations in Canada and USA	Forest soil microbial communities from Davy Crockett National Forest, Groveton, Texas, USA - Texas A ecozone_OM1H0_M3	DOE Joint Genome Institute (JGI)	3300001153	Terrestrial	Soil	3923358	12046
3300001079	Metagenome	Permanent Draft	Forest soil microbial communities from multiple locations in Canada and USA	Forest soil microbial communities from Davy Crockett National Forest, Groveton, Texas, USA - Texas A ecozone_OM2H0_O1	DOE Joint Genome Institute (JGI)	3300001079	Terrestrial	Soil	4108226	12891
3300001134	Metagenome	Permanent Draft	Forest soil microbial communities from multiple locations in Canada and USA	Forest soil microbial communities from Davy Crockett National Forest, Groveton, Texas, USA - Texas A ecozone_OM3H0_O1	DOE Joint Genome Institute (JGI)	3300001134	Terrestrial	Soil	4133869	13404
3300001163	Metagenome	Permanent Draft	Forest soil microbial communities from multiple locations in Canada and USA	Forest soil microbial communities from Davy Crockett National Forest, Groveton, Texas, USA - Texas A ecozone_OM1H0_M2	DOE Joint Genome Institute (JGI)	3300001163	Terrestrial	Soil	4197416	12955
3300001104	Metagenome	Permanent Draft	Forest soil microbial communities from multiple locations in Canada and USA	Forest soil microbial communities from El Dorado National Forest, California, USA - Mediterranean Blodgett CA OM2_O3	DOE Joint Genome Institute (JGI)	3300001104	Terrestrial	Soil	4197826	12635
3300000672	Metagenome	Permanent Draft	Forest soil microbial communities from multiple locations in Canada and USA	Forest soil microbial communities from El Dorado National Forest, California, USA - Mediterranean Blodgett CA OM2_M1	DOE Joint Genome Institute (JGI)	3300000672	Terrestrial	Soil	4623216	15296
3300000896	Metagenome	Permanent Draft	Forest soil microbial communities from multiple locations in Canada and USA	Forest soil microbial communities from El Dorado National Forest, California, USA - Mediterranean Blodgett CA Ref_O3	DOE Joint Genome Institute (JGI)	3300000896	Terrestrial	Soil	5066886	16413
3300001085	Metagenome	Permanent Draft	Forest soil microbial communities from multiple locations in Canada and USA	Forest soil microbial communities from El Dorado National Forest, California, USA - Mediterranean Blodgett CA OM1_O1	DOE Joint Genome Institute (JGI)	3300001085	Terrestrial	Soil	5417318	17111
3300001078	Metagenome	Permanent Draft	Forest soil microbial communities from multiple locations in Canada and USA	Forest soil microbial communities from Davy Crockett National Forest, Groveton, Texas, USA - Texas A ecozone_RefH0_O2	DOE Joint Genome Institute (JGI)	3300001078	Terrestrial	Soil	5533486	17715
3300001088	Metagenome	Permanent Draft	Forest soil microbial communities from multiple locations in Canada and USA	Forest soil microbial communities from Davy Crockett National Forest, Groveton, Texas, USA - Texas A ecozone_OM3H0_O2	DOE Joint Genome Institute (JGI)	3300001088	Terrestrial	Soil	7030713	23020
3300001147	Metagenome	Permanent Draft	Forest soil microbial communities from multiple locations in Canada and USA	Forest soil microbial communities from El Dorado National Forest, California, USA - Mediterranean Blodgett CA OM2_O1	DOE Joint Genome Institute (JGI)	3300001147	Terrestrial	Soil	7955563	24266
3300001111	Metagenome	Permanent Draft	Forest soil microbial communities from multiple locations in Canada and USA	Forest soil microbial communities from Davy Crockett National Forest, Groveton, Texas, USA - Texas A ecozone_RefH0_M3	DOE Joint Genome Institute (JGI)	3300001111	Terrestrial	Soil	8113018	26914
3300001204	Metagenome	Permanent Draft	Forest soil microbial communities from multiple locations in Canada and USA	Forest soil microbial communities from Davy Crockett National Forest, Groveton, Texas, USA - Texas A ecozone_OM3H0_M3	DOE Joint Genome Institute (JGI)	3300001204	Terrestrial	Soil	8884293	27896
3300001171	Metagenome	Permanent Draft	Forest soil microbial communities from multiple locations in Canada and USA	Forest soil microbial communities from Davy Crockett National Forest, Groveton, Texas, USA - Texas A ecozone_OM2H0_M1	DOE Joint Genome Institute (JGI)	3300001171	Terrestrial	Soil	9372384	29976
3300000897	Metagenome	Permanent Draft	Forest soil microbial communities from multiple locations in Canada and USA	Forest soil microbial communities from El Dorado National Forest, California, USA - Mediterranean Blodgett CA OM2_M3	DOE Joint Genome Institute (JGI)	3300000897	Terrestrial	Soil	9953084	31710
3300000712	Metagenome	Permanent Draft	Forest soil microbial communities from multiple locations in Canada and USA	Forest soil microbial communities from El Dorado National Forest, California, USA - Mediterranean Blodgett CA OM2_O2	DOE Joint Genome Institute (JGI)	3300000712	Terrestrial	Soil	10327562	34153
3300001152	Metagenome	Permanent Draft	Forest soil microbial communities from multiple locations in Canada and USA	Forest soil microbial communities from Davy Crockett National Forest, Groveton, Texas, USA - Texas A ecozone_RefH0_O1	DOE Joint Genome Institute (JGI)	3300001152	Terrestrial	Soil	11889675	34656
3300001455	Metagenome	Permanent Draft	Forest soil microbial communities from multiple locations in Canada and USA	Forest soil microbial communities from El Dorado National Forest, California, USA - Mediterranean Blodgett CA OM1_M2	DOE Joint Genome Institute (JGI)	3300001455	Terrestrial	Soil	12215134	39403
3300001161	Metagenome	Permanent Draft	Forest soil microbial communities from multiple locations in Canada and USA	Forest soil microbial communities from El Dorado National Forest, California, USA - Mediterranean Blodgett CA OM2_M2	DOE Joint Genome Institute (JGI)	3300001161	Terrestrial	Soil	12321105	34652
3300000901	Metagenome	Permanent Draft	Forest soil microbial communities from multiple locations in Canada and USA	Forest soil microbial communities from El Dorado National Forest, California, USA - Mediterranean Blodgett CA Ref_M2	DOE Joint Genome Institute (JGI)	3300000901	Terrestrial	Soil	12638430	41068
3300001176	Metagenome	Permanent Draft	Forest soil microbial communities from multiple locations in Canada and USA	Forest soil microbial communities from Thunder Bay, Ontario, Canada - Black Spruce, Ontario site 2_A8_OM1_O2	DOE Joint Genome Institute (JGI)	3300001176	Terrestrial	Soil	12912481	42143
3300001168	Metagenome	Permanent Draft	Forest soil microbial communities from multiple locations in Canada and USA	Forest soil microbial communities from Davy Crockett National Forest, Groveton, Texas, USA - Texas A ecozone_RefH0_M1	DOE Joint Genome Institute (JGI)	3300001168	Terrestrial	Soil	14130027	41375
3300001141	Metagenome	Permanent Draft	Forest soil microbial communities from multiple locations in Canada and USA	Forest soil microbial communities from Davy Crockett National Forest, Groveton, Texas, USA - Texas A ecozone_OM3H0_M2	DOE Joint Genome Institute (JGI)	3300001141	Terrestrial	Soil	14173219	43232
3300000902	Metagenome	Permanent Draft	Forest soil microbial communities from multiple locations in Canada and USA	Forest soil microbial communities from El Dorado National Forest, California, USA - Mediterranean Blodgett CA Ref_O2	DOE Joint Genome Institute (JGI)	3300000902	Terrestrial	Soil	14622935	45777
3300000903	Metagenome	Permanent Draft	Forest soil microbial communities from multiple locations in Canada and USA	Forest soil microbial communities from El Dorado National Forest, California, USA - Mediterranean Blodgett CA Ref_O1	DOE Joint Genome Institute (JGI)	3300000903	Terrestrial	Soil	15360111	48915
3300001143	Metagenome	Permanent Draft	Forest soil microbial communities from multiple locations in Canada and USA	Forest soil microbial communities from Davy Crockett National Forest, Groveton, Texas, USA - Texas A ecozone_OM3H0_M1	DOE Joint Genome Institute (JGI)	3300001143	Terrestrial	Soil	15453478	48948
3300001140	Metagenome	Permanent Draft	Forest soil microbial communities from multiple locations in Canada and USA	Forest soil microbial communities from Davy Crockett National Forest, Groveton, Texas, USA - Texas A ecozone_RefH0_O3	DOE Joint Genome Institute (JGI)	3300001140	Terrestrial	Soil	15948097	52794
3300001144	Metagenome	Permanent Draft	Forest soil microbial communities from multiple locations in Canada and USA	Forest soil microbial communities from Algoma, Ontario, Canada - Jack Pine, Ontario site 1_JW_OM1H0_O1	DOE Joint Genome Institute (JGI)	3300001144	Terrestrial	Soil	16235956	52557
3300001120	Metagenome	Permanent Draft	Forest soil microbial communities from multiple locations in Canada and USA	Forest soil microbial communities from El Dorado National Forest, California, USA - Mediterranean Blodgett CA OM3_M3	DOE Joint Genome Institute (JGI)	3300001120	Terrestrial	Soil	16435888	51159
3300000904	Metagenome	Permanent Draft	Forest soil microbial communities from multiple locations in Canada and USA	Forest soil microbial communities from El Dorado National Forest, California, USA - Mediterranean Blodgett CA OM1_O3	DOE Joint Genome Institute (JGI)	3300000904	Terrestrial	Soil	16560247	53268
3300001283	Metagenome	Permanent Draft	Forest soil microbial communities from multiple locations in Canada and USA	Forest soil microbial communities from El Dorado National Forest, California, USA - Mediterranean Blodgett CA OM1_M3	DOE Joint Genome Institute (JGI)	3300001283	Terrestrial	Soil	18058404	58075
3300001179	Metagenome	Permanent Draft	Forest soil microbial communities from multiple locations in Canada and USA	Forest soil microbial communities from Algoma, Ontario, Canada - Jack Pine, Ontario site 1_JW_OM1H0_M3	DOE Joint Genome Institute (JGI)	3300001179	Terrestrial	Soil	18909311	61652
3300001150	Metagenome	Permanent Draft	Forest soil microbial communities from multiple locations in Canada and USA	Forest soil microbial communities from Algoma, Ontario, Canada - Jack Pine, Ontario site 1_JW_OM1H0_M1	DOE Joint Genome Institute (JGI)	3300001150	Terrestrial	Soil	19195168	60469
3300001116	Metagenome	Permanent Draft	Forest soil microbial communities from multiple locations in Canada and USA	Forest soil microbial communities from Davy Crockett National Forest, Groveton, Texas, USA - Texas A ecozone_OM2H0_M2	DOE Joint Genome Institute (JGI)	3300001116	Terrestrial	Soil	23208599	45243
3300000907	Metagenome	Permanent Draft	Forest soil microbial communities from multiple locations in Canada and USA	Forest soil microbial communities from El Dorado National Forest, California, USA - Mediterranean Blodgett CA OM1_M1	DOE Joint Genome Institute (JGI)	3300000907	Terrestrial	Soil	23670115	75901
3300000908	Metagenome	Permanent Draft	Forest soil microbial communities from multiple locations in Canada and USA	Forest soil microbial communities from El Dorado National Forest, California, USA - Mediterranean Blodgett CA Ref_M1	DOE Joint Genome Institute (JGI)	3300000908	Terrestrial	Soil	23944016	77929
3300001100	Metagenome	Permanent Draft	Forest soil microbial communities from multiple locations in Canada and USA	Forest soil microbial communities from Thunder Bay, Ontario, Canada - Black Spruce, Ontario site 2_A8_OM3_M1	DOE Joint Genome Institute (JGI)	3300001100	Terrestrial	Soil	24452521	73376
3300001178	Metagenome	Permanent Draft	Forest soil microbial communities from multiple locations in Canada and USA	Forest soil microbial communities from Algoma, Ontario, Canada - Jack Pine, Ontario site 1_JW_Ref_M3	DOE Joint Genome Institute (JGI)	3300001178	Terrestrial	Soil	24912506	79138
3300001173	Metagenome	Permanent Draft	Forest soil microbial communities from multiple locations in Canada and USA	Forest soil microbial communities from Algoma, Ontario, Canada - Jack Pine, Ontario site 1_JW_OM1H0_O3	DOE Joint Genome Institute (JGI)	3300001173	Terrestrial	Soil	24986763	81613
3300001108	Metagenome	Permanent Draft	Forest soil microbial communities from multiple locations in Canada and USA	Forest soil microbial communities from Algoma, Ontario, Canada - Jack Pine, Ontario site 1_JW_OM2H0_M3	DOE Joint Genome Institute (JGI)	3300001108	Terrestrial	Soil	25098718	80746
3300001098	Metagenome	Permanent Draft	Forest soil microbial communities from multiple locations in Canada and USA	Forest soil microbial communities from Algoma, Ontario, Canada - Jack Pine, Ontario site 1_JW_Ref_O1	DOE Joint Genome Institute (JGI)	3300001098	Terrestrial	Soil	25123493	75313
3300001181	Metagenome	Permanent Draft	Forest soil microbial communities from multiple locations in Canada and USA	Forest soil microbial communities from Thunder Bay, Ontario, Canada - Black Spruce, Ontario site 2_A8_OM1_M2	DOE Joint Genome Institute (JGI)	3300001181	Terrestrial	Soil	25144067	70937
3300001157	Metagenome	Permanent Draft	Forest soil microbial communities from multiple locations in Canada and USA	Forest soil microbial communities from Davy Crockett National Forest, Groveton, Texas, USA - Texas A ecozone_OM2H0_O2	DOE Joint Genome Institute (JGI)	3300001157	Terrestrial	Soil	25993306	64481
3300001169	Metagenome	Permanent Draft	Forest soil microbial communities from multiple locations in Canada and USA	Forest soil microbial communities from Algoma, Ontario, Canada - Jack Pine, Ontario site 1_JW_OM2H0_O2	DOE Joint Genome Institute (JGI)	3300001169	Terrestrial	Soil	27909242	91738
3300001083	Metagenome	Permanent Draft	Forest soil microbial communities from multiple locations in Canada and USA	Forest soil microbial communities from Thunder Bay, Ontario, Canada - Black Spruce, Ontario site 2_A8_OM1_M1	DOE Joint Genome Institute (JGI)	3300001083	Terrestrial	Soil	29759307	94198
3300001162	Metagenome	Permanent Draft	Forest soil microbial communities from multiple locations in Canada and USA	Forest soil microbial communities from Algoma, Ontario, Canada - Jack Pine, Ontario site 1_JW_OM2H0_M2	DOE Joint Genome Institute (JGI)	3300001162	Terrestrial	Soil	30428774	92017
3300001159	Metagenome	Permanent Draft	Forest soil microbial communities from multiple locations in Canada and USA	Forest soil microbial communities from Thunder Bay, Ontario, Canada - Black Spruce, Ontario site 2_A8_Ref_M2	DOE Joint Genome Institute (JGI)	3300001159	Terrestrial	Soil	30914022	96952
3300001172	Metagenome	Permanent Draft	Forest soil microbial communities from multiple locations in Canada and USA	Forest soil microbial communities from Thunder Bay, Ontario, Canada - Black Spruce, Ontario site 2_A8_OM2_O1	DOE Joint Genome Institute (JGI)	3300001172	Terrestrial	Soil	31205676	91294
3300001177	Metagenome	Permanent Draft	Forest soil microbial communities from multiple locations in Canada and USA	Forest soil microbial communities from Thunder Bay, Ontario, Canada - Black Spruce, Ontario site 2_A8_OM2_O2	DOE Joint Genome Institute (JGI)	3300001177	Terrestrial	Soil	33060400	104152
3300001167	Metagenome	Permanent Draft	Forest soil microbial communities from multiple locations in Canada and USA	Forest soil microbial communities from Algoma, Ontario, Canada - Jack Pine, Ontario site 1_JW_Ref_M2	DOE Joint Genome Institute (JGI)	3300001167	Terrestrial	Soil	33882872	99905
3300001082	Metagenome	Permanent Draft	Forest soil microbial communities from multiple locations in Canada and USA	Forest soil microbial communities from Thunder Bay, Ontario, Canada - Black Spruce, Ontario site 2_A8_OM1_O3	DOE Joint Genome Institute (JGI)	3300001082	Terrestrial	Soil	35803705	86245
3300001124	Metagenome	Permanent Draft	Forest soil microbial communities from multiple locations in Canada and USA	Forest soil microbial communities from Thunder Bay, Ontario, Canada - Black Spruce, Ontario site 2_A8_Ref_O3	DOE Joint Genome Institute (JGI)	3300001124	Terrestrial	Soil	35909008	104536
3300001182	Metagenome	Permanent Draft	Forest soil microbial communities from multiple locations in Canada and USA	Forest soil microbial communities from Algoma, Ontario, Canada - Jack Pine, Ontario site 1_JW_OM1H0_M2	DOE Joint Genome Institute (JGI)	3300001182	Terrestrial	Soil	36853430	112932
3300000732	Metagenome	Permanent Draft	Forest soil microbial communities from multiple locations in Canada and USA	Forest soil microbial communities from El Dorado National Forest, California, USA - Mediterranean Blodgett CA OM3_M2	DOE Joint Genome Institute (JGI)	3300000732	Terrestrial	Soil	40831740	129210
3300000912	Metagenome	Permanent Draft	Forest soil microbial communities from multiple locations in Canada and USA	Forest soil microbial communities from El Dorado National Forest, California, USA - Mediterranean Blodgett CA Ref_M3	DOE Joint Genome Institute (JGI)	3300000912	Terrestrial	Soil	45132697	138503
3300001087	Metagenome	Permanent Draft	Forest soil microbial communities from multiple locations in Canada and USA	Forest soil microbial communities from Algoma, Ontario, Canada - Jack Pine, Ontario site 1_JW_OM2H0_O3	DOE Joint Genome Institute (JGI)	3300001087	Terrestrial	Soil	47611826	119844
3300001174	Metagenome	Permanent Draft	Forest soil microbial communities from multiple locations in Canada and USA	Forest soil microbial communities from Thunder Bay, Ontario, Canada - Black Spruce, Ontario site 2_A8_OM2_M1	DOE Joint Genome Institute (JGI)	3300001174	Terrestrial	Soil	48215566	149811
3300001145	Metagenome	Permanent Draft	Forest soil microbial communities from multiple locations in Canada and USA	Forest soil microbial communities from Thunder Bay, Ontario, Canada - Black Spruce, Ontario site 2_A8_OM3_M2	DOE Joint Genome Institute (JGI)	3300001145	Terrestrial	Soil	50776636	137987
3300026864	Metagenome	Permanent Draft	Forest soil microbial communities from multiple locations in Canada and USA	Forest soil microbial communities from Davy Crockett National Forest, Groveton, Texas, USA - Texas A ecozone_OM2H0_O3 (SPAdes)	DOE Joint Genome Institute (JGI)	3300026864	Terrestrial	Soil	51998141	145989
3300026880	Metagenome	Permanent Draft	Forest soil microbial communities from multiple locations in Canada and USA	Forest soil microbial communities from Algoma, Ontario, Canada - Jack Pine, Ontario site 1_JW_Ref_M1 (SPAdes)	DOE Joint Genome Institute (JGI)	3300026880	Terrestrial	Soil	52674194	155500
3300001180	Metagenome	Permanent Draft	Forest soil microbial communities from multiple locations in Canada and USA	Forest soil microbial communities from Thunder Bay, Ontario, Canada - Black Spruce, Ontario site 2_A8_OM2_M3	DOE Joint Genome Institute (JGI)	3300001180	Terrestrial	Soil	53220358	150117
3300001461	Metagenome	Permanent Draft	Forest soil microbial communities from multiple locations in Canada and USA	Forest soil microbial communities from Davy Crockett National Forest, Groveton, Texas, USA - Texas A ecozone_OM3H0_O3	DOE Joint Genome Institute (JGI)	3300001461	Terrestrial	Soil	53549027	171243
3300001081	Metagenome	Permanent Draft	Forest soil microbial communities from multiple locations in Canada and USA	Forest soil microbial communities from Algoma, Ontario, Canada - Jack Pine, Ontario site 1_JW_OM3H0_M3	DOE Joint Genome Institute (JGI)	3300001081	Terrestrial	Soil	53568349	153404
3300001164	Metagenome	Permanent Draft	Forest soil microbial communities from multiple locations in Canada and USA	Forest soil microbial communities from El Dorado National Forest, California, USA - Mediterranean Blodgett CA OM3_M1	DOE Joint Genome Institute (JGI)	3300001164	Terrestrial	Soil	59419911	179384
3300026911	Metagenome	Permanent Draft	Forest soil microbial communities from multiple locations in Canada and USA	Forest soil microbial communities from Davy Crockett National Forest, Groveton, Texas, USA - Texas A ecozone_OM1H0_O1 (SPAdes)	DOE Joint Genome Institute (JGI)	3300026911	Terrestrial	Soil	60068605	156343
3300001160	Metagenome	Permanent Draft	Forest soil microbial communities from multiple locations in Canada and USA	Forest soil microbial communities from Algoma, Ontario, Canada - Jack Pine, Ontario site 1_JW_OM3H0_M2	DOE Joint Genome Institute (JGI)	3300001160	Terrestrial	Soil	60484272	187614
3300001369	Metagenome	Permanent Draft	Forest soil microbial communities from multiple locations in Canada and USA	Forest soil microbial communities from Algoma, Ontario, Canada - Jack Pine, Ontario site 1_JW_OM3H0_M1	DOE Joint Genome Institute (JGI)	3300001369	Terrestrial	Soil	62108885	193396
3300026899	Metagenome	Permanent Draft	Forest soil microbial communities from multiple locations in Canada and USA	Forest soil microbial communities from Davy Crockett National Forest, Groveton, Texas, USA - Texas A ecozone_OM1H0_O3 (SPAdes)	DOE Joint Genome Institute (JGI)	3300026899	Terrestrial	Soil	62150590	174052
3300001086	Metagenome	Permanent Draft	Forest soil microbial communities from multiple locations in Canada and USA	Forest soil microbial communities from Thunder Bay, Ontario, Canada - Black Spruce, Ontario site 2_A8_OM3_M3	DOE Joint Genome Institute (JGI)	3300001086	Terrestrial	Soil	65338933	171907
3300001151	Metagenome	Permanent Draft	Forest soil microbial communities from multiple locations in Canada and USA	Forest soil microbial communities from Algoma, Ontario, Canada - Jack Pine, Ontario site 1_JW_Ref_O3	DOE Joint Genome Institute (JGI)	3300001151	Terrestrial	Soil	65938277	171061
3300001166	Metagenome	Permanent Draft	Forest soil microbial communities from multiple locations in Canada and USA	Forest soil microbial communities from Algoma, Ontario, Canada - Jack Pine, Ontario site 1_JW_OM1H0_O2	DOE Joint Genome Institute (JGI)	3300001166	Terrestrial	Soil	69038182	179215
3300001170	Metagenome	Permanent Draft	Forest soil microbial communities from multiple locations in Canada and USA	Forest soil microbial communities from Thunder Bay, Ontario, Canada - Black Spruce, Ontario site 2_A8_Ref_O2	DOE Joint Genome Institute (JGI)	3300001170	Terrestrial	Soil	74337006	201327
3300001137	Metagenome	Permanent Draft	Forest soil microbial communities from multiple locations in Canada and USA	Forest soil microbial communities from Thunder Bay, Ontario, Canada - Black Spruce, Ontario site 2_A8_Ref_M3	DOE Joint Genome Institute (JGI)	3300001137	Terrestrial	Soil	76318645	222978
3300001089	Metagenome	Permanent Draft	Forest soil microbial communities from multiple locations in Canada and USA	Forest soil microbial communities from Thunder Bay, Ontario, Canada - Black Spruce, Ontario site 2_A8_OM1_M3	DOE Joint Genome Institute (JGI)	3300001089	Terrestrial	Soil	79380072	219144
3300001175	Metagenome	Permanent Draft	Forest soil microbial communities from multiple locations in Canada and USA	Forest soil microbial communities from Thunder Bay, Ontario, Canada - Black Spruce, Ontario site 2_A8_OM2_O3	DOE Joint Genome Institute (JGI)	3300001175	Terrestrial	Soil	88658279	223071
3300027031	Metagenome	Permanent Draft	Forest soil microbial communities from multiple locations in Canada and USA	Forest soil microbial communities from El Dorado National Forest, California, USA - Mediterranean Blodgett CA OM1_O2 (SPAdes)	DOE Joint Genome Institute (JGI)	3300027031	Terrestrial	Soil	91600004	253190
3300001084	Metagenome	Permanent Draft	Forest soil microbial communities from multiple locations in Canada and USA	Forest soil microbial communities from Thunder Bay, Ontario, Canada - Black Spruce, Ontario site 2_A8_OM1_O1	DOE Joint Genome Institute (JGI)	3300001084	Terrestrial	Soil	93463616	262550
3300027002	Metagenome	Permanent Draft	Forest soil microbial communities from multiple locations in Canada and USA	Forest soil microbial communities from Davy Crockett National Forest, Groveton, Texas, USA - Texas A ecozone_OM2H0_O1 (SPAdes)	DOE Joint Genome Institute (JGI)	3300027002	Terrestrial	Soil	95337606	234023
3300027050	Metagenome	Permanent Draft	Forest soil microbial communities from multiple locations in Canada and USA	Forest soil microbial communities from Davy Crockett National Forest, Groveton, Texas, USA - Texas A ecozone_OM1H0_M1 (SPAdes)	DOE Joint Genome Institute (JGI)	3300027050	Terrestrial	Soil	106973104	284254
3300027034	Metagenome	Permanent Draft	Forest soil microbial communities from multiple locations in Canada and USA	Forest soil microbial communities from Davy Crockett National Forest, Groveton, Texas, USA - Texas A ecozone_RefH0_M2 (SPAdes)	DOE Joint Genome Institute (JGI)	3300027034	Terrestrial	Soil	107605937	299165
3300001131	Metagenome	Permanent Draft	Forest soil microbial communities from multiple locations in Canada and USA	Forest soil microbial communities from Thunder Bay, Ontario, Canada - Black Spruce, Ontario site 2_A8_Ref_O1	DOE Joint Genome Institute (JGI)	3300001131	Terrestrial	Soil	114612556	275935
3300027037	Metagenome	Permanent Draft	Forest soil microbial communities from multiple locations in Canada and USA	Forest soil microbial communities from Davy Crockett National Forest, Groveton, Texas, USA - Texas A ecozone_RefH0_O2 (SPAdes)	DOE Joint Genome Institute (JGI)	3300027037	Terrestrial	Soil	115133308	302392
3300027061	Metagenome	Permanent Draft	Forest soil microbial communities from multiple locations in Canada and USA	Forest soil microbial communities from Davy Crockett National Forest, Groveton, Texas, USA - Texas A ecozone_OM1H0_M3 (SPAdes)	DOE Joint Genome Institute (JGI)	3300027061	Terrestrial	Soil	115297917	303991
3300001154	Metagenome	Permanent Draft	Forest soil microbial communities from multiple locations in Canada and USA	Forest soil microbial communities from Thunder Bay, Ontario, Canada - Black Spruce, Ontario site 2_A8_Ref_M1	DOE Joint Genome Institute (JGI)	3300001154	Terrestrial	Soil	116611990	290587
3300027058	Metagenome	Permanent Draft	Forest soil microbial communities from multiple locations in Canada and USA	Forest soil microbial communities from Davy Crockett National Forest, Groveton, Texas, USA - Texas A ecozone_OM3H0_O1 (SPAdes)	DOE Joint Genome Institute (JGI)	3300027058	Terrestrial	Soil	117362153	307305
3300027119	Metagenome	Permanent Draft	Forest soil microbial communities from multiple locations in Canada and USA	Forest soil microbial communities from Davy Crockett National Forest, Groveton, Texas, USA - Texas A ecozone_OM1H0_O2 (SPAdes)	DOE Joint Genome Institute (JGI)	3300027119	Terrestrial	Soil	122550026	342966
3300027071	Metagenome	Permanent Draft	Forest soil microbial communities from multiple locations in Canada and USA	Forest soil microbial communities from Davy Crockett National Forest, Groveton, Texas, USA - Texas A ecozone_OM1H0_M2 (SPAdes)	DOE Joint Genome Institute (JGI)	3300027071	Terrestrial	Soil	129329116	340585
3300027176	Metagenome	Permanent Draft	Forest soil microbial communities from multiple locations in Canada and USA	Forest soil microbial communities from El Dorado National Forest, California, USA - Mediterranean Blodgett CA OM1_O1 (SPAdes)	DOE Joint Genome Institute (JGI)	3300027176	Terrestrial	Soil	140046384	377330
3300027181	Metagenome	Permanent Draft	Forest soil microbial communities from multiple locations in Canada and USA	Forest soil microbial communities from El Dorado National Forest, California, USA - Mediterranean Blodgett CA OM2_M1 (SPAdes)	DOE Joint Genome Institute (JGI)	3300027181	Terrestrial	Soil	150970889	400547
3300027164	Metagenome	Permanent Draft	Forest soil microbial communities from multiple locations in Canada and USA	Forest soil microbial communities from El Dorado National Forest, California, USA - Mediterranean Blodgett CA Ref_O3 (SPAdes)	DOE Joint Genome Institute (JGI)	3300027164	Terrestrial	Soil	151956175	399113
3300027257	Metagenome	Permanent Draft	Forest soil microbial communities from multiple locations in Canada and USA	Forest soil microbial communities from El Dorado National Forest, California, USA - Mediterranean Blodgett CA OM2_O3 (SPAdes)	DOE Joint Genome Institute (JGI)	3300027257	Terrestrial	Soil	152795104	409937
3300027266	Metagenome	Permanent Draft	Forest soil microbial communities from multiple locations in Canada and USA	Forest soil microbial communities from Davy Crockett National Forest, Groveton, Texas, USA - Texas A ecozone_OM2H0_M2 (SPAdes)	DOE Joint Genome Institute (JGI)	3300027266	Terrestrial	Soil	166136309	430424
3300027307	Metagenome	Permanent Draft	Forest soil microbial communities from multiple locations in Canada and USA	Forest soil microbial communities from Davy Crockett National Forest, Groveton, Texas, USA - Texas A ecozone_OM3H0_O2 (SPAdes)	DOE Joint Genome Institute (JGI)	3300027307	Terrestrial	Soil	166188609	453884
3300027117	Metagenome	Permanent Draft	Forest soil microbial communities from multiple locations in Canada and USA	Forest soil microbial communities from Algoma, Ontario, Canada - Jack Pine, Ontario site 1_JW_OM1H0_O1 (SPAdes)	DOE Joint Genome Institute (JGI)	3300027117	Terrestrial	Soil	169604166	387266
3300027326	Metagenome	Permanent Draft	Forest soil microbial communities from multiple locations in Canada and USA	Forest soil microbial communities from Davy Crockett National Forest, Groveton, Texas, USA - Texas A ecozone_RefH0_M3 (SPAdes)	DOE Joint Genome Institute (JGI)	3300027326	Terrestrial	Soil	182230083	496982
3300027303	Metagenome	Permanent Draft	Forest soil microbial communities from multiple locations in Canada and USA	Forest soil microbial communities from El Dorado National Forest, California, USA - Mediterranean Blodgett CA OM2_O1 (SPAdes)	DOE Joint Genome Institute (JGI)	3300027303	Terrestrial	Soil	182478178	469357
3300027376	Metagenome	Permanent Draft	Forest soil microbial communities from multiple locations in Canada and USA	Forest soil microbial communities from Davy Crockett National Forest, Groveton, Texas, USA - Texas A ecozone_RefH0_M1 (SPAdes)	DOE Joint Genome Institute (JGI)	3300027376	Terrestrial	Soil	187946141	470216
3300027334	Metagenome	Permanent Draft	Forest soil microbial communities from multiple locations in Canada and USA	Forest soil microbial communities from Thunder Bay, Ontario, Canada - Black Spruce, Ontario site 2_A8_OM1_O2 (SPAdes)	DOE Joint Genome Institute (JGI)	3300027334	Terrestrial	Soil	194425654	491062
3300027388	Metagenome	Permanent Draft	Forest soil microbial communities from multiple locations in Canada and USA	Forest soil microbial communities from El Dorado National Forest, California, USA - Mediterranean Blodgett CA OM2_O2 (SPAdes)	DOE Joint Genome Institute (JGI)	3300027388	Terrestrial	Soil	194835489	491470
3300027517	Metagenome	Permanent Draft	Forest soil microbial communities from multiple locations in Canada and USA	Forest soil microbial communities from Davy Crockett National Forest, Groveton, Texas, USA - Texas A ecozone_RefH0_O1 (SPAdes)	DOE Joint Genome Institute (JGI)	3300027517	Terrestrial	Soil	199614033	560971
3300027371	Metagenome	Permanent Draft	Forest soil microbial communities from multiple locations in Canada and USA	Forest soil microbial communities from Davy Crockett National Forest, Groveton, Texas, USA - Texas A ecozone_OM2H0_M1 (SPAdes)	DOE Joint Genome Institute (JGI)	3300027371	Terrestrial	Soil	203832804	521897
3300027381	Metagenome	Permanent Draft	Forest soil microbial communities from multiple locations in Canada and USA	Forest soil microbial communities from El Dorado National Forest, California, USA - Mediterranean Blodgett CA Ref_M2 (SPAdes)	DOE Joint Genome Institute (JGI)	3300027381	Terrestrial	Soil	213665818	522450
3300027383	Metagenome	Permanent Draft	Forest soil microbial communities from multiple locations in Canada and USA	Forest soil microbial communities from El Dorado National Forest, California, USA - Mediterranean Blodgett CA OM1_M2 (SPAdes)	DOE Joint Genome Institute (JGI)	3300027383	Terrestrial	Soil	215115111	537512
3300027504	Metagenome	Permanent Draft	Forest soil microbial communities from multiple locations in Canada and USA	Forest soil microbial communities from Davy Crockett National Forest, Groveton, Texas, USA - Texas A ecozone_RefH0_O3 (SPAdes)	DOE Joint Genome Institute (JGI)	3300027504	Terrestrial	Soil	216256371	545506
3300027524	Metagenome	Permanent Draft	Forest soil microbial communities from multiple locations in Canada and USA	Forest soil microbial communities from El Dorado National Forest, California, USA - Mediterranean Blodgett CA OM2_M2 (SPAdes)	DOE Joint Genome Institute (JGI)	3300027524	Terrestrial	Soil	217792000	572560
3300027370	Metagenome	Permanent Draft	Forest soil microbial communities from multiple locations in Canada and USA	Forest soil microbial communities from Thunder Bay, Ontario, Canada - Black Spruce, Ontario site 2_A8_OM1_O3 (SPAdes)	DOE Joint Genome Institute (JGI)	3300027370	Terrestrial	Soil	221160769	518859
3300027439	Metagenome	Permanent Draft	Forest soil microbial communities from multiple locations in Canada and USA	Forest soil microbial communities from Thunder Bay, Ontario, Canada - Black Spruce, Ontario site 2_A8_OM3_M1 (SPAdes)	DOE Joint Genome Institute (JGI)	3300027439	Terrestrial	Soil	221873889	527438
3300027480	Metagenome	Permanent Draft	Forest soil microbial communities from multiple locations in Canada and USA	Forest soil microbial communities from El Dorado National Forest, California, USA - Mediterranean Blodgett CA OM2_M3 (SPAdes)	DOE Joint Genome Institute (JGI)	3300027480	Terrestrial	Soil	222376612	574459
3300027496	Metagenome	Permanent Draft	Forest soil microbial communities from multiple locations in Canada and USA	Forest soil microbial communities from El Dorado National Forest, California, USA - Mediterranean Blodgett CA Ref_O2 (SPAdes)	DOE Joint Genome Institute (JGI)	3300027496	Terrestrial	Soil	228033280	580743
3300027502	Metagenome	Permanent Draft	Forest soil microbial communities from multiple locations in Canada and USA	Forest soil microbial communities from Davy Crockett National Forest, Groveton, Texas, USA - Texas A ecozone_OM3H0_M2 (SPAdes)	DOE Joint Genome Institute (JGI)	3300027502	Terrestrial	Soil	228650272	586120
3300027528	Metagenome	Permanent Draft	Forest soil microbial communities from multiple locations in Canada and USA	Forest soil microbial communities from El Dorado National Forest, California, USA - Mediterranean Blodgett CA Ref_O1 (SPAdes)	DOE Joint Genome Institute (JGI)	3300027528	Terrestrial	Soil	234846570	574857
3300027432	Metagenome	Permanent Draft	Forest soil microbial communities from multiple locations in Canada and USA	Forest soil microbial communities from Thunder Bay, Ontario, Canada - Black Spruce, Ontario site 2_A8_OM2_O2 (SPAdes)	DOE Joint Genome Institute (JGI)	3300027432	Terrestrial	Soil	241021136	567816
3300027530	Metagenome	Permanent Draft	Forest soil microbial communities from multiple locations in Canada and USA	Forest soil microbial communities from Davy Crockett National Forest, Groveton, Texas, USA - Texas A ecozone_OM2H0_O2 (SPAdes)	DOE Joint Genome Institute (JGI)	3300027530	Terrestrial	Soil	248133187	663799
3300027505	Metagenome	Permanent Draft	Forest soil microbial communities from multiple locations in Canada and USA	Forest soil microbial communities from Algoma, Ontario, Canada - Jack Pine, Ontario site 1_JW_OM1H0_O3 (SPAdes)	DOE Joint Genome Institute (JGI)	3300027505	Terrestrial	Soil	248660443	593855
3300027535	Metagenome	Permanent Draft	Forest soil microbial communities from multiple locations in Canada and USA	Forest soil microbial communities from Thunder Bay, Ontario, Canada - Black Spruce, Ontario site 2_A8_OM1_M2 (SPAdes)	DOE Joint Genome Institute (JGI)	3300027535	Terrestrial	Soil	262505089	673282
3300027537	Metagenome	Permanent Draft	Forest soil microbial communities from multiple locations in Canada and USA	Forest soil microbial communities from Algoma, Ontario, Canada - Jack Pine, Ontario site 1_JW_OM1H0_M3 (SPAdes)	DOE Joint Genome Institute (JGI)	3300027537	Terrestrial	Soil	262695762	684718
3300027521	Metagenome	Permanent Draft	Forest soil microbial communities from multiple locations in Canada and USA	Forest soil microbial communities from Algoma, Ontario, Canada - Jack Pine, Ontario site 1_JW_OM1H0_M1 (SPAdes)	DOE Joint Genome Institute (JGI)	3300027521	Terrestrial	Soil	264778874	650226
3300027559	Metagenome	Permanent Draft	Forest soil microbial communities from multiple locations in Canada and USA	Forest soil microbial communities from Thunder Bay, Ontario, Canada - Black Spruce, Ontario site 2_A8_Ref_O3 (SPAdes)	DOE Joint Genome Institute (JGI)	3300027559	Terrestrial	Soil	267455872	649653
3300027548	Metagenome	Permanent Draft	Forest soil microbial communities from multiple locations in Canada and USA	Forest soil microbial communities from Davy Crockett National Forest, Groveton, Texas, USA - Texas A ecozone_OM3H0_M1 (SPAdes)	DOE Joint Genome Institute (JGI)	3300027548	Terrestrial	Soil	270996144	687346
3300027576	Metagenome	Permanent Draft	Forest soil microbial communities from multiple locations in Canada and USA	Forest soil microbial communities from Davy Crockett National Forest, Groveton, Texas, USA - Texas A ecozone_OM3H0_M3 (SPAdes)	DOE Joint Genome Institute (JGI)	3300027576	Terrestrial	Soil	275040067	762941
3300027546	Metagenome	Permanent Draft	Forest soil microbial communities from multiple locations in Canada and USA	Forest soil microbial communities from El Dorado National Forest, California, USA - Mediterranean Blodgett CA OM3_M3 (SPAdes)	DOE Joint Genome Institute (JGI)	3300027546	Terrestrial	Soil	279260315	700265
3300027545	Metagenome	Permanent Draft	Forest soil microbial communities from multiple locations in Canada and USA	Forest soil microbial communities from Algoma, Ontario, Canada - Jack Pine, Ontario site 1_JW_Ref_O3 (SPAdes)	DOE Joint Genome Institute (JGI)	3300027545	Terrestrial	Soil	283666047	599970
3300027590	Metagenome	Permanent Draft	Forest soil microbial communities from multiple locations in Canada and USA	Forest soil microbial communities from Thunder Bay, Ontario, Canada - Black Spruce, Ontario site 2_A8_OM2_O1 (SPAdes)	DOE Joint Genome Institute (JGI)	3300027590	Terrestrial	Soil	291299644	704756
3300027574	Metagenome	Permanent Draft	Forest soil microbial communities from multiple locations in Canada and USA	Forest soil microbial communities from El Dorado National Forest, California, USA - Mediterranean Blodgett CA OM1_O3 (SPAdes)	DOE Joint Genome Institute (JGI)	3300027574	Terrestrial	Soil	295913225	760515
3300027562	Metagenome	Permanent Draft	Forest soil microbial communities from multiple locations in Canada and USA	Forest soil microbial communities from Thunder Bay, Ontario, Canada - Black Spruce, Ontario site 2_A8_Ref_M2 (SPAdes)	DOE Joint Genome Institute (JGI)	3300027562	Terrestrial	Soil	299194425	755671
3300027610	Metagenome	Permanent Draft	Forest soil microbial communities from multiple locations in Canada and USA	Forest soil microbial communities from Algoma, Ontario, Canada - Jack Pine, Ontario site 1_JW_OM2H0_M3 (SPAdes)	DOE Joint Genome Institute (JGI)	3300027610	Terrestrial	Soil	300133207	732784
3300027575	Metagenome	Permanent Draft	Forest soil microbial communities from multiple locations in Canada and USA	Forest soil microbial communities from Algoma, Ontario, Canada - Jack Pine, Ontario site 1_JW_Ref_O1 (SPAdes)	DOE Joint Genome Institute (JGI)	3300027575	Terrestrial	Soil	302034044	678578
3300027605	Metagenome	Permanent Draft	Forest soil microbial communities from multiple locations in Canada and USA	Forest soil microbial communities from Algoma, Ontario, Canada - Jack Pine, Ontario site 1_JW_Ref_M3 (SPAdes)	DOE Joint Genome Institute (JGI)	3300027605	Terrestrial	Soil	308310036	790551
3300027567	Metagenome	Permanent Draft	Forest soil microbial communities from multiple locations in Canada and USA	Forest soil microbial communities from Algoma, Ontario, Canada - Jack Pine, Ontario site 1_JW_OM2H0_O2 (SPAdes)	DOE Joint Genome Institute (JGI)	3300027567	Terrestrial	Soil	308616746	756968
3300001545	Metagenome	Permanent Draft	Forest soil microbial communities from multiple locations in Canada and USA	Forest soil microbial communities from Algoma, Ontario, Canada - Jack Pine, Ontario site 1_JW_OM2H0_M1	DOE Joint Genome Institute (JGI)	3300001545	Terrestrial	Soil	309631441	845060
3300027616	Metagenome	Permanent Draft	Forest soil microbial communities from multiple locations in Canada and USA	Forest soil microbial communities from El Dorado National Forest, California, USA - Mediterranean Blodgett CA OM1_M3 (SPAdes)	DOE Joint Genome Institute (JGI)	3300027616	Terrestrial	Soil	315592779	801752
3300027583	Metagenome	Permanent Draft	Forest soil microbial communities from multiple locations in Canada and USA	Forest soil microbial communities from Algoma, Ontario, Canada - Jack Pine, Ontario site 1_JW_OM2H0_M2 (SPAdes)	DOE Joint Genome Institute (JGI)	3300027583	Terrestrial	Soil	317442052	781838
3300027565	Metagenome	Permanent Draft	Forest soil microbial communities from multiple locations in Canada and USA	Forest soil microbial communities from Thunder Bay, Ontario, Canada - Black Spruce, Ontario site 2_A8_OM1_M1 (SPAdes)	DOE Joint Genome Institute (JGI)	3300027565	Terrestrial	Soil	322760951	758253
3300027635	Metagenome	Permanent Draft	Forest soil microbial communities from multiple locations in Canada and USA	Forest soil microbial communities from Algoma, Ontario, Canada - Jack Pine, Ontario site 1_JW_Ref_M2 (SPAdes)	DOE Joint Genome Institute (JGI)	3300027635	Terrestrial	Soil	325735453	797823
3300027629	Metagenome	Permanent Draft	Forest soil microbial communities from multiple locations in Canada and USA	Forest soil microbial communities from Thunder Bay, Ontario, Canada - Black Spruce, Ontario site 2_A8_OM2_M3 (SPAdes)	DOE Joint Genome Institute (JGI)	3300027629	Terrestrial	Soil	330416162	790602
3300027633	Metagenome	Permanent Draft	Forest soil microbial communities from multiple locations in Canada and USA	Forest soil microbial communities from El Dorado National Forest, California, USA - Mediterranean Blodgett CA Ref_M1 (SPAdes)	DOE Joint Genome Institute (JGI)	3300027633	Terrestrial	Soil	333334921	792296
3300027591	Metagenome	Permanent Draft	Forest soil microbial communities from multiple locations in Canada and USA	Forest soil microbial communities from Thunder Bay, Ontario, Canada - Black Spruce, Ontario site 2_A8_OM2_M1 (SPAdes)	DOE Joint Genome Institute (JGI)	3300027591	Terrestrial	Soil	339766898	789707
3300027619	Metagenome	Permanent Draft	Forest soil microbial communities from multiple locations in Canada and USA	Forest soil microbial communities from Algoma, Ontario, Canada - Jack Pine, Ontario site 1_JW_OM2H0_O3 (SPAdes)	DOE Joint Genome Institute (JGI)	3300027619	Terrestrial	Soil	340228369	806252
3300027603	Metagenome	Permanent Draft	Forest soil microbial communities from multiple locations in Canada and USA	Forest soil microbial communities from Algoma, Ontario, Canada - Jack Pine, Ontario site 1_JW_OM3H0_M3 (SPAdes)	DOE Joint Genome Institute (JGI)	3300027603	Terrestrial	Soil	343018215	783609
3300027587	Metagenome	Permanent Draft	Forest soil microbial communities from multiple locations in Canada and USA	Forest soil microbial communities from Thunder Bay, Ontario, Canada - Black Spruce, Ontario site 2_A8_OM3_M3 (SPAdes)	DOE Joint Genome Institute (JGI)	3300027587	Terrestrial	Soil	356875600	773626
3300027609	Metagenome	Permanent Draft	Forest soil microbial communities from multiple locations in Canada and USA	Forest soil microbial communities from Thunder Bay, Ontario, Canada - Black Spruce, Ontario site 2_A8_Ref_O2 (SPAdes)	DOE Joint Genome Institute (JGI)	3300027609	Terrestrial	Soil	357552021	797662
3300001546	Metagenome	Permanent Draft	Forest soil microbial communities from multiple locations in Canada and USA	Forest soil microbial communities from Algoma, Ontario, Canada - Jack Pine, Ontario site 1_JW_OM2H0_O1	DOE Joint Genome Institute (JGI)	3300001546	Terrestrial	Soil	377687899	975477
3300027669	Metagenome	Permanent Draft	Forest soil microbial communities from multiple locations in Canada and USA	Forest soil microbial communities from El Dorado National Forest, California, USA - Mediterranean Blodgett CA OM1_M1 (SPAdes)	DOE Joint Genome Institute (JGI)	3300027669	Terrestrial	Soil	385216358	947139
3300027652	Metagenome	Permanent Draft	Forest soil microbial communities from multiple locations in Canada and USA	Forest soil microbial communities from Algoma, Ontario, Canada - Jack Pine, Ontario site 1_JW_OM1H0_O2 (SPAdes)	DOE Joint Genome Institute (JGI)	3300027652	Terrestrial	Soil	393973822	908444
3300027667	Metagenome	Permanent Draft	Forest soil microbial communities from multiple locations in Canada and USA	Forest soil microbial communities from Thunder Bay, Ontario, Canada - Black Spruce, Ontario site 2_A8_OM3_M2 (SPAdes)	DOE Joint Genome Institute (JGI)	3300027667	Terrestrial	Soil	395731146	942871
3300027663	Metagenome	Permanent Draft	Forest soil microbial communities from multiple locations in Canada and USA	Forest soil microbial communities from El Dorado National Forest, California, USA - Mediterranean Blodgett CA Ref_M3 (SPAdes)	DOE Joint Genome Institute (JGI)	3300027663	Terrestrial	Soil	402241291	908746
3300027645	Metagenome	Permanent Draft	Forest soil microbial communities from multiple locations in Canada and USA	Forest soil microbial communities from Thunder Bay, Ontario, Canada - Black Spruce, Ontario site 2_A8_OM2_M2 (SPAdes)	DOE Joint Genome Institute (JGI)	3300027645	Terrestrial	Soil	419381808	921215
3300027651	Metagenome	Permanent Draft	Forest soil microbial communities from multiple locations in Canada and USA	Forest soil microbial communities from Algoma, Ontario, Canada - Jack Pine, Ontario site 1_JW_OM3H0_M2 (SPAdes)	DOE Joint Genome Institute (JGI)	3300027651	Terrestrial	Soil	425272059	962470
3300027660	Metagenome	Permanent Draft	Forest soil microbial communities from multiple locations in Canada and USA	Forest soil microbial communities from Thunder Bay, Ontario, Canada - Black Spruce, Ontario site 2_A8_Ref_M3 (SPAdes)	DOE Joint Genome Institute (JGI)	3300027660	Terrestrial	Soil	432992817	997446
3300027648	Metagenome	Permanent Draft	Forest soil microbial communities from multiple locations in Canada and USA	Forest soil microbial communities from Thunder Bay, Ontario, Canada - Black Spruce, Ontario site 2_A8_OM1_O1 (SPAdes)	DOE Joint Genome Institute (JGI)	3300027648	Terrestrial	Soil	441167528	936442
3300027678	Metagenome	Permanent Draft	Forest soil microbial communities from multiple locations in Canada and USA	Forest soil microbial communities from Thunder Bay, Ontario, Canada - Black Spruce, Ontario site 2_A8_OM1_M3 (SPAdes)	DOE Joint Genome Institute (JGI)	3300027678	Terrestrial	Soil	446326696	992132
3300027684	Metagenome	Permanent Draft	Forest soil microbial communities from multiple locations in Canada and USA	Forest soil microbial communities from Algoma, Ontario, Canada - Jack Pine, Ontario site 1_JW_OM1H0_M2 (SPAdes)	DOE Joint Genome Institute (JGI)	3300027684	Terrestrial	Soil	448884953	1137732
3300027676	Metagenome	Permanent Draft	Forest soil microbial communities from multiple locations in Canada and USA	Forest soil microbial communities from Thunder Bay, Ontario, Canada - Black Spruce, Ontario site 2_A8_OM2_O3 (SPAdes)	DOE Joint Genome Institute (JGI)	3300027676	Terrestrial	Soil	454783276	1029312
3300027681	Metagenome	Permanent Draft	Forest soil microbial communities from multiple locations in Canada and USA	Forest soil microbial communities from El Dorado National Forest, California, USA - Mediterranean Blodgett CA OM3_M2 (SPAdes)	DOE Joint Genome Institute (JGI)	3300027681	Terrestrial	Soil	467520108	1103325
3300027674	Metagenome	Permanent Draft	Forest soil microbial communities from multiple locations in Canada and USA	Forest soil microbial communities from Thunder Bay, Ontario, Canada - Black Spruce, Ontario site 2_A8_Ref_M1 (SPAdes)	DOE Joint Genome Institute (JGI)	3300027674	Terrestrial	Soil	475224810	1059518
3300027692	Metagenome	Permanent Draft	Forest soil microbial communities from multiple locations in Canada and USA	Forest soil microbial communities from Thunder Bay, Ontario, Canada - Black Spruce, Ontario site 2_A8_Ref_O1 (SPAdes)	DOE Joint Genome Institute (JGI)	3300027692	Terrestrial	Soil	485857203	1086354
3300001471	Metagenome	Permanent Draft	Forest soil microbial communities from multiple locations in Canada and USA	Forest soil microbial communities from Algoma, Ontario, Canada - Jack Pine, Ontario site 1_JW_Ref_O2	DOE Joint Genome Institute (JGI)	3300001471	Terrestrial	Soil	529735656	1435191
3300027727	Metagenome	Permanent Draft	Forest soil microbial communities from multiple locations in Canada and USA	Forest soil microbial communities from Algoma, Ontario, Canada - Jack Pine, Ontario site 1_JW_OM3H0_M1 (SPAdes)	DOE Joint Genome Institute (JGI)	3300027727	Terrestrial	Soil	537423756	1303280
3300027738	Metagenome	Permanent Draft	Forest soil microbial communities from multiple locations in Canada and USA	Forest soil microbial communities from El Dorado National Forest, California, USA - Mediterranean Blodgett CA OM3_M1 (SPAdes)	DOE Joint Genome Institute (JGI)	3300027738	Terrestrial	Soil	584674167	1368390
3300027817	Metagenome	Permanent Draft	Forest soil microbial communities from multiple locations in Canada and USA	Forest soil microbial communities from Davy Crockett National Forest, Groveton, Texas, USA - Texas A ecozone_OM3H0_O3 (SPAdes)	DOE Joint Genome Institute (JGI)	3300027817	Terrestrial	Soil	846625796	2231983
3300001867	Metagenome	Permanent Draft	Forest soil microbial communities from multiple locations in Canada and USA	Texas A ecozone_OM1H0_M2 (Combined assembly for Texas A ecozone Site metagenome samples, ASSEMBLY_DATE=20130705)	DOE Joint Genome Institute (JGI)	3300001867	Terrestrial	Soil	1152275568	3091078
3300001661	Metagenome	Permanent Draft	Forest soil microbial communities from multiple locations in Canada and USA	Mediterranean Blodgett CA OM1_O3 (Mediterranean Blodgett coassembly)	DOE Joint Genome Institute (JGI)	3300001661	Terrestrial	Soil	1454623556	3718420
3300028047	Metagenome	Permanent Draft	Forest soil microbial communities from multiple locations in Canada and USA	Forest soil microbial communities from Algoma, Ontario, Canada - Jack Pine, Ontario site 1_JW_OM2H0_M1 (SPAdes)	DOE Joint Genome Institute (JGI)	3300028047	Terrestrial	Soil	1943906049	4374960
3300027895	Metagenome	Permanent Draft	Forest soil microbial communities from multiple locations in Canada and USA	Forest soil microbial communities from Algoma, Ontario, Canada - Jack Pine, Ontario site 1_JW_OM2H0_O1 (SPAdes)	DOE Joint Genome Institute (JGI)	3300027895	Terrestrial	Soil	2023984978	4353140
3300001593	Metagenome	Permanent Draft	Forest soil microbial communities from multiple locations in Canada and USA	Forest soil microbial communities from Thunder Bay, Ontario, Canada - Black Spruce, Ontario site 2_A8_OM2_M2	DOE Joint Genome Institute (JGI)	3300001593	Terrestrial	Soil	2121184375	5166274
3300027908	Metagenome	Permanent Draft	Forest soil microbial communities from multiple locations in Canada and USA	Forest soil microbial communities from Algoma, Ontario, Canada - Jack Pine, Ontario site 1_JW_Ref_O2 (SPAdes)	DOE Joint Genome Institute (JGI)	3300027908	Terrestrial	Soil	3041230817	6730306
3300002245	Metagenome	Permanent Draft	Forest soil microbial communities from multiple locations in Canada and USA	Jack Pine, Ontario site 1_JW_OM2H0_M3 (Jack Pine, Ontario combined, ASSEMBLY_DATE=20131027)	DOE Joint Genome Institute (JGI)	3300002245	Terrestrial	Soil	3707359041	9003931
3300001490	Metagenome	Draft	Forest soil microbial communities from the Amazon forest, Brazil, of fosmid clones	Fosmid Clones Derived from Amazon Forest Soil Microbial Communities	DOE Joint Genome Institute (JGI)	3300001490	Terrestrial	Soil	3532881	3698
3300015170	Metagenome	Draft	Fossil microbial communities from human bone and soil samples from Teposcolula Yucundaa, Mexico	Fossil microbial communities from human bone sample from Teposcolula Yucundaa, Mexico - TP48	Harvard University	3300015170	Terrestrial	Soil	162529266	445004
3300012921	Metagenome	Draft	Genome sequencing of Microcoleus cyanobacteria isolates from Utah, USA	Contaminated culture microbial community from soil near Moab, Utah, USA - Microcoleus steenstrupii SON62 metagenome (Illumina Assembly)	DOE Joint Genome Institute (JGI)	3300012921	Terrestrial	Soil	347988676	501294
3300001595	Metagenome	Permanent Draft	Grassland microbial communities from Loma Ridge, Irvine, California, USA, for plant litter decomposition studies	Grassland microbial communities from Loma Ridge, Irvine, California, USA, for plant litter decomposition studies - fosmids	DOE Joint Genome Institute (JGI)	3300001595	Terrestrial	Soil	4277007	4116
3300026315	Metagenome	Draft	Grasslands soil microbial communities from the Angelo Coastal Reserve, California, USA	Grasslands soil microbial communities from the Angelo Coastal Reserve, California, USA - Sample Angelo_126 (SPAdes)	DOE Joint Genome Institute (JGI)	3300026315	Terrestrial	Soil	423585893	760504
3300026316	Metagenome	Draft	Grasslands soil microbial communities from the Angelo Coastal Reserve, California, USA	Grasslands soil microbial communities from the Angelo Coastal Reserve, California, USA - Sample Angelo_122 (SPAdes)	DOE Joint Genome Institute (JGI)	3300026316	Terrestrial	Soil	513989634	982078
3300005171	Metagenome	Draft	Grasslands soil microbial communities from the Angelo Coastal Reserve, California, USA	Grasslands soil microbial communities from the Angelo Coastal Reserve, California, USA - Sample Angelo_126	DOE Joint Genome Institute (JGI)	3300005171	Terrestrial	Soil	2007172125	5586129
3300005175	Metagenome	Draft	Grasslands soil microbial communities from the Angelo Coastal Reserve, California, USA	Grasslands soil microbial communities from the Angelo Coastal Reserve, California, USA - Sample Angelo_122	DOE Joint Genome Institute (JGI)	3300005175	Terrestrial	Soil	2225358916	6323618
3300002915	Metagenome	Permanent Draft	Grasslands soil microbial communities from the Angelo Coastal Reserve, California, USA	Grasslands soil microbial communities from the Angelo Coastal Reserve, California, USA - Sample 09_27_2013_1_20cm	DOE Joint Genome Institute (JGI)	3300002915	Terrestrial	Soil	165939417	439950
3300002909	Metagenome	Permanent Draft	Grasslands soil microbial communities from the Angelo Coastal Reserve, California, USA	Grasslands soil microbial communities from the Angelo Coastal Reserve, California, USA - Sample 09_27_2013_2_20cm	DOE Joint Genome Institute (JGI)	3300002909	Terrestrial	Soil	168150069	390878
3300002886	Metagenome	Permanent Draft	Grasslands soil microbial communities from the Angelo Coastal Reserve, California, USA	Grasslands soil microbial communities from the Angelo Coastal Reserve, California, USA - Sample 9_17_2013_20cm	DOE Joint Genome Institute (JGI)	3300002886	Terrestrial	Soil	168957454	433967
3300026305	Metagenome	Draft	Grasslands soil microbial communities from the Angelo Coastal Reserve, California, USA	Grasslands soil microbial communities from the Angelo Coastal Reserve, California, USA - Sample Angelo_142 (SPAdes)	DOE Joint Genome Institute (JGI)	3300026305	Terrestrial	Soil	180628018	380374
3300002910	Metagenome	Permanent Draft	Grasslands soil microbial communities from the Angelo Coastal Reserve, California, USA	Grasslands soil microbial communities from the Angelo Coastal Reserve, California, USA - Sample 9_17_2013_80cm	DOE Joint Genome Institute (JGI)	3300002910	Terrestrial	Soil	203985677	514977
3300002916	Metagenome	Permanent Draft	Grasslands soil microbial communities from the Angelo Coastal Reserve, California, USA	Grasslands soil microbial communities from the Angelo Coastal Reserve, California, USA - Sample 10_02_2013_1_20cm	DOE Joint Genome Institute (JGI)	3300002916	Terrestrial	Soil	214104574	539535
3300002557	Metagenome	Permanent Draft	Grasslands soil microbial communities from the Angelo Coastal Reserve, California, USA	Grasslands soil microbial communities from the Angelo Coastal Reserve, California, USA - Sample 08_20_2013_1_20cm	DOE Joint Genome Institute (JGI)	3300002557	Terrestrial	Soil	233865259	622655
3300026277	Metagenome	Permanent Draft	Grasslands soil microbial communities from the Angelo Coastal Reserve, California, USA	Grasslands soil microbial communities from the Angelo Coastal Reserve, California, USA - Sample 09_27_2013_2_20cm (SPAdes)	DOE Joint Genome Institute (JGI)	3300026277	Terrestrial	Soil	303618628	544346
3300026307	Metagenome	Draft	Grasslands soil microbial communities from the Angelo Coastal Reserve, California, USA	Grasslands soil microbial communities from the Angelo Coastal Reserve, California, USA - Sample Angelo_123 (SPAdes)	DOE Joint Genome Institute (JGI)	3300026307	Terrestrial	Soil	313379763	528357
3300002911	Metagenome	Permanent Draft	Grasslands soil microbial communities from the Angelo Coastal Reserve, California, USA	Grasslands soil microbial communities from the Angelo Coastal Reserve, California, USA - Sample 10_02_2013_2_20cm	DOE Joint Genome Institute (JGI)	3300002911	Terrestrial	Soil	335135091	808117
3300002912	Metagenome	Permanent Draft	Grasslands soil microbial communities from the Angelo Coastal Reserve, California, USA	Grasslands soil microbial communities from the Angelo Coastal Reserve, California, USA - Sample 10_02_2013_1_40cm	DOE Joint Genome Institute (JGI)	3300002912	Terrestrial	Soil	349924710	780090
3300026314	Metagenome	Draft	Grasslands soil microbial communities from the Angelo Coastal Reserve, California, USA	Grasslands soil microbial communities from the Angelo Coastal Reserve, California, USA - Sample Angelo_143 (SPAdes)	DOE Joint Genome Institute (JGI)	3300026314	Terrestrial	Soil	354706586	631022
3300026285	Metagenome	Permanent Draft	Grasslands soil microbial communities from the Angelo Coastal Reserve, California, USA	Grasslands soil microbial communities from the Angelo Coastal Reserve, California, USA - Sample 9_17_2013_20cm (SPAdes)	DOE Joint Genome Institute (JGI)	3300026285	Terrestrial	Soil	372813629	707498
3300026306	Metagenome	Draft	Grasslands soil microbial communities from the Angelo Coastal Reserve, California, USA	Grasslands soil microbial communities from the Angelo Coastal Reserve, California, USA - Sample Angelo_102 (SPAdes)	DOE Joint Genome Institute (JGI)	3300026306	Terrestrial	Soil	378518500	691975
3300026308	Metagenome	Draft	Grasslands soil microbial communities from the Angelo Coastal Reserve, California, USA	Grasslands soil microbial communities from the Angelo Coastal Reserve, California, USA - Sample Angelo_103 (SPAdes)	DOE Joint Genome Institute (JGI)	3300026308	Terrestrial	Soil	381620668	767106
3300002560	Metagenome	Permanent Draft	Grasslands soil microbial communities from the Angelo Coastal Reserve, California, USA	Grasslands soil microbial communities from the Angelo Coastal Reserve, California, USA - Sample 09_25_2013_1_20cm	DOE Joint Genome Institute (JGI)	3300002560	Terrestrial	Soil	406802207	897339
3300002906	Metagenome	Permanent Draft	Grasslands soil microbial communities from the Angelo Coastal Reserve, California, USA	Grasslands soil microbial communities from the Angelo Coastal Reserve, California, USA - Sample 9_17_2013_60cm	DOE Joint Genome Institute (JGI)	3300002906	Terrestrial	Soil	417393970	927908
3300002907	Metagenome	Permanent Draft	Grasslands soil microbial communities from the Angelo Coastal Reserve, California, USA	Grasslands soil microbial communities from the Angelo Coastal Reserve, California, USA - Sample 9_17_2013_40cm	DOE Joint Genome Institute (JGI)	3300002907	Terrestrial	Soil	420592052	981120
3300002558	Metagenome	Permanent Draft	Grasslands soil microbial communities from the Angelo Coastal Reserve, California, USA	Grasslands soil microbial communities from the Angelo Coastal Reserve, California, USA - Sample 09_27_2013_1_40cm	DOE Joint Genome Institute (JGI)	3300002558	Terrestrial	Soil	434132621	952602
3300026301	Metagenome	Permanent Draft	Grasslands soil microbial communities from the Angelo Coastal Reserve, California, USA	Grasslands soil microbial communities from the Angelo Coastal Reserve, California, USA - Sample 10_02_2013_1_20cm (SPAdes)	DOE Joint Genome Institute (JGI)	3300026301	Terrestrial	Soil	460883150	883430
3300026304	Metagenome	Permanent Draft	Grasslands soil microbial communities from the Angelo Coastal Reserve, California, USA	Grasslands soil microbial communities from the Angelo Coastal Reserve, California, USA - Sample 9_17_2013_80cm (SPAdes)	DOE Joint Genome Institute (JGI)	3300026304	Terrestrial	Soil	470071019	881034
3300026300	Metagenome	Permanent Draft	Grasslands soil microbial communities from the Angelo Coastal Reserve, California, USA	Grasslands soil microbial communities from the Angelo Coastal Reserve, California, USA - Sample 09_27_2013_1_20cm (SPAdes)	DOE Joint Genome Institute (JGI)	3300026300	Terrestrial	Soil	499742644	975565
3300026322	Metagenome	Draft	Grasslands soil microbial communities from the Angelo Coastal Reserve, California, USA	Grasslands soil microbial communities from the Angelo Coastal Reserve, California, USA - Sample Angelo_136 (SPAdes)	DOE Joint Genome Institute (JGI)	3300026322	Terrestrial	Soil	503750574	1023488
3300002561	Metagenome	Permanent Draft	Grasslands soil microbial communities from the Angelo Coastal Reserve, California, USA	Grasslands soil microbial communities from the Angelo Coastal Reserve, California, USA - Sample 09_25_2013_1_40cm	DOE Joint Genome Institute (JGI)	3300002561	Terrestrial	Soil	507792538	1099704
3300002562	Metagenome	Permanent Draft	Grasslands soil microbial communities from the Angelo Coastal Reserve, California, USA	Grasslands soil microbial communities from the Angelo Coastal Reserve, California, USA - Sample 08_20_2013_1_40cm	DOE Joint Genome Institute (JGI)	3300002562	Terrestrial	Soil	518915676	1127421
3300026312	Metagenome	Draft	Grasslands soil microbial communities from the Angelo Coastal Reserve, California, USA	Grasslands soil microbial communities from the Angelo Coastal Reserve, California, USA - Sample Angelo_120 (SPAdes)	DOE Joint Genome Institute (JGI)	3300026312	Terrestrial	Soil	524438419	1037020
3300026295	Metagenome	Permanent Draft	Grasslands soil microbial communities from the Angelo Coastal Reserve, California, USA	Grasslands soil microbial communities from the Angelo Coastal Reserve, California, USA - Sample 08_20_2013_1_20cm (SPAdes)	DOE Joint Genome Institute (JGI)	3300026295	Terrestrial	Soil	528202076	1048815
3300026342	Metagenome	Draft	Grasslands soil microbial communities from the Angelo Coastal Reserve, California, USA	Grasslands soil microbial communities from the Angelo Coastal Reserve, California, USA - Sample Angelo_146 (SPAdes)	DOE Joint Genome Institute (JGI)	3300026342	Terrestrial	Soil	537000777	878749
3300026296	Metagenome	Permanent Draft	Grasslands soil microbial communities from the Angelo Coastal Reserve, California, USA	Grasslands soil microbial communities from the Angelo Coastal Reserve, California, USA - Sample 09_25_2013_1_20cm (SPAdes)	DOE Joint Genome Institute (JGI)	3300026296	Terrestrial	Soil	548056717	951020
3300026309	Metagenome	Draft	Grasslands soil microbial communities from the Angelo Coastal Reserve, California, USA	Grasslands soil microbial communities from the Angelo Coastal Reserve, California, USA - Sample Angelo_110 (SPAdes)	DOE Joint Genome Institute (JGI)	3300026309	Terrestrial	Soil	556665582	983471
3300026297	Metagenome	Permanent Draft	Grasslands soil microbial communities from the Angelo Coastal Reserve, California, USA	Grasslands soil microbial communities from the Angelo Coastal Reserve, California, USA - Sample 10_02_2013_1_40cm (SPAdes)	DOE Joint Genome Institute (JGI)	3300026297	Terrestrial	Soil	559885671	962114
3300026524	Metagenome	Draft	Grasslands soil microbial communities from the Angelo Coastal Reserve, California, USA	Grasslands soil microbial communities from the Angelo Coastal Reserve, California, USA - Sample Angelo_150 (SPAdes)	DOE Joint Genome Institute (JGI)	3300026524	Terrestrial	Soil	565935002	1011782
3300026527	Metagenome	Draft	Grasslands soil microbial communities from the Angelo Coastal Reserve, California, USA	Grasslands soil microbial communities from the Angelo Coastal Reserve, California, USA - Sample Angelo_151 (SPAdes)	DOE Joint Genome Institute (JGI)	3300026527	Terrestrial	Soil	571887015	1086051
3300026523	Metagenome	Draft	Grasslands soil microbial communities from the Angelo Coastal Reserve, California, USA	Grasslands soil microbial communities from the Angelo Coastal Reserve, California, USA - Sample Angelo_157 (SPAdes)	DOE Joint Genome Institute (JGI)	3300026523	Terrestrial	Soil	584404562	1066300
3300026323	Metagenome	Draft	Grasslands soil microbial communities from the Angelo Coastal Reserve, California, USA	Grasslands soil microbial communities from the Angelo Coastal Reserve, California, USA - Sample Angelo_130 (SPAdes)	DOE Joint Genome Institute (JGI)	3300026323	Terrestrial	Soil	585943677	1069866
3300026327	Metagenome	Draft	Grasslands soil microbial communities from the Angelo Coastal Reserve, California, USA	Grasslands soil microbial communities from the Angelo Coastal Reserve, California, USA - Sample Angelo_132 (SPAdes)	DOE Joint Genome Institute (JGI)	3300026327	Terrestrial	Soil	595433341	1006757
3300026343	Metagenome	Draft	Grasslands soil microbial communities from the Angelo Coastal Reserve, California, USA	Grasslands soil microbial communities from the Angelo Coastal Reserve, California, USA - Sample Angelo_144 (SPAdes)	DOE Joint Genome Institute (JGI)	3300026343	Terrestrial	Soil	595700915	1002588
3300026317	Metagenome	Draft	Grasslands soil microbial communities from the Angelo Coastal Reserve, California, USA	Grasslands soil microbial communities from the Angelo Coastal Reserve, California, USA - Sample Angelo_121 (SPAdes)	DOE Joint Genome Institute (JGI)	3300026317	Terrestrial	Soil	596198527	1061903
3300026530	Metagenome	Draft	Grasslands soil microbial communities from the Angelo Coastal Reserve, California, USA	Grasslands soil microbial communities from the Angelo Coastal Reserve, California, USA - Sample Angelo_154 (SPAdes)	DOE Joint Genome Institute (JGI)	3300026530	Terrestrial	Soil	602045864	1132969
3300026298	Metagenome	Permanent Draft	Grasslands soil microbial communities from the Angelo Coastal Reserve, California, USA	Grasslands soil microbial communities from the Angelo Coastal Reserve, California, USA - Sample 09_27_2013_1_40cm (SPAdes)	DOE Joint Genome Institute (JGI)	3300026298	Terrestrial	Soil	608066780	1061026
3300026330	Metagenome	Draft	Grasslands soil microbial communities from the Angelo Coastal Reserve, California, USA	Grasslands soil microbial communities from the Angelo Coastal Reserve, California, USA - Sample Angelo_133 (SPAdes)	DOE Joint Genome Institute (JGI)	3300026330	Terrestrial	Soil	609055512	1112361
3300026333	Metagenome	Draft	Grasslands soil microbial communities from the Angelo Coastal Reserve, California, USA	Grasslands soil microbial communities from the Angelo Coastal Reserve, California, USA - Sample Angelo_140 (SPAdes)	DOE Joint Genome Institute (JGI)	3300026333	Terrestrial	Soil	611126477	1122778
3300026529	Metagenome	Draft	Grasslands soil microbial communities from the Angelo Coastal Reserve, California, USA	Grasslands soil microbial communities from the Angelo Coastal Reserve, California, USA - Sample Angelo_152 (SPAdes)	DOE Joint Genome Institute (JGI)	3300026529	Terrestrial	Soil	613306797	1118275
3300026318	Metagenome	Draft	Grasslands soil microbial communities from the Angelo Coastal Reserve, California, USA	Grasslands soil microbial communities from the Angelo Coastal Reserve, California, USA - Sample Angelo_128 (SPAdes)	DOE Joint Genome Institute (JGI)	3300026318	Terrestrial	Soil	615022139	1091449
3300026334	Metagenome	Draft	Grasslands soil microbial communities from the Angelo Coastal Reserve, California, USA	Grasslands soil microbial communities from the Angelo Coastal Reserve, California, USA - Sample Angelo_141 (SPAdes)	DOE Joint Genome Institute (JGI)	3300026334	Terrestrial	Soil	616037634	1111242
3300026528	Metagenome	Draft	Grasslands soil microbial communities from the Angelo Coastal Reserve, California, USA	Grasslands soil microbial communities from the Angelo Coastal Reserve, California, USA - Sample Angelo_156 (SPAdes)	DOE Joint Genome Institute (JGI)	3300026528	Terrestrial	Soil	618069426	1070598
3300026331	Metagenome	Draft	Grasslands soil microbial communities from the Angelo Coastal Reserve, California, USA	Grasslands soil microbial communities from the Angelo Coastal Reserve, California, USA - Sample Angelo_137 (SPAdes)	DOE Joint Genome Institute (JGI)	3300026331	Terrestrial	Soil	622283999	1105689
3300026328	Metagenome	Draft	Grasslands soil microbial communities from the Angelo Coastal Reserve, California, USA	Grasslands soil microbial communities from the Angelo Coastal Reserve, California, USA - Sample Angelo_129 (SPAdes)	DOE Joint Genome Institute (JGI)	3300026328	Terrestrial	Soil	633321502	1090512
3300026310	Metagenome	Permanent Draft	Grasslands soil microbial communities from the Angelo Coastal Reserve, California, USA	Grasslands soil microbial communities from the Angelo Coastal Reserve, California, USA - Sample 10_02_2013_2_20cm (SPAdes)	DOE Joint Genome Institute (JGI)	3300026310	Terrestrial	Soil	634662617	1162155
3300002914	Metagenome	Permanent Draft	Grasslands soil microbial communities from the Angelo Coastal Reserve, California, USA	Grasslands soil microbial communities from the Angelo Coastal Reserve, California, USA - Sample 9_17_2013_115cm	DOE Joint Genome Institute (JGI)	3300002914	Terrestrial	Soil	643517703	1484858
3300026332	Metagenome	Draft	Grasslands soil microbial communities from the Angelo Coastal Reserve, California, USA	Grasslands soil microbial communities from the Angelo Coastal Reserve, California, USA - Sample Angelo_138 (SPAdes)	DOE Joint Genome Institute (JGI)	3300026332	Terrestrial	Soil	643555354	1185384
3300026335	Metagenome	Draft	Grasslands soil microbial communities from the Angelo Coastal Reserve, California, USA	Grasslands soil microbial communities from the Angelo Coastal Reserve, California, USA - Sample Angelo_139 (SPAdes)	DOE Joint Genome Institute (JGI)	3300026335	Terrestrial	Soil	647243818	1125639
3300026329	Metagenome	Draft	Grasslands soil microbial communities from the Angelo Coastal Reserve, California, USA	Grasslands soil microbial communities from the Angelo Coastal Reserve, California, USA - Sample Angelo_131 (SPAdes)	DOE Joint Genome Institute (JGI)	3300026329	Terrestrial	Soil	648845737	1106235
3300026326	Metagenome	Draft	Grasslands soil microbial communities from the Angelo Coastal Reserve, California, USA	Grasslands soil microbial communities from the Angelo Coastal Reserve, California, USA - Sample Angelo_127 (SPAdes)	DOE Joint Genome Institute (JGI)	3300026326	Terrestrial	Soil	662628871	1207776
3300026319	Metagenome	Permanent Draft	Grasslands soil microbial communities from the Angelo Coastal Reserve, California, USA	Grasslands soil microbial communities from the Angelo Coastal Reserve, California, USA - Sample 9_17_2013_60cm (SPAdes)	DOE Joint Genome Institute (JGI)	3300026319	Terrestrial	Soil	683868780	1149400
3300026313	Metagenome	Permanent Draft	Grasslands soil microbial communities from the Angelo Coastal Reserve, California, USA	Grasslands soil microbial communities from the Angelo Coastal Reserve, California, USA - Sample 09_25_2013_1_40cm (SPAdes)	DOE Joint Genome Institute (JGI)	3300026313	Terrestrial	Soil	686736379	1176674
3300026324	Metagenome	Draft	Grasslands soil microbial communities from the Angelo Coastal Reserve, California, USA	Grasslands soil microbial communities from the Angelo Coastal Reserve, California, USA - Sample Angelo_125 (SPAdes)	DOE Joint Genome Institute (JGI)	3300026324	Terrestrial	Soil	714678204	1279388
3300026532	Metagenome	Draft	Grasslands soil microbial communities from the Angelo Coastal Reserve, California, USA	Grasslands soil microbial communities from the Angelo Coastal Reserve, California, USA - Sample Angelo_153 (SPAdes)	DOE Joint Genome Institute (JGI)	3300026532	Terrestrial	Soil	719022412	1209890
3300026536	Metagenome	Draft	Grasslands soil microbial communities from the Angelo Coastal Reserve, California, USA	Grasslands soil microbial communities from the Angelo Coastal Reserve, California, USA - Sample Angelo_147 (SPAdes)	DOE Joint Genome Institute (JGI)	3300026536	Terrestrial	Soil	737908725	1251992
3300026537	Metagenome	Draft	Grasslands soil microbial communities from the Angelo Coastal Reserve, California, USA	Grasslands soil microbial communities from the Angelo Coastal Reserve, California, USA - Sample Angelo_135 (SPAdes)	DOE Joint Genome Institute (JGI)	3300026537	Terrestrial	Soil	749135583	1299456
3300002917	Metagenome	Permanent Draft	Grasslands soil microbial communities from the Angelo Coastal Reserve, California, USA	Grasslands soil microbial communities from the Angelo Coastal Reserve, California, USA - Sample 9_17_2013_100cm	DOE Joint Genome Institute (JGI)	3300002917	Terrestrial	Soil	757346763	1678570
3300026542	Metagenome	Draft	Grasslands soil microbial communities from the Angelo Coastal Reserve, California, USA	Grasslands soil microbial communities from the Angelo Coastal Reserve, California, USA - Sample Angelo_148 (SPAdes)	DOE Joint Genome Institute (JGI)	3300026542	Terrestrial	Soil	774573427	1456969
3300026320	Metagenome	Permanent Draft	Grasslands soil microbial communities from the Angelo Coastal Reserve, California, USA	Grasslands soil microbial communities from the Angelo Coastal Reserve, California, USA - Sample 9_17_2013_40cm (SPAdes)	DOE Joint Genome Institute (JGI)	3300026320	Terrestrial	Soil	775335351	1350906
3300027748	Metagenome	Draft	Grasslands soil microbial communities from the Angelo Coastal Reserve, California, USA	Grasslands soil microbial communities from the Angelo Coastal Reserve, California, USA - Sample Angelo_149 (SPAdes)	DOE Joint Genome Institute (JGI)	3300027748	Terrestrial	Soil	802838034	1465380
3300026540	Metagenome	Draft	Grasslands soil microbial communities from the Angelo Coastal Reserve, California, USA	Grasslands soil microbial communities from the Angelo Coastal Reserve, California, USA - Sample Angelo_134 (SPAdes)	DOE Joint Genome Institute (JGI)	3300026540	Terrestrial	Soil	824872132	1393929
3300026325	Metagenome	Draft	Grasslands soil microbial communities from the Angelo Coastal Reserve, California, USA	Grasslands soil microbial communities from the Angelo Coastal Reserve, California, USA - Sample Angelo_107 (SPAdes)	DOE Joint Genome Institute (JGI)	3300026325	Terrestrial	Soil	859791525	1892150
3300026547	Metagenome	Draft	Grasslands soil microbial communities from the Angelo Coastal Reserve, California, USA	Grasslands soil microbial communities from the Angelo Coastal Reserve, California, USA - Sample Angelo_124 (SPAdes)	DOE Joint Genome Institute (JGI)	3300026547	Terrestrial	Soil	895958057	1634316
3300002908	Metagenome	Permanent Draft	Grasslands soil microbial communities from the Angelo Coastal Reserve, California, USA	Grasslands soil microbial communities from the Angelo Coastal Reserve, California, USA - Sample 08_20_2013_1_40cm	DOE Joint Genome Institute (JGI)	3300002908	Terrestrial	Soil	967438113	2077504
3300026548	Metagenome	Draft	Grasslands soil microbial communities from the Angelo Coastal Reserve, California, USA	Grasslands soil microbial communities from the Angelo Coastal Reserve, California, USA - Sample Angelo_155 (SPAdes)	DOE Joint Genome Institute (JGI)	3300026548	Terrestrial	Soil	1043904314	1867169
3300006791	Metagenome	Draft	Grasslands soil microbial communities from the Angelo Coastal Reserve, California, USA	Grasslands soil microbial communities from the Angelo Coastal Reserve, California, USA - Sample Angelo_102	DOE Joint Genome Institute (JGI)	3300006791	Terrestrial	Soil	1216295312	2802608
3300005166	Metagenome	Draft	Grasslands soil microbial communities from the Angelo Coastal Reserve, California, USA	Grasslands soil microbial communities from the Angelo Coastal Reserve, California, USA - Sample Angelo_123	DOE Joint Genome Institute (JGI)	3300005166	Terrestrial	Soil	1338451029	3636196
3300026550	Metagenome	Draft	Grasslands soil microbial communities from the Angelo Coastal Reserve, California, USA	Grasslands soil microbial communities from the Angelo Coastal Reserve, California, USA - Sample Angelo_145 (SPAdes)	DOE Joint Genome Institute (JGI)	3300026550	Terrestrial	Soil	1343537144	2442684
3300006794	Metagenome	Draft	Grasslands soil microbial communities from the Angelo Coastal Reserve, California, USA	Grasslands soil microbial communities from the Angelo Coastal Reserve, California, USA - Sample Angelo_107	DOE Joint Genome Institute (JGI)	3300006794	Terrestrial	Soil	1422575448	3275536
3300026538	Metagenome	Draft	Grasslands soil microbial communities from the Angelo Coastal Reserve, California, USA	Grasslands soil microbial communities from the Angelo Coastal Reserve, California, USA - Sample Angelo_114 (SPAdes)	DOE Joint Genome Institute (JGI)	3300026538	Terrestrial	Soil	1464627713	2485798
3300026551	Metagenome	Permanent Draft	Grasslands soil microbial communities from the Angelo Coastal Reserve, California, USA	Grasslands soil microbial communities from the Angelo Coastal Reserve, California, USA - Sample 9_17_2013_115cm (SPAdes)	DOE Joint Genome Institute (JGI)	3300026551	Terrestrial	Soil	1478458979	2558067
3300005566	Metagenome	Draft	Grasslands soil microbial communities from the Angelo Coastal Reserve, California, USA	Grasslands soil microbial communities from the Angelo Coastal Reserve, California, USA - Sample Angelo_142	DOE Joint Genome Institute (JGI)	3300005566	Terrestrial	Soil	1524476116	5099589
3300026552	Metagenome	Draft	Grasslands soil microbial communities from the Angelo Coastal Reserve, California, USA	Grasslands soil microbial communities from the Angelo Coastal Reserve, California, USA - Sample Angelo_109 (SPAdes)	DOE Joint Genome Institute (JGI)	3300026552	Terrestrial	Soil	1634367529	2903625
3300005574	Metagenome	Draft	Grasslands soil microbial communities from the Angelo Coastal Reserve, California, USA	Grasslands soil microbial communities from the Angelo Coastal Reserve, California, USA - Sample Angelo_143	DOE Joint Genome Institute (JGI)	3300005574	Terrestrial	Soil	1637238623	5021222
3300005540	Metagenome	Draft	Grasslands soil microbial communities from the Angelo Coastal Reserve, California, USA	Grasslands soil microbial communities from the Angelo Coastal Reserve, California, USA - Sample Angelo_146	DOE Joint Genome Institute (JGI)	3300005540	Terrestrial	Soil	1874914285	5253613
3300005172	Metagenome	Draft	Grasslands soil microbial communities from the Angelo Coastal Reserve, California, USA	Grasslands soil microbial communities from the Angelo Coastal Reserve, California, USA - Sample Angelo_132	DOE Joint Genome Institute (JGI)	3300005172	Terrestrial	Soil	2132531779	5743138
3300006031	Metagenome	Draft	Grasslands soil microbial communities from the Angelo Coastal Reserve, California, USA	Grasslands soil microbial communities from the Angelo Coastal Reserve, California, USA - Angelo_100	DOE Joint Genome Institute (JGI)	3300006031	Terrestrial	Soil	2147548459	6609470
3300005552	Metagenome	Draft	Grasslands soil microbial communities from the Angelo Coastal Reserve, California, USA	Grasslands soil microbial communities from the Angelo Coastal Reserve, California, USA - Sample Angelo_150	DOE Joint Genome Institute (JGI)	3300005552	Terrestrial	Soil	2177174110	6252454
3300005174	Metagenome	Draft	Grasslands soil microbial communities from the Angelo Coastal Reserve, California, USA	Grasslands soil microbial communities from the Angelo Coastal Reserve, California, USA - Sample Angelo_129	DOE Joint Genome Institute (JGI)	3300005174	Terrestrial	Soil	2193436015	5878745
3300005553	Metagenome	Draft	Grasslands soil microbial communities from the Angelo Coastal Reserve, California, USA	Grasslands soil microbial communities from the Angelo Coastal Reserve, California, USA - Sample Angelo_144	DOE Joint Genome Institute (JGI)	3300005553	Terrestrial	Soil	2199289760	6366283
3300005568	Metagenome	Draft	Grasslands soil microbial communities from the Angelo Coastal Reserve, California, USA	Grasslands soil microbial communities from the Angelo Coastal Reserve, California, USA - Sample Angelo_152	DOE Joint Genome Institute (JGI)	3300005568	Terrestrial	Soil	2204871079	6502533
3300005554	Metagenome	Draft	Grasslands soil microbial communities from the Angelo Coastal Reserve, California, USA	Grasslands soil microbial communities from the Angelo Coastal Reserve, California, USA - Sample Angelo_110	DOE Joint Genome Institute (JGI)	3300005554	Terrestrial	Soil	2250798092	6531778
3300005555	Metagenome	Draft	Grasslands soil microbial communities from the Angelo Coastal Reserve, California, USA	Grasslands soil microbial communities from the Angelo Coastal Reserve, California, USA - Sample Angelo_141	DOE Joint Genome Institute (JGI)	3300005555	Terrestrial	Soil	2315963321	6670153
3300005586	Metagenome	Draft	Grasslands soil microbial communities from the Angelo Coastal Reserve, California, USA	Grasslands soil microbial communities from the Angelo Coastal Reserve, California, USA - Sample Angelo_140	DOE Joint Genome Institute (JGI)	3300005586	Terrestrial	Soil	2320550460	6992991
3300005556	Metagenome	Draft	Grasslands soil microbial communities from the Angelo Coastal Reserve, California, USA	Grasslands soil microbial communities from the Angelo Coastal Reserve, California, USA - Sample Angelo_156	DOE Joint Genome Institute (JGI)	3300005556	Terrestrial	Soil	2348512097	6737900
3300005450	Metagenome	Draft	Grasslands soil microbial communities from the Angelo Coastal Reserve, California, USA	Grasslands soil microbial communities from the Angelo Coastal Reserve, California, USA - Sample Angelo_131	DOE Joint Genome Institute (JGI)	3300005450	Terrestrial	Soil	2361821968	6465962
3300005569	Metagenome	Draft	Grasslands soil microbial communities from the Angelo Coastal Reserve, California, USA	Grasslands soil microbial communities from the Angelo Coastal Reserve, California, USA - Sample Angelo_154	DOE Joint Genome Institute (JGI)	3300005569	Terrestrial	Soil	2386761365	7059557
3300005587	Metagenome	Draft	Grasslands soil microbial communities from the Angelo Coastal Reserve, California, USA	Grasslands soil microbial communities from the Angelo Coastal Reserve, California, USA - Sample Angelo_103	DOE Joint Genome Institute (JGI)	3300005587	Terrestrial	Soil	2398623532	7535633
3300005167	Metagenome	Draft	Grasslands soil microbial communities from the Angelo Coastal Reserve, California, USA	Grasslands soil microbial communities from the Angelo Coastal Reserve, California, USA - Sample Angelo_121	DOE Joint Genome Institute (JGI)	3300005167	Terrestrial	Soil	2414419531	6650735
3300005176	Metagenome	Draft	Grasslands soil microbial communities from the Angelo Coastal Reserve, California, USA	Grasslands soil microbial communities from the Angelo Coastal Reserve, California, USA - Sample Angelo_128	DOE Joint Genome Institute (JGI)	3300005176	Terrestrial	Soil	2430356988	6650542
3300005557	Metagenome	Draft	Grasslands soil microbial communities from the Angelo Coastal Reserve, California, USA	Grasslands soil microbial communities from the Angelo Coastal Reserve, California, USA - Sample Angelo_153	DOE Joint Genome Institute (JGI)	3300005557	Terrestrial	Soil	2433941118	6923133
3300005575	Metagenome	Draft	Grasslands soil microbial communities from the Angelo Coastal Reserve, California, USA	Grasslands soil microbial communities from the Angelo Coastal Reserve, California, USA - Sample Angelo_151	DOE Joint Genome Institute (JGI)	3300005575	Terrestrial	Soil	2467145930	7444365
3300006032	Metagenome	Draft	Grasslands soil microbial communities from the Angelo Coastal Reserve, California, USA	Grasslands soil microbial communities from the Angelo Coastal Reserve, California, USA - Sample Angelo_145	DOE Joint Genome Institute (JGI)	3300006032	Terrestrial	Soil	2471321927	7105373
3300005177	Metagenome	Draft	Grasslands soil microbial communities from the Angelo Coastal Reserve, California, USA	Grasslands soil microbial communities from the Angelo Coastal Reserve, California, USA - Sample Angelo_139	DOE Joint Genome Institute (JGI)	3300005177	Terrestrial	Soil	2476725902	6719405
3300005447	Metagenome	Draft	Grasslands soil microbial communities from the Angelo Coastal Reserve, California, USA	Grasslands soil microbial communities from the Angelo Coastal Reserve, California, USA - Sample Angelo_138	DOE Joint Genome Institute (JGI)	3300005447	Terrestrial	Soil	2516468409	7103151
3300005178	Metagenome	Draft	Grasslands soil microbial communities from the Angelo Coastal Reserve, California, USA	Grasslands soil microbial communities from the Angelo Coastal Reserve, California, USA - Sample Angelo_137	DOE Joint Genome Institute (JGI)	3300005178	Terrestrial	Soil	2521794524	7097504
3300018431	Metagenome	Draft	Grasslands soil microbial communities from the Angelo Coastal Reserve, California, USA	Grasslands soil microbial communities from the Angelo Coastal Reserve, California, USA - Sample Angelo_104	DOE Joint Genome Institute (JGI)	3300018431	Terrestrial	Soil	2526630165	6002611
3300005558	Metagenome	Draft	Grasslands soil microbial communities from the Angelo Coastal Reserve, California, USA	Grasslands soil microbial communities from the Angelo Coastal Reserve, California, USA - Sample Angelo_147	DOE Joint Genome Institute (JGI)	3300005558	Terrestrial	Soil	2542254583	7222794
3300005576	Metagenome	Draft	Grasslands soil microbial communities from the Angelo Coastal Reserve, California, USA	Grasslands soil microbial communities from the Angelo Coastal Reserve, California, USA - Sample Angelo_157	DOE Joint Genome Institute (JGI)	3300005576	Terrestrial	Soil	2548574077	7589483
3300005560	Metagenome	Draft	Grasslands soil microbial communities from the Angelo Coastal Reserve, California, USA	Grasslands soil microbial communities from the Angelo Coastal Reserve, California, USA - Sample Angelo_119	DOE Joint Genome Institute (JGI)	3300005560	Terrestrial	Soil	2559866860	7773710
3300005446	Metagenome	Draft	Grasslands soil microbial communities from the Angelo Coastal Reserve, California, USA	Grasslands soil microbial communities from the Angelo Coastal Reserve, California, USA - Sample Angelo_135	DOE Joint Genome Institute (JGI)	3300005446	Terrestrial	Soil	2565146135	6907243
3300006796	Metagenome	Draft	Grasslands soil microbial communities from the Angelo Coastal Reserve, California, USA	Grasslands soil microbial communities from the Angelo Coastal Reserve, California, USA - Sample Angelo_114	DOE Joint Genome Institute (JGI)	3300006796	Terrestrial	Soil	2589494781	5813674
3300005179	Metagenome	Draft	Grasslands soil microbial communities from the Angelo Coastal Reserve, California, USA	Grasslands soil microbial communities from the Angelo Coastal Reserve, California, USA - Sample Angelo_133	DOE Joint Genome Institute (JGI)	3300005179	Terrestrial	Soil	2595903372	7152163
3300006800	Metagenome	Draft	Grasslands soil microbial communities from the Angelo Coastal Reserve, California, USA	Grasslands soil microbial communities from the Angelo Coastal Reserve, California, USA - Sample Angelo_109	DOE Joint Genome Institute (JGI)	3300006800	Terrestrial	Soil	2597734515	5742384
3300005559	Metagenome	Draft	Grasslands soil microbial communities from the Angelo Coastal Reserve, California, USA	Grasslands soil microbial communities from the Angelo Coastal Reserve, California, USA - Sample Angelo_149	DOE Joint Genome Institute (JGI)	3300005559	Terrestrial	Soil	2696906490	7769052
3300005451	Metagenome	Draft	Grasslands soil microbial communities from the Angelo Coastal Reserve, California, USA	Grasslands soil microbial communities from the Angelo Coastal Reserve, California, USA - Sample Angelo_130	DOE Joint Genome Institute (JGI)	3300005451	Terrestrial	Soil	2701885027	7955972
3300005180	Metagenome	Draft	Grasslands soil microbial communities from the Angelo Coastal Reserve, California, USA	Grasslands soil microbial communities from the Angelo Coastal Reserve, California, USA - Sample Angelo_134	DOE Joint Genome Institute (JGI)	3300005180	Terrestrial	Soil	2735172826	7453039
3300006797	Metagenome	Draft	Grasslands soil microbial communities from the Angelo Coastal Reserve, California, USA	Grasslands soil microbial communities from the Angelo Coastal Reserve, California, USA - Sample Angelo_108	DOE Joint Genome Institute (JGI)	3300006797	Terrestrial	Soil	2738091623	6195959
3300005181	Metagenome	Draft	Grasslands soil microbial communities from the Angelo Coastal Reserve, California, USA	Grasslands soil microbial communities from the Angelo Coastal Reserve, California, USA - Sample Angelo_127	DOE Joint Genome Institute (JGI)	3300005181	Terrestrial	Soil	2739205376	7753799
3300005184	Metagenome	Draft	Grasslands soil microbial communities from the Angelo Coastal Reserve, California, USA	Grasslands soil microbial communities from the Angelo Coastal Reserve, California, USA - Sample Angelo_120	DOE Joint Genome Institute (JGI)	3300005184	Terrestrial	Soil	2786112854	8154822
3300005454	Metagenome	Draft	Grasslands soil microbial communities from the Angelo Coastal Reserve, California, USA	Grasslands soil microbial communities from the Angelo Coastal Reserve, California, USA - Sample Angelo_136	DOE Joint Genome Institute (JGI)	3300005454	Terrestrial	Soil	2821016739	8607262
3300006034	Metagenome	Draft	Grasslands soil microbial communities from the Angelo Coastal Reserve, California, USA	Grasslands soil microbial communities from the Angelo Coastal Reserve, California, USA - Sample Angelo_105	DOE Joint Genome Institute (JGI)	3300006034	Terrestrial	Soil	2839715030	8562448
3300005561	Metagenome	Draft	Grasslands soil microbial communities from the Angelo Coastal Reserve, California, USA	Grasslands soil microbial communities from the Angelo Coastal Reserve, California, USA - Sample Angelo_148	DOE Joint Genome Institute (JGI)	3300005561	Terrestrial	Soil	2901513585	8379324
3300005186	Metagenome	Draft	Grasslands soil microbial communities from the Angelo Coastal Reserve, California, USA	Grasslands soil microbial communities from the Angelo Coastal Reserve, California, USA - Sample Angelo_125	DOE Joint Genome Institute (JGI)	3300005186	Terrestrial	Soil	2940960973	8441686
3300005187	Metagenome	Draft	Grasslands soil microbial communities from the Angelo Coastal Reserve, California, USA	Grasslands soil microbial communities from the Angelo Coastal Reserve, California, USA - Sample Angelo_124	DOE Joint Genome Institute (JGI)	3300005187	Terrestrial	Soil	3454526256	9748120
3300005598	Metagenome	Draft	Grasslands soil microbial communities from the Angelo Coastal Reserve, California, USA	Grasslands soil microbial communities from the Angelo Coastal Reserve, California, USA - Sample Angelo_155	DOE Joint Genome Institute (JGI)	3300005598	Terrestrial	Soil	3477973195	10033006
3300018433	Metagenome	Draft	Grasslands soil microbial communities from the Angelo Coastal Reserve, California, USA	Grasslands soil microbial communities from the Angelo Coastal Reserve, California, USA - Sample Angelo_116	DOE Joint Genome Institute (JGI)	3300018433	Terrestrial	Soil	3893910110	9305059
3300018482	Metagenome	Draft	Grasslands soil microbial communities from the Angelo Coastal Reserve, California, USA	Grasslands soil microbial communities from the Angelo Coastal Reserve, California, USA - Sample Angelo_118	DOE Joint Genome Institute (JGI)	3300018482	Terrestrial	Soil	3949967253	9153367
3300018468	Metagenome	Draft	Grasslands soil microbial communities from the Angelo Coastal Reserve, California, USA	Grasslands soil microbial communities from the Angelo Coastal Reserve, California, USA - Sample Angelo_111	DOE Joint Genome Institute (JGI)	3300018468	Terrestrial	Soil	4770277001	11082606
3300006046	Metagenome	Draft	Grasslands soil microbial communities from the Angelo Coastal Reserve, California, USA	Grasslands soil microbial communities from the Angelo Coastal Reserve, California, USA - Sample Angelo_101	DOE Joint Genome Institute (JGI)	3300006046	Terrestrial	Soil	4911976148	14360879
3300009137	Metagenome	Draft	Grasslands soil microbial communities from the Angelo Coastal Reserve, California, USA	Grasslands soil microbial communities from the Angelo Coastal Reserve, California, USA - Sample Angelo_158	DOE Joint Genome Institute (JGI)	3300009137	Terrestrial	Soil	7522465489	16616792
3300009012	Metagenome	Draft	Grasslands soil microbial communities from the Angelo Coastal Reserve, California, USA	Grasslands soil microbial communities from the Angelo Coastal Reserve, California, USA - Sample Angelo_159	DOE Joint Genome Institute (JGI)	3300009012	Terrestrial	Soil	8168811103	18023816
3300017654	Metagenome	Draft	Grasslands soil microbial communities from the Angelo Coastal Reserve, California, USA	Grasslands soil microbial communities from the Angelo Coastal Reserve, California, USA - 15_D_Wat_40cm_2_24_1 metaG	DOE Joint Genome Institute (JGI)	3300017654	Terrestrial	Soil	575600400	1287044
3300017657	Metagenome	Draft	Grasslands soil microbial communities from the Angelo Coastal Reserve, California, USA	Grasslands soil microbial communities from the Angelo Coastal Reserve, California, USA - 15_D_Rain_40cm_2_09212015	DOE Joint Genome Institute (JGI)	3300017657	Terrestrial	Soil	610167502	1319073
3300015356	Metagenome	Draft	Grasslands soil microbial communities from the Angelo Coastal Reserve, California, USA	Grasslands soil microbial communities from the Angelo Coastal Reserve, California, USA - 15_D_Wat_20cm_5_24_1 metaG	DOE Joint Genome Institute (JGI)	3300015356	Terrestrial	Soil	660378778	1603410
3300014150	Metagenome	Draft	Grasslands soil microbial communities from the Angelo Coastal Reserve, California, USA	Grasslands soil microbial communities from the Angelo Coastal Reserve, California, USA - 15_D_Met_20cm_5_24_1 metaG	DOE Joint Genome Institute (JGI)	3300014150	Terrestrial	Soil	663571146	1570539
3300010364	Metagenome	Draft	Grasslands soil microbial communities from the Angelo Coastal Reserve, California, USA	Grasslands soil microbial communities from the Angelo Coastal Reserve, California, USA - 15_D_Rain_20cm_2_09212015	DOE Joint Genome Institute (JGI)	3300010364	Terrestrial	Soil	718886824	1794655
3300010301	Metagenome	Draft	Grasslands soil microbial communities from the Angelo Coastal Reserve, California, USA	Grasslands soil microbial communities from the Angelo Coastal Reserve, California, USA - 15_D_Rain_40cm_2_09082015	DOE Joint Genome Institute (JGI)	3300010301	Terrestrial	Soil	731348176	1660244
3300010322	Metagenome	Draft	Grasslands soil microbial communities from the Angelo Coastal Reserve, California, USA	Grasslands soil microbial communities from the Angelo Coastal Reserve, California, USA - 15_D_Glu_20cm_2_24_1 metaG	DOE Joint Genome Institute (JGI)	3300010322	Terrestrial	Soil	749605356	1812490
3300015357	Metagenome	Draft	Grasslands soil microbial communities from the Angelo Coastal Reserve, California, USA	Grasslands soil microbial communities from the Angelo Coastal Reserve, California, USA - 15_D_Wat_20cm_5_0_1 metaG	DOE Joint Genome Institute (JGI)	3300015357	Terrestrial	Soil	757135685	1854841
3300010320	Metagenome	Draft	Grasslands soil microbial communities from the Angelo Coastal Reserve, California, USA	Grasslands soil microbial communities from the Angelo Coastal Reserve, California, USA - 15_D_Rain_20cm_2_11112015	DOE Joint Genome Institute (JGI)	3300010320	Terrestrial	Soil	762557950	1772643
3300010321	Metagenome	Draft	Grasslands soil microbial communities from the Angelo Coastal Reserve, California, USA	Grasslands soil microbial communities from the Angelo Coastal Reserve, California, USA - 15_D_Rain_20cm_5_09212015	DOE Joint Genome Institute (JGI)	3300010321	Terrestrial	Soil	763988925	1792801
3300010325	Metagenome	Draft	Grasslands soil microbial communities from the Angelo Coastal Reserve, California, USA	Grasslands soil microbial communities from the Angelo Coastal Reserve, California, USA - 15_D_Wat_20cm_2_0_1 metaG	DOE Joint Genome Institute (JGI)	3300010325	Terrestrial	Soil	783278717	1871760
3300010323	Metagenome	Draft	Grasslands soil microbial communities from the Angelo Coastal Reserve, California, USA	Grasslands soil microbial communities from the Angelo Coastal Reserve, California, USA - 15_D_Glu_40cm_2_24_1 metaG	DOE Joint Genome Institute (JGI)	3300010323	Terrestrial	Soil	783699490	1815429
3300010326	Metagenome	Draft	Grasslands soil microbial communities from the Angelo Coastal Reserve, California, USA	Grasslands soil microbial communities from the Angelo Coastal Reserve, California, USA - 15_D_Wat_20cm_2_24_1 metaG	DOE Joint Genome Institute (JGI)	3300010326	Terrestrial	Soil	792296869	1895860
3300017656	Metagenome	Draft	Grasslands soil microbial communities from the Angelo Coastal Reserve, California, USA	Grasslands soil microbial communities from the Angelo Coastal Reserve, California, USA - 15_D_Rain_40cm_5_11112015	DOE Joint Genome Institute (JGI)	3300017656	Terrestrial	Soil	813653722	1848578
3300010303	Metagenome	Draft	Grasslands soil microbial communities from the Angelo Coastal Reserve, California, USA	Grasslands soil microbial communities from the Angelo Coastal Reserve, California, USA - 15_D_Rain_40cm_5_09182015	DOE Joint Genome Institute (JGI)	3300010303	Terrestrial	Soil	848890760	1872702
3300015358	Metagenome	Draft	Grasslands soil microbial communities from the Angelo Coastal Reserve, California, USA	Grasslands soil microbial communities from the Angelo Coastal Reserve, California, USA - 15_D_Glu_40cm_5_24_1 metaG	DOE Joint Genome Institute (JGI)	3300015358	Terrestrial	Soil	861210463	1978730
3300010329	Metagenome	Draft	Grasslands soil microbial communities from the Angelo Coastal Reserve, California, USA	Grasslands soil microbial communities from the Angelo Coastal Reserve, California, USA - 15_D_Rain_40cm_2_11112015	DOE Joint Genome Institute (JGI)	3300010329	Terrestrial	Soil	877930835	1994570
3300014154	Metagenome	Draft	Grasslands soil microbial communities from the Angelo Coastal Reserve, California, USA	Grasslands soil microbial communities from the Angelo Coastal Reserve, California, USA - 15_D_Rain_40cm_5_09212015	DOE Joint Genome Institute (JGI)	3300014154	Terrestrial	Soil	883920693	1924248
3300012972	Metagenome	Draft	Grasslands soil microbial communities from the Angelo Coastal Reserve, California, USA	Grasslands soil microbial communities from the Angelo Coastal Reserve, California, USA - 15_D_Wat_40cm_5_24_1 metaG	DOE Joint Genome Institute (JGI)	3300012972	Terrestrial	Soil	896125179	2055458
3300017659	Metagenome	Draft	Grasslands soil microbial communities from the Angelo Coastal Reserve, California, USA	Grasslands soil microbial communities from the Angelo Coastal Reserve, California, USA - 15_D_Met_40cm_5_24_1 metaG	DOE Joint Genome Institute (JGI)	3300017659	Terrestrial	Soil	928019878	2128864
3300015359	Metagenome	Draft	Grasslands soil microbial communities from the Angelo Coastal Reserve, California, USA	Grasslands soil microbial communities from the Angelo Coastal Reserve, California, USA - 15_D_Rain_20cm_2_09182015	DOE Joint Genome Institute (JGI)	3300015359	Terrestrial	Soil	935904104	2072995
3300012975	Metagenome	Draft	Grasslands soil microbial communities from the Angelo Coastal Reserve, California, USA	Grasslands soil microbial communities from the Angelo Coastal Reserve, California, USA - 15_D_Rain_20cm_5_11112015	DOE Joint Genome Institute (JGI)	3300012975	Terrestrial	Soil	969830463	2183977
3300012976	Metagenome	Draft	Grasslands soil microbial communities from the Angelo Coastal Reserve, California, USA	Grasslands soil microbial communities from the Angelo Coastal Reserve, California, USA - 15_D_Wat_40cm_5_0_1 metaG	DOE Joint Genome Institute (JGI)	3300012976	Terrestrial	Soil	971421026	2232233
3300014157	Metagenome	Draft	Grasslands soil microbial communities from the Angelo Coastal Reserve, California, USA	Grasslands soil microbial communities from the Angelo Coastal Reserve, California, USA - 15_D_Met_20cm_2_24_1 metaG	DOE Joint Genome Institute (JGI)	3300014157	Terrestrial	Soil	1060928510	2549201
3300010304	Metagenome	Draft	Grasslands soil microbial communities from the Angelo Coastal Reserve, California, USA	Grasslands soil microbial communities from the Angelo Coastal Reserve, California, USA - 15_D_Rain_20cm_5_09182015	DOE Joint Genome Institute (JGI)	3300010304	Terrestrial	Soil	1082408819	2351004
3300010333	Metagenome	Draft	Grasslands soil microbial communities from the Angelo Coastal Reserve, California, USA	Grasslands soil microbial communities from the Angelo Coastal Reserve, California, USA - 15_D_Met_40cm_2_24_1 metaG	DOE Joint Genome Institute (JGI)	3300010333	Terrestrial	Soil	1091061613	2525622
3300014166	Metagenome	Draft	Grasslands soil microbial communities from the Angelo Coastal Reserve, California, USA	Grasslands soil microbial communities from the Angelo Coastal Reserve, California, USA - 15_D_Rain_40cm_2_09182015	DOE Joint Genome Institute (JGI)	3300014166	Terrestrial	Soil	1155844139	2747785
3300010335	Metagenome	Draft	Grasslands soil microbial communities from the Angelo Coastal Reserve, California, USA	Grasslands soil microbial communities from the Angelo Coastal Reserve, California, USA - 15_D_Rain_20cm_5_09082015	DOE Joint Genome Institute (JGI)	3300010335	Terrestrial	Soil	1179241595	2662680
3300010336	Metagenome	Draft	Grasslands soil microbial communities from the Angelo Coastal Reserve, California, USA	Grasslands soil microbial communities from the Angelo Coastal Reserve, California, USA - 15_D_Rain_40cm_5_09082015	DOE Joint Genome Institute (JGI)	3300010336	Terrestrial	Soil	1213219831	2690659
3300010337	Metagenome	Draft	Grasslands soil microbial communities from the Angelo Coastal Reserve, California, USA	Grasslands soil microbial communities from the Angelo Coastal Reserve, California, USA - 15_D_Rain_20cm_2_09082015	DOE Joint Genome Institute (JGI)	3300010337	Terrestrial	Soil	1234957420	2848737
3300012977	Metagenome	Draft	Grasslands soil microbial communities from the Angelo Coastal Reserve, California, USA	Grasslands soil microbial communities from the Angelo Coastal Reserve, California, USA - 15_D_Glu_20cm_5_24_1 metaG	DOE Joint Genome Institute (JGI)	3300012977	Terrestrial	Soil	1298558315	3095721
2070309004	Metagenome	Permanent Draft	Green-waste compost microbial community at University of California, Davis, USA, from solid state bioreactor	Green-waste compost microbial communities at University of California, Davis, USA, from solid state bioreactor - Luquillo Rain Forest, Puerto Rico	DOE Joint Genome Institute (JGI)	2070309004	Terrestrial	Soil	281407472	781631
3300019865	Metagenome	Draft	Groundwater sediment microbial communities from an aquifer adjacent to Colorado River, USA	Soil microbial communities from a riparian zone of the East river system, Colorado, United States ? L1s1	DOE Joint Genome Institute (JGI)	3300019865	Terrestrial	Soil	60075723	156800
3300020008	Metagenome	Draft	Groundwater sediment microbial communities from an aquifer adjacent to Colorado River, USA	Soil microbial communities from a riparian zone of the East river system, Colorado, United States ? H1m2	DOE Joint Genome Institute (JGI)	3300020008	Terrestrial	Soil	65088572	164792
3300019870	Metagenome	Draft	Groundwater sediment microbial communities from an aquifer adjacent to Colorado River, USA	Soil microbial communities from a riparian zone of the East river system, Colorado, United States ? L1m1	DOE Joint Genome Institute (JGI)	3300019870	Terrestrial	Soil	65201349	160932
3300019998	Metagenome	Draft	Groundwater sediment microbial communities from an aquifer adjacent to Colorado River, USA	Soil microbial communities from a riparian zone of the East river system, Colorado, United States ? H3m1	DOE Joint Genome Institute (JGI)	3300019998	Terrestrial	Soil	70839924	172604
3300019872	Metagenome	Draft	Groundwater sediment microbial communities from an aquifer adjacent to Colorado River, USA	Soil microbial communities from a riparian zone of the East river system, Colorado, United States ? H1a1	DOE Joint Genome Institute (JGI)	3300019872	Terrestrial	Soil	74526455	186927
3300019997	Metagenome	Draft	Groundwater sediment microbial communities from an aquifer adjacent to Colorado River, USA	Soil microbial communities from a riparian zone of the East river system, Colorado, United States ? H3m2	DOE Joint Genome Institute (JGI)	3300019997	Terrestrial	Soil	99372877	235235
3300021968	Metagenome	Draft	Groundwater sediment microbial communities from an aquifer adjacent to Colorado River, USA	Soil microbial communities from a riparian zone of the East river system, Colorado, United States ? L3c1	DOE Joint Genome Institute (JGI)	3300021968	Terrestrial	Soil	102945026	242849
3300019866	Metagenome	Draft	Groundwater sediment microbial communities from an aquifer adjacent to Colorado River, USA	Soil microbial communities from a riparian zone of the East river system, Colorado, United States ? H1m1	DOE Joint Genome Institute (JGI)	3300019866	Terrestrial	Soil	102947419	245779
3300019871	Metagenome	Draft	Groundwater sediment microbial communities from an aquifer adjacent to Colorado River, USA	Soil microbial communities from a riparian zone of the East river system, Colorado, United States ? U3a1	DOE Joint Genome Institute (JGI)	3300019871	Terrestrial	Soil	106492023	214820
3300021415	Metagenome	Draft	Groundwater sediment microbial communities from an aquifer adjacent to Colorado River, USA	Soil microbial communities from a riparian zone of the East river system, Colorado, United States ? L3s1	DOE Joint Genome Institute (JGI)	3300021415	Terrestrial	Soil	116591409	263047
3300021972	Metagenome	Draft	Groundwater sediment microbial communities from an aquifer adjacent to Colorado River, USA	Soil microbial communities from a riparian zone of the East river system, Colorado, United States ? L2m2	DOE Joint Genome Institute (JGI)	3300021972	Terrestrial	Soil	125067366	299244
3300019868	Metagenome	Draft	Groundwater sediment microbial communities from an aquifer adjacent to Colorado River, USA	Soil microbial communities from a riparian zone of the East river system, Colorado, United States ? U2s1	DOE Joint Genome Institute (JGI)	3300019868	Terrestrial	Soil	126340677	305562
3300019873	Metagenome	Draft	Groundwater sediment microbial communities from an aquifer adjacent to Colorado River, USA	Soil microbial communities from a riparian zone of the East river system, Colorado, United States ? U3s1	DOE Joint Genome Institute (JGI)	3300019873	Terrestrial	Soil	129201910	291450
3300021412	Metagenome	Draft	Groundwater sediment microbial communities from an aquifer adjacent to Colorado River, USA	Soil microbial communities from a riparian zone of the East river system, Colorado, United States ? L2m1	DOE Joint Genome Institute (JGI)	3300021412	Terrestrial	Soil	130088253	321399
3300019876	Metagenome	Draft	Groundwater sediment microbial communities from an aquifer adjacent to Colorado River, USA	Soil microbial communities from a riparian zone of the East river system, Colorado, United States ? U3a2	DOE Joint Genome Institute (JGI)	3300019876	Terrestrial	Soil	134394918	315091
3300023058	Metagenome	Draft	Groundwater sediment microbial communities from an aquifer adjacent to Colorado River, USA	Soil microbial communities from a riparian zone of the East river system, Colorado, United States ? U2m1	DOE Joint Genome Institute (JGI)	3300023058	Terrestrial	Soil	134554405	313335
3300019996	Metagenome	Draft	Groundwater sediment microbial communities from an aquifer adjacent to Colorado River, USA	Soil microbial communities from a riparian zone of the East river system, Colorado, United States ? L3a2	DOE Joint Genome Institute (JGI)	3300019996	Terrestrial	Soil	135707892	285446
3300020009	Metagenome	Draft	Groundwater sediment microbial communities from an aquifer adjacent to Colorado River, USA	Soil microbial communities from a riparian zone of the East river system, Colorado, United States ? L2s1	DOE Joint Genome Institute (JGI)	3300020009	Terrestrial	Soil	153882682	349763
3300020012	Metagenome	Draft	Groundwater sediment microbial communities from an aquifer adjacent to Colorado River, USA	Soil microbial communities from a riparian zone of the East river system, Colorado, United States ? U1s1	DOE Joint Genome Institute (JGI)	3300020012	Terrestrial	Soil	169073408	380033
3300019867	Metagenome	Draft	Groundwater sediment microbial communities from an aquifer adjacent to Colorado River, USA	Soil microbial communities from a riparian zone of the East river system, Colorado, United States ? U3m1	DOE Joint Genome Institute (JGI)	3300019867	Terrestrial	Soil	177063815	386378
3300020015	Metagenome	Draft	Groundwater sediment microbial communities from an aquifer adjacent to Colorado River, USA	Soil microbial communities from a riparian zone of the East river system, Colorado, United States ? U1m1	DOE Joint Genome Institute (JGI)	3300020015	Terrestrial	Soil	177655773	407390
3300021408	Metagenome	Draft	Groundwater sediment microbial communities from an aquifer adjacent to Colorado River, USA	Soil microbial communities from a riparian zone of the East river system, Colorado, United States ? H3c1	DOE Joint Genome Institute (JGI)	3300021408	Terrestrial	Soil	187045460	381197
3300021413	Metagenome	Draft	Groundwater sediment microbial communities from an aquifer adjacent to Colorado River, USA	Soil microbial communities from a riparian zone of the East river system, Colorado, United States ? L1c1	DOE Joint Genome Institute (JGI)	3300021413	Terrestrial	Soil	192109721	380768
3300019875	Metagenome	Draft	Groundwater sediment microbial communities from an aquifer adjacent to Colorado River, USA	Soil microbial communities from a riparian zone of the East river system, Colorado, United States ? U3s2	DOE Joint Genome Institute (JGI)	3300019875	Terrestrial	Soil	195051862	440029
3300019869	Metagenome	Draft	Groundwater sediment microbial communities from an aquifer adjacent to Colorado River, USA	Soil microbial communities from a riparian zone of the East river system, Colorado, United States ? U3m2	DOE Joint Genome Institute (JGI)	3300019869	Terrestrial	Soil	195294814	422360
3300020010	Metagenome	Draft	Groundwater sediment microbial communities from an aquifer adjacent to Colorado River, USA	Soil microbial communities from a riparian zone of the East river system, Colorado, United States ? L1s2	DOE Joint Genome Institute (JGI)	3300020010	Terrestrial	Soil	202284401	470440
3300019874	Metagenome	Draft	Groundwater sediment microbial communities from an aquifer adjacent to Colorado River, USA	Soil microbial communities from a riparian zone of the East river system, Colorado, United States ? L1a1	DOE Joint Genome Institute (JGI)	3300019874	Terrestrial	Soil	205852273	471742
3300019878	Metagenome	Draft	Groundwater sediment microbial communities from an aquifer adjacent to Colorado River, USA	Soil microbial communities from a riparian zone of the East river system, Colorado, United States ? U2m2	DOE Joint Genome Institute (JGI)	3300019878	Terrestrial	Soil	226232203	500784
3300019999	Metagenome	Draft	Groundwater sediment microbial communities from an aquifer adjacent to Colorado River, USA	Soil microbial communities from a riparian zone of the East river system, Colorado, United States ? U2a1	DOE Joint Genome Institute (JGI)	3300019999	Terrestrial	Soil	226236952	490884
3300020062	Metagenome	Draft	Groundwater sediment microbial communities from an aquifer adjacent to Colorado River, USA	Soil microbial communities from a riparian zone of the East river system, Colorado, United States ? H2a1	DOE Joint Genome Institute (JGI)	3300020062	Terrestrial	Soil	231500768	515759
3300020000	Metagenome	Draft	Groundwater sediment microbial communities from an aquifer adjacent to Colorado River, USA	Soil microbial communities from a riparian zone of the East river system, Colorado, United States ? L3a1	DOE Joint Genome Institute (JGI)	3300020000	Terrestrial	Soil	235072454	500011
3300021418	Metagenome	Draft	Groundwater sediment microbial communities from an aquifer adjacent to Colorado River, USA	Soil microbial communities from a riparian zone of the East river system, Colorado, United States ? L3s2	DOE Joint Genome Institute (JGI)	3300021418	Terrestrial	Soil	237914021	543841
3300019880	Metagenome	Draft	Groundwater sediment microbial communities from an aquifer adjacent to Colorado River, USA	Soil microbial communities from a riparian zone of the East river system, Colorado, United States ? H3a1	DOE Joint Genome Institute (JGI)	3300019880	Terrestrial	Soil	241108753	544450
3300021411	Metagenome	Draft	Groundwater sediment microbial communities from an aquifer adjacent to Colorado River, USA	Soil microbial communities from a riparian zone of the East river system, Colorado, United States ? H3c2	DOE Joint Genome Institute (JGI)	3300021411	Terrestrial	Soil	241679988	497284
3300020059	Metagenome	Draft	Groundwater sediment microbial communities from an aquifer adjacent to Colorado River, USA	Soil microbial communities from a riparian zone of the East river system, Colorado, United States ? L1a2	DOE Joint Genome Institute (JGI)	3300020059	Terrestrial	Soil	245483692	553088
3300019877	Metagenome	Draft	Groundwater sediment microbial communities from an aquifer adjacent to Colorado River, USA	Soil microbial communities from a riparian zone of the East river system, Colorado, United States ? H2m1	DOE Joint Genome Institute (JGI)	3300019877	Terrestrial	Soil	275654712	596744
3300019883	Metagenome	Draft	Groundwater sediment microbial communities from an aquifer adjacent to Colorado River, USA	Soil microbial communities from a riparian zone of the East river system, Colorado, United States ? H2a2	DOE Joint Genome Institute (JGI)	3300019883	Terrestrial	Soil	280313518	580582
3300020005	Metagenome	Draft	Groundwater sediment microbial communities from an aquifer adjacent to Colorado River, USA	Soil microbial communities from a riparian zone of the East river system, Colorado, United States ? L3m2	DOE Joint Genome Institute (JGI)	3300020005	Terrestrial	Soil	282012268	598283
3300019885	Metagenome	Draft	Groundwater sediment microbial communities from an aquifer adjacent to Colorado River, USA	Soil microbial communities from a riparian zone of the East river system, Colorado, United States ? L1m2	DOE Joint Genome Institute (JGI)	3300019885	Terrestrial	Soil	303772488	658464
3300020003	Metagenome	Draft	Groundwater sediment microbial communities from an aquifer adjacent to Colorado River, USA	Soil microbial communities from a riparian zone of the East river system, Colorado, United States ? L2a2	DOE Joint Genome Institute (JGI)	3300020003	Terrestrial	Soil	313622922	689315
3300020018	Metagenome	Draft	Groundwater sediment microbial communities from an aquifer adjacent to Colorado River, USA	Soil microbial communities from a riparian zone of the East river system, Colorado, United States ? U2s2	DOE Joint Genome Institute (JGI)	3300020018	Terrestrial	Soil	318811454	698292
3300020001	Metagenome	Draft	Groundwater sediment microbial communities from an aquifer adjacent to Colorado River, USA	Soil microbial communities from a riparian zone of the East river system, Colorado, United States ? U1a2	DOE Joint Genome Institute (JGI)	3300020001	Terrestrial	Soil	322337973	693807
3300020016	Metagenome	Draft	Groundwater sediment microbial communities from an aquifer adjacent to Colorado River, USA	Soil microbial communities from a riparian zone of the East river system, Colorado, United States ? L3m1	DOE Joint Genome Institute (JGI)	3300020016	Terrestrial	Soil	333372090	726302
3300019884	Metagenome	Draft	Groundwater sediment microbial communities from an aquifer adjacent to Colorado River, USA	Soil microbial communities from a riparian zone of the East river system, Colorado, United States ? L2s2	DOE Joint Genome Institute (JGI)	3300019884	Terrestrial	Soil	337583612	758921
3300020002	Metagenome	Draft	Groundwater sediment microbial communities from an aquifer adjacent to Colorado River, USA	Soil microbial communities from a riparian zone of the East river system, Colorado, United States ? U1a1	DOE Joint Genome Institute (JGI)	3300020002	Terrestrial	Soil	346438842	740395
3300020006	Metagenome	Draft	Groundwater sediment microbial communities from an aquifer adjacent to Colorado River, USA	Soil microbial communities from a riparian zone of the East river system, Colorado, United States ? U1m2	DOE Joint Genome Institute (JGI)	3300020006	Terrestrial	Soil	355552759	747123
3300019881	Metagenome	Draft	Groundwater sediment microbial communities from an aquifer adjacent to Colorado River, USA	Soil microbial communities from a riparian zone of the East river system, Colorado, United States ? U3c2	DOE Joint Genome Institute (JGI)	3300019881	Terrestrial	Soil	370008527	755074
3300019879	Metagenome	Draft	Groundwater sediment microbial communities from an aquifer adjacent to Colorado River, USA	Soil microbial communities from a riparian zone of the East river system, Colorado, United States ? H2m2	DOE Joint Genome Institute (JGI)	3300019879	Terrestrial	Soil	370428974	774136
3300020020	Metagenome	Draft	Groundwater sediment microbial communities from an aquifer adjacent to Colorado River, USA	Soil microbial communities from a riparian zone of the East river system, Colorado, United States ? L2a1	DOE Joint Genome Institute (JGI)	3300020020	Terrestrial	Soil	379271646	783721
3300020022	Metagenome	Draft	Groundwater sediment microbial communities from an aquifer adjacent to Colorado River, USA	Soil microbial communities from a riparian zone of the East river system, Colorado, United States ? U1s2	DOE Joint Genome Institute (JGI)	3300020022	Terrestrial	Soil	379510052	828559
3300019882	Metagenome	Draft	Groundwater sediment microbial communities from an aquifer adjacent to Colorado River, USA	Soil microbial communities from a riparian zone of the East river system, Colorado, United States ? H3a2	DOE Joint Genome Institute (JGI)	3300019882	Terrestrial	Soil	381658283	827124
3300019886	Metagenome	Draft	Groundwater sediment microbial communities from an aquifer adjacent to Colorado River, USA	Soil microbial communities from a riparian zone of the East river system, Colorado, United States ? H2c2	DOE Joint Genome Institute (JGI)	3300019886	Terrestrial	Soil	401691260	815079
3300020004	Metagenome	Draft	Groundwater sediment microbial communities from an aquifer adjacent to Colorado River, USA	Soil microbial communities from a riparian zone of the East river system, Colorado, United States ? H1a2	DOE Joint Genome Institute (JGI)	3300020004	Terrestrial	Soil	432666188	932296
3300021339	Metagenome	Draft	Groundwater sediment microbial communities from an aquifer adjacent to Colorado River, USA	Soil microbial communities from a riparian zone of the East river system, Colorado, United States ? U3c1	DOE Joint Genome Institute (JGI)	3300021339	Terrestrial	Soil	433174354	897991
3300021976	Metagenome	Draft	Groundwater sediment microbial communities from an aquifer adjacent to Colorado River, USA	Soil microbial communities from a riparian zone of the East river system, Colorado, United States ? L2c1	DOE Joint Genome Institute (JGI)	3300021976	Terrestrial	Soil	454087911	808735
3300020060	Metagenome	Draft	Groundwater sediment microbial communities from an aquifer adjacent to Colorado River, USA	Soil microbial communities from a riparian zone of the East river system, Colorado, United States ? U2c2	DOE Joint Genome Institute (JGI)	3300020060	Terrestrial	Soil	466415662	875264
3300019887	Metagenome	Draft	Groundwater sediment microbial communities from an aquifer adjacent to Colorado River, USA	Soil microbial communities from a riparian zone of the East river system, Colorado, United States ? U1c2	DOE Joint Genome Institute (JGI)	3300019887	Terrestrial	Soil	543135664	1061880
3300019889	Metagenome	Draft	Groundwater sediment microbial communities from an aquifer adjacent to Colorado River, USA	Soil microbial communities from a riparian zone of the East river system, Colorado, United States ? L2c2	DOE Joint Genome Institute (JGI)	3300019889	Terrestrial	Soil	548270514	1012695
3300019888	Metagenome	Draft	Groundwater sediment microbial communities from an aquifer adjacent to Colorado River, USA	Soil microbial communities from a riparian zone of the East river system, Colorado, United States ? L1c2	DOE Joint Genome Institute (JGI)	3300019888	Terrestrial	Soil	578118880	1106312
3300020061	Metagenome	Draft	Groundwater sediment microbial communities from an aquifer adjacent to Colorado River, USA	Soil microbial communities from a riparian zone of the East river system, Colorado, United States ? U2c1	DOE Joint Genome Institute (JGI)	3300020061	Terrestrial	Soil	634770037	1207425
3300020027	Metagenome	Draft	Groundwater sediment microbial communities from an aquifer adjacent to Colorado River, USA	Soil microbial communities from a riparian zone of the East river system, Colorado, United States ? H1c1	DOE Joint Genome Institute (JGI)	3300020027	Terrestrial	Soil	692600876	1318435
3300019890	Metagenome	Draft	Groundwater sediment microbial communities from an aquifer adjacent to Colorado River, USA	Soil microbial communities from a riparian zone of the East river system, Colorado, United States ? U1c1	DOE Joint Genome Institute (JGI)	3300019890	Terrestrial	Soil	703809578	1290121
3300020021	Metagenome	Draft	Groundwater sediment microbial communities from an aquifer adjacent to Colorado River, USA	Soil microbial communities from a riparian zone of the East river system, Colorado, United States ? H2c1	DOE Joint Genome Institute (JGI)	3300020021	Terrestrial	Soil	770739456	1449103
3300021344	Metagenome	Draft	Groundwater sediment microbial communities from an aquifer adjacent to Colorado River, USA	Soil microbial communities from a riparian zone of the East river system, Colorado, United States ? U2a2	DOE Joint Genome Institute (JGI)	3300021344	Terrestrial	Soil	798625692	1702744
3300021363	Metagenome	Draft	Groundwater sediment microbial communities from an aquifer adjacent to Colorado River, USA	Soil microbial communities from a riparian zone of the East river system, Colorado, United States ? L3c2	DOE Joint Genome Institute (JGI)	3300021363	Terrestrial	Soil	803302692	1770197
3300020034	Metagenome	Draft	Groundwater sediment microbial communities from an aquifer adjacent to Colorado River, USA	Soil microbial communities from a riparian zone of the East river system, Colorado, United States ? H1c2	DOE Joint Genome Institute (JGI)	3300020034	Terrestrial	Soil	882603734	1675284
3300001190	Metagenome	Permanent Draft	Hydrocarbon resource environments microbial communities from Canada and USA	Wastewater microbial communities from Syncrude, Ft. McMurray, Alberta - Microbes from Oil-contaminated ecosystem in Alberta, Canada Inniskillen 604.3	McGill University	3300001190	Terrestrial	Soil	3612035	5365
3300001196	Metagenome	Permanent Draft	Hydrocarbon resource environments microbial communities from Canada and USA	Wastewater microbial communities from Syncrude, Ft. McMurray, Alberta - Microbes from Oil-contaminated ecosystem in Alberta, Canada Inniskillen 604.3	McGill University	3300001196	Terrestrial	Soil	62289397	147854
3300016270	Metagenome	Draft	Lab enrichment of tropical soil microbial communities from Luquillo Experimental Forest, Puerto Rico	Lab enrichment of tropical soil microbial communities from Luquillo Experimental Forest, Puerto Rico - statoxic.12C.oxic.44.000.080	DOE Joint Genome Institute (JGI)	3300016270	Terrestrial	Soil	2722746487	5940749
3300016387	Metagenome	Draft	Lab enrichment of tropical soil microbial communities from Luquillo Experimental Forest, Puerto Rico	Lab enrichment of tropical soil microbial communities from Luquillo Experimental Forest, Puerto Rico - flux8day.12C.oxic.44.000.176	DOE Joint Genome Institute (JGI)	3300016387	Terrestrial	Soil	2760125434	6032105
3300016357	Metagenome	Draft	Lab enrichment of tropical soil microbial communities from Luquillo Experimental Forest, Puerto Rico	Lab enrichment of tropical soil microbial communities from Luquillo Experimental Forest, Puerto Rico - timezero.00C.oxic.00.000.000	DOE Joint Genome Institute (JGI)	3300016357	Terrestrial	Soil	2907125209	6330077
3300016371	Metagenome	Draft	Lab enrichment of tropical soil microbial communities from Luquillo Experimental Forest, Puerto Rico	Lab enrichment of tropical soil microbial communities from Luquillo Experimental Forest, Puerto Rico - flux4day.12C.oxic.44.000.172	DOE Joint Genome Institute (JGI)	3300016371	Terrestrial	Soil	2910414038	6294251
3300016341	Metagenome	Draft	Lab enrichment of tropical soil microbial communities from Luquillo Experimental Forest, Puerto Rico	Lab enrichment of tropical soil microbial communities from Luquillo Experimental Forest, Puerto Rico - flux4day.12C.oxic.44.000.170	DOE Joint Genome Institute (JGI)	3300016341	Terrestrial	Soil	3061783625	6597800
3300016404	Metagenome	Draft	Lab enrichment of tropical soil microbial communities from Luquillo Experimental Forest, Puerto Rico	Lab enrichment of tropical soil microbial communities from Luquillo Experimental Forest, Puerto Rico - statoxic.12C.oxic.44.000.082	DOE Joint Genome Institute (JGI)	3300016404	Terrestrial	Soil	3071319394	6690976
3300016445	Metagenome	Draft	Lab enrichment of tropical soil microbial communities from Luquillo Experimental Forest, Puerto Rico	Lab enrichment of tropical soil microbial communities from Luquillo Experimental Forest, Puerto Rico - statanox.12C.anox.44.000.108	DOE Joint Genome Institute (JGI)	3300016445	Terrestrial	Soil	3075011110	6641259
3300016319	Metagenome	Draft	Lab enrichment of tropical soil microbial communities from Luquillo Experimental Forest, Puerto Rico	Lab enrichment of tropical soil microbial communities from Luquillo Experimental Forest, Puerto Rico - timezero.00C.oxic.00.000.00H	DOE Joint Genome Institute (JGI)	3300016319	Terrestrial	Soil	3126499760	6784886
3300016422	Metagenome	Draft	Lab enrichment of tropical soil microbial communities from Luquillo Experimental Forest, Puerto Rico	Lab enrichment of tropical soil microbial communities from Luquillo Experimental Forest, Puerto Rico - statanox.12C.anox.44.000.111	DOE Joint Genome Institute (JGI)	3300016422	Terrestrial	Soil	3249212201	7077954
3300016294	Metagenome	Draft	Lab enrichment of tropical soil microbial communities from Luquillo Experimental Forest, Puerto Rico	Lab enrichment of tropical soil microbial communities from Luquillo Experimental Forest, Puerto Rico - flux8day.12C.oxic.44.000.178	DOE Joint Genome Institute (JGI)	3300016294	Terrestrial	Soil	3295820490	7207681
3300020593	Metagenome	Draft	Lignin-adapted enriched soil microbial communities from Emeryville, California, USA	Enriched Miracle-Growth compost microbial communities from Emeryville, California, USA - eDNA 5th pass 37_C Kraft MG (version 2)	DOE Joint Genome Institute (JGI)	3300020593	Terrestrial	Soil	275411377	430030
3300020598	Metagenome	Draft	Lignin-adapted enriched soil microbial communities from Emeryville, California, USA	Enriched backyard soil microbial communities from Emeryville, California, USA - eDNA 3rd pass 37_C Kraft BY (version 2)	DOE Joint Genome Institute (JGI)	3300020598	Terrestrial	Soil	304073422	501610
3300020599	Metagenome	Draft	Lignin-adapted enriched soil microbial communities from Emeryville, California, USA	Enriched backyard soil microbial communities from Emeryville, California, USA - eDNA 5th pass 37_C BE-Lig BY (version 2)	DOE Joint Genome Institute (JGI)	3300020599	Terrestrial	Soil	340369701	533045
3300020592	Metagenome	Draft	Lignin-adapted enriched soil microbial communities from Emeryville, California, USA	Enriched Organic Plus compost microbial communities from Emeryville, California, USA - eDNA 5th pass 37_C Kraft OP (version 2)	DOE Joint Genome Institute (JGI)	3300020592	Terrestrial	Soil	341814902	537419
3300020591	Metagenome	Draft	Lignin-adapted enriched soil microbial communities from Emeryville, California, USA	Enriched Organic Plus compost microbial communities from Emeryville, California, USA - eDNA 5th pass 30_C Kraft OP (version 2)	DOE Joint Genome Institute (JGI)	3300020591	Terrestrial	Soil	343503552	564868
3300017644	Metagenome	Draft	Lignin-adapted enriched soil microbial communities from Emeryville, California, USA	Enriched backyard soil microbial communities from Emeryville, California, USA - eDNA 5th pass 37_C Kraft BY (version 2)	DOE Joint Genome Institute (JGI)	3300017644	Terrestrial	Soil	355932473	568509
3300017645	Metagenome	Draft	Lignin-adapted enriched soil microbial communities from Emeryville, California, USA	Enriched Miracle-Growth compost microbial communities from Emeryville, California, USA - eDNA 3rd pass 37_C Kraft MG (version 2)	DOE Joint Genome Institute (JGI)	3300017645	Terrestrial	Soil	397948065	646513
3300017646	Metagenome	Draft	Lignin-adapted enriched soil microbial communities from Emeryville, California, USA	Enriched Organic Plus compost microbial communities from Emeryville, California, USA - eDNA 5th pass 30_C BE-Lig OP (version 2)	DOE Joint Genome Institute (JGI)	3300017646	Terrestrial	Soil	400832115	636845
3300020594	Metagenome	Draft	Lignin-adapted enriched soil microbial communities from Emeryville, California, USA	Enriched Miracle-Growth compost microbial communities from Emeryville, California, USA - eDNA 3rd pass 30_C BE-Lig MG (version 2)	DOE Joint Genome Institute (JGI)	3300020594	Terrestrial	Soil	409576163	697680
3300017647	Metagenome	Draft	Lignin-adapted enriched soil microbial communities from Emeryville, California, USA	Enriched Organic Plus compost microbial communities from Emeryville, California, USA - eDNA 3rd pass 37_C Kraft OP (version 2)	DOE Joint Genome Institute (JGI)	3300017647	Terrestrial	Soil	448939775	705231
3300017544	Metagenome	Draft	Lignin-adapted enriched soil microbial communities from Emeryville, California, USA	Enriched Miracle-Growth compost microbial communities from Emeryville, California, USA - eDNA 5th pass 30_C Kraft MG (version 2)	DOE Joint Genome Institute (JGI)	3300017544	Terrestrial	Soil	457787885	845994
3300017649	Metagenome	Draft	Lignin-adapted enriched soil microbial communities from Emeryville, California, USA	Enriched Organic Plus compost microbial communities from Emeryville, California, USA - eDNA 5th pass 37_C BE-Lig OP (version 2)	DOE Joint Genome Institute (JGI)	3300017649	Terrestrial	Soil	511004168	748445
3300017540	Metagenome	Draft	Lignin-adapted enriched soil microbial communities from Emeryville, California, USA	Enriched Organic Plus compost microbial communities from Emeryville, California, USA - eDNA 3rd pass 37_C BE-Lig OP (version 2)	DOE Joint Genome Institute (JGI)	3300017540	Terrestrial	Soil	519181799	792144
3300017650	Metagenome	Draft	Lignin-adapted enriched soil microbial communities from Emeryville, California, USA	Enriched backyard soil microbial communities from Emeryville, California, USA - eDNA 5th pass 30_C Kraft BY (version 2)	DOE Joint Genome Institute (JGI)	3300017650	Terrestrial	Soil	529761033	902065
3300017648	Metagenome	Draft	Lignin-adapted enriched soil microbial communities from Emeryville, California, USA	Enriched Miracle-Growth compost microbial communities from Emeryville, California, USA - eDNA 3rd pass 37_C BE-Lig MG (version 2)	DOE Joint Genome Institute (JGI)	3300017648	Terrestrial	Soil	539597735	898484
3300017652	Metagenome	Draft	Lignin-adapted enriched soil microbial communities from Emeryville, California, USA	Enriched Organic Plus compost microbial communities from Emeryville, California, USA - eDNA 3rd pass 30_C BE-Lig OP (version 2)	DOE Joint Genome Institute (JGI)	3300017652	Terrestrial	Soil	575686356	1001153
3300017548	Metagenome	Draft	Lignin-adapted enriched soil microbial communities from Emeryville, California, USA	Enriched Organic Plus compost microbial communities from Emeryville, California, USA - eDNA 3rd pass 30_C Kraft OP (version 2)	DOE Joint Genome Institute (JGI)	3300017548	Terrestrial	Soil	589984846	998891
3300017553	Metagenome	Draft	Lignin-adapted enriched soil microbial communities from Emeryville, California, USA	Enriched Miracle-Growth compost microbial communities from Emeryville, California, USA - eDNA 3rd pass 30_C Kraft MG (version 2)	DOE Joint Genome Institute (JGI)	3300017553	Terrestrial	Soil	683141904	1255809
3300017651	Metagenome	Draft	Lignin-adapted enriched soil microbial communities from Emeryville, California, USA	Enriched Miracle-Growth compost microbial communities from Emeryville, California, USA - eDNA 5th pass 37_C BE-Lig MG (version 2)	DOE Joint Genome Institute (JGI)	3300017651	Terrestrial	Soil	683463723	1079592
3300017560	Metagenome	Draft	Lignin-adapted enriched soil microbial communities from Emeryville, California, USA	Enriched backyard soil microbial communities from Emeryville, California, USA - eDNA 3rd pass 30_C BE-Lig BY (version 2)	DOE Joint Genome Institute (JGI)	3300017560	Terrestrial	Soil	714019368	1281233
3300017653	Metagenome	Draft	Lignin-adapted enriched soil microbial communities from Emeryville, California, USA	Enriched backyard soil microbial communities from Emeryville, California, USA - eDNA 3rd pass 37_C BE-Lig BY (version 2)	DOE Joint Genome Institute (JGI)	3300017653	Terrestrial	Soil	765389497	1280428
3300017655	Metagenome	Draft	Lignin-adapted enriched soil microbial communities from Emeryville, California, USA	Enriched backyard soil microbial communities from Emeryville, California, USA - eDNA 5th pass 30_C BE-Lig BY (version 2)	DOE Joint Genome Institute (JGI)	3300017655	Terrestrial	Soil	774665585	1291076
3300017658	Metagenome	Draft	Lignin-adapted enriched soil microbial communities from Emeryville, California, USA	Enriched Miracle-Growth compost microbial communities from Emeryville, California, USA - eDNA 5th pass 30_C BE-Lig MG (version 2)	DOE Joint Genome Institute (JGI)	3300017658	Terrestrial	Soil	880230362	1424464
3300017565	Metagenome	Draft	Lignin-adapted enriched soil microbial communities from Emeryville, California, USA	Enriched backyard soil microbial communities from Emeryville, California, USA - eDNA 3rd pass 30_C Kraft BY (version 2)	DOE Joint Genome Institute (JGI)	3300017565	Terrestrial	Soil	919071438	1607917
3300012940	Metagenome	Draft	Lignin-adapted enriched soil microbial communities from Emeryville, California, USA	Organic Plus compost microbial communities from Emeryville, California, USA - Original compost - Organic plus compost (OP)	DOE Joint Genome Institute (JGI)	3300012940	Terrestrial	Soil	1883118104	3135742
3300012942	Metagenome	Draft	Lignin-adapted enriched soil microbial communities from Emeryville, California, USA	Miracle-Growth compost microbial communities from Emeryville, California, USA - Original compost - Miracle growth compost (MG)	DOE Joint Genome Institute (JGI)	3300012942	Terrestrial	Soil	2092233109	3945669
3300012943	Metagenome	Draft	Lignin-adapted enriched soil microbial communities from Emeryville, California, USA	Backyard soil microbial communities from Emeryville, California, USA - Original compost - Back yard soil (BY)	DOE Joint Genome Institute (JGI)	3300012943	Terrestrial	Soil	2309353851	4684259
3300011175	Metagenome	Draft	Metagenomes of Arctic soils	Arctic soil microbial communities form glacier forefield, Midre Lovenbreen, Svalbard, Norway (Sample 21 - S13.2.70.3.a - transect 2, repeat 3, age 2,000 years, surface depth)	University of Bristol	3300011175	Terrestrial	Soil	2019562	6905
3300011191	Metagenome	Draft	Metagenomes of Arctic soils	Arctic soil microbial communities form glacier forefield, Midre Lovenbreen, Svalbard, Norway (Sample 16 - S13.2.60.1.a - transect 2, repeat 1, age 113 years, surface depth)	University of Bristol	3300011191	Terrestrial	Soil	2827176	7547
3300011176	Metagenome	Draft	Metagenomes of Arctic soils	Arctic soil microbial communities form glacier forefield, Midre Lovenbreen, Svalbard, Norway (Sample 9 - S13.3.40.a - transect 3, age 29 years, surface depth).	University of Bristol	3300011176	Terrestrial	Soil	3544627	9599
3300011192	Metagenome	Draft	Metagenomes of Arctic soils	Arctic soil microbial communities form glacier forefield, Midre Lovenbreen, Svalbard, Norway (Sample 8 - S13.2.40.a - transect 2, age 29 years, surface depth)	University of Bristol	3300011192	Terrestrial	Soil	3947663	11945
3300011193	Metagenome	Draft	Metagenomes of Arctic soils	Arctic soil microbial communities form glacier forefield, Midre Lovenbreen, Svalbard, Norway (Sample 12 - S13.3.50.a - transect 3, age 50 years, surface depth).	University of Bristol	3300011193	Terrestrial	Soil	4751816	16632
3300011195	Metagenome	Draft	Metagenomes of Arctic soils	Arctic soil microbial communities form glacier forefield, Midre Lovenbreen, Svalbard, Norway (Sample 4 - S13.1.30.a - transect 1, age 5 years, surface depth)	University of Bristol	3300011195	Terrestrial	Soil	6405001	20870
3300011194	Metagenome	Draft	Metagenomes of Arctic soils	Arctic soil microbial communities form glacier forefield, Midre Lovenbreen, Svalbard, Norway (Sample 14 - S13.2.55.2.a - transect 2, repeat 2, age 50-113 years, surface depth).	University of Bristol	3300011194	Terrestrial	Soil	8951989	16646
3300011197	Metagenome	Draft	Metagenomes of Arctic soils	Arctic soil microbial communities form glacier forefield, Midre Lovenbreen, Svalbard, Norway (Sample 5 - S13.2.30.a - transect 2, age 5 years, surface depth)	University of Bristol	3300011197	Terrestrial	Soil	10899365	30686
3300011198	Metagenome	Draft	Metagenomes of Arctic soils	Arctic soil microbial communities form glacier forefield, Midre Lovenbreen, Svalbard, Norway (Sample 7 - S13.1.40.a - transect 1, age 29 years, surface depth)	University of Bristol	3300011198	Terrestrial	Soil	13376228	33329
3300011200	Metagenome	Draft	Metagenomes of Arctic soils	Arctic soil microbial communities form glacier forefield, Midre Lovenbreen, Svalbard, Norway (Sample 6 - S13.3.30.a - transect 3, age 5 years, surface depth)	University of Bristol	3300011200	Terrestrial	Soil	16375348	44461
3300011196	Metagenome	Draft	Metagenomes of Arctic soils	Arctic soil microbial communities form glacier forefield, Midre Lovenbreen, Svalbard, Norway (Sample 17 - S13.2.60.2.a - transect 2, repeat 2, age 113 years, surface depth)	University of Bristol	3300011196	Terrestrial	Soil	16687388	30054
3300011199	Metagenome	Draft	Metagenomes of Arctic soils	Arctic soil microbial communities form glacier forefield, Midre Lovenbreen, Svalbard, Norway (Sample 3 - S13.3.20.a - transect 3, age 3 years, surface depth).	University of Bristol	3300011199	Terrestrial	Soil	17783002	40491
3300015061	Metagenome	Draft	Metagenomes of Arctic soils	Arctic soil microbial communities from a glacier forefield, Russell Glacier, Kangerlussuaq, Greenland (Sample G5B, Northern proglacial tributary margin, adjacent to top of river)	University of Bristol	3300015061	Terrestrial	Soil	22184640	48779
3300011227	Metagenome	Draft	Metagenomes of Arctic soils	Arctic soil microbial communities form glacier forefield, Midre Lovenbreen, Svalbard, Norway (Sample 10 - S13.1.50.a - transect 1, age 50 years, surface depth).	University of Bristol	3300011227	Terrestrial	Soil	25394805	66150
3300011241	Metagenome	Draft	Metagenomes of Arctic soils	Arctic soil microbial communities form glacier forefield, Midre Lovenbreen, Svalbard, Norway (Sample 11 - S13.2.50.a - transect 2, age 50 years, surface depth).	University of Bristol	3300011241	Terrestrial	Soil	29749304	91105
3300011237	Metagenome	Draft	Metagenomes of Arctic soils	Arctic soil microbial communities form glacier forefield, Midre Lovenbreen, Svalbard, Norway (Sample 2 - S13.2.20.a - transect 2, age 3 years, surface depth)	University of Bristol	3300011237	Terrestrial	Soil	32695412	82985
3300011239	Metagenome	Draft	Metagenomes of Arctic soils	Arctic soil microbial communities form glacier forefield, Midre Lovenbreen, Svalbard, Norway (Sample 1 - S13.2.10.a - transect 2, age 0 years, surface depth)	University of Bristol	3300011239	Terrestrial	Soil	33376241	87933
3300015063	Metagenome	Draft	Metagenomes of Arctic soils	Arctic soil microbial communities from a glacier forefield, Storglaci?ren, Tarfala, Sweden (Sample st-3b, vegetated patch on medial moraine)	University of Bristol	3300015063	Terrestrial	Soil	48601571	107670
3300011244	Metagenome	Draft	Metagenomes of Arctic soils	Arctic soil microbial communities form glacier forefield, Midre Lovenbreen, Svalbard, Norway (Sample 18 - S13.2.60.3.a - transect 2, repeat 3, age 113 years, surface depth)	University of Bristol	3300011244	Terrestrial	Soil	52131008	111816
3300015067	Metagenome	Draft	Metagenomes of Arctic soils	Arctic soil microbial communities from a glacier forefield, Russell Glacier, Kangerlussuaq, Greenland (Sample G7A, Adjacent to main proglacial river, mid transect (Watson river))	University of Bristol	3300015067	Terrestrial	Soil	52942968	127580
3300015064	Metagenome	Draft	Metagenomes of Arctic soils	Arctic soil microbial communities from a glacier forefield, Russell Glacier, Kangerlussuaq, Greenland (Sample G7B, Adjacent to main proglacial river, mid transect (Watson river))	University of Bristol	3300015064	Terrestrial	Soil	58507862	116438
3300015068	Metagenome	Draft	Metagenomes of Arctic soils	Arctic soil microbial communities from a glacier forefield, Russell Glacier, Kangerlussuaq, Greenland (Sample G8C, Adjacent to main proglacial river, end of transect (Watson river))	University of Bristol	3300015068	Terrestrial	Soil	60773858	134658
3300015069	Metagenome	Draft	Metagenomes of Arctic soils	Arctic soil microbial communities from a glacier forefield, Russell Glacier, Kangerlussuaq, Greenland (Sample G4C, Ice margin, adjacent to proglacial lake	University of Bristol	3300015069	Terrestrial	Soil	82284058	143985
3300015076	Metagenome	Draft	Metagenomes of Arctic soils	Arctic soil microbial communities from a glacier forefield, Storglaci?ren, Tarfala, Sweden (Sample st-6a, vegetation/snow interface)	University of Bristol	3300015076	Terrestrial	Soil	83396680	192473
3300015078	Metagenome	Draft	Metagenomes of Arctic soils	Arctic soil microbial communities from a glacier forefield, Storglaci?ren, Tarfala, Sweden (Sample st-11a, vegetated hydrological feature)	University of Bristol	3300015078	Terrestrial	Soil	83781202	200364
3300015075	Metagenome	Draft	Metagenomes of Arctic soils	Arctic soil microbial communities from a glacier forefield, Russell Glacier, Kangerlussuaq, Greenland (Sample G5C, Northern proglacial tributary margin, adjacent to top of river)	University of Bristol	3300015075	Terrestrial	Soil	88672076	178398
3300015079	Metagenome	Draft	Metagenomes of Arctic soils	Arctic soil microbial communities from a glacier forefield, Storglaci?ren, Tarfala, Sweden (Sample st-6b, vegetation/snow interface)	University of Bristol	3300015079	Terrestrial	Soil	96714442	210285
3300015080	Metagenome	Draft	Metagenomes of Arctic soils	Arctic soil microbial communities from a glacier forefield, Russell Glacier, Kangerlussuaq, Greenland (Sample G6C, Proglacial plain, adjacent to northern proglacial tributary)	University of Bristol	3300015080	Terrestrial	Soil	98312835	219191
3300015082	Metagenome	Draft	Metagenomes of Arctic soils	Arctic soil microbial communities from a glacier forefield, Storglaci?ren, Tarfala, Sweden (Sample st-11c, vegetated hydrological feature)	University of Bristol	3300015082	Terrestrial	Soil	103140952	241697
3300015085	Metagenome	Draft	Metagenomes of Arctic soils	Arctic soil microbial communities from a glacier forefield, Russell Glacier, Kangerlussuaq, Greenland (Sample G4B, Ice margin, adjacent to proglacial lake)	University of Bristol	3300015085	Terrestrial	Soil	112190691	260773
3300015083	Metagenome	Draft	Metagenomes of Arctic soils	Arctic soil microbial communities from a glacier forefield, Russell Glacier, Kangerlussuaq, Greenland (Sample G1C, Ice margin)	University of Bristol	3300015083	Terrestrial	Soil	115011779	246632
3300015087	Metagenome	Draft	Metagenomes of Arctic soils	Arctic soil microbial communities from a glacier forefield, Russell Glacier, Kangerlussuaq, Greenland (Sample G6A, Proglacial plain, adjacent to northern proglacial tributary)	University of Bristol	3300015087	Terrestrial	Soil	118301737	292917
3300015084	Metagenome	Draft	Metagenomes of Arctic soils	Arctic soil microbial communities from a glacier forefield, Storglaci?ren, Tarfala, Sweden (Sample st-5a, rocky medial moraine)	University of Bristol	3300015084	Terrestrial	Soil	121520140	259619
3300015090	Metagenome	Draft	Metagenomes of Arctic soils	Arctic soil microbial communities from a glacier forefield, Russell Glacier, Kangerlussuaq, Greenland (Sample G5A, Northern proglacial tributary margin, adjacent to top of river)	University of Bristol	3300015090	Terrestrial	Soil	123396624	312602
3300015089	Metagenome	Draft	Metagenomes of Arctic soils	Arctic soil microbial communities from a glacier forefield, Russell Glacier, Kangerlussuaq, Greenland (Sample G8A, Adjacent to main proglacial river, end of transect (Watson river))	University of Bristol	3300015089	Terrestrial	Soil	128282042	304977
3300015086	Metagenome	Draft	Metagenomes of Arctic soils	Arctic soil microbial communities from a glacier forefield, Storglaci?ren, Tarfala, Sweden (Sample st-5c, rocky medial moraine)	University of Bristol	3300015086	Terrestrial	Soil	140418783	290004
3300015160	Metagenome	Draft	Metagenomes of Arctic soils	Arctic soil microbial communities from a glacier forefield, Russell Glacier, Kangerlussuaq, Greenland (Sample G7C, Adjacent to main proglacial river, mid transect (Watson river))	University of Bristol	3300015160	Terrestrial	Soil	149668891	345797
3300015159	Metagenome	Draft	Metagenomes of Arctic soils	Arctic soil microbial communities from a glacier forefield, Russell Glacier, Kangerlussuaq, Greenland (Sample G3C, Proglacial river margin, by glacier terminus)	University of Bristol	3300015159	Terrestrial	Soil	157627061	341383
3300015162	Metagenome	Draft	Metagenomes of Arctic soils	Arctic soil microbial communities from a glacier forefield, Storglaci?ren, Tarfala, Sweden (Sample st-4c, rock/ice/stream interface)	University of Bristol	3300015162	Terrestrial	Soil	175258662	374176
3300015164	Metagenome	Draft	Metagenomes of Arctic soils	Arctic soil microbial communities from a glacier forefield, Storglaci?ren, Tarfala, Sweden (Sample st-4b, rock/ice/stream interface)	University of Bristol	3300015164	Terrestrial	Soil	180223385	382546
3300015168	Metagenome	Draft	Metagenomes of Arctic soils	Arctic soil microbial communities from a glacier forefield, Russell Glacier, Kangerlussuaq, Greenland (Sample G4A, Ice margin, adjacent to proglacial lake)	University of Bristol	3300015168	Terrestrial	Soil	180851046	442442
3300015163	Metagenome	Draft	Metagenomes of Arctic soils	Arctic soil microbial communities from a glacier forefield, Rabots glacier, Tarfala, Sweden (Sample Rb1b, glacier snout)	University of Bristol	3300015163	Terrestrial	Soil	181694382	378873
3300015158	Metagenome	Draft	Metagenomes of Arctic soils	Arctic soil microbial communities from a glacier forefield, Russell Glacier, Kangerlussuaq, Greenland (Sample G1A, Ice margin)	University of Bristol	3300015158	Terrestrial	Soil	181720264	334232
3300015165	Metagenome	Draft	Metagenomes of Arctic soils	Arctic soil microbial communities from a glacier forefield, Russell Glacier, Kangerlussuaq, Greenland (Sample G3A, Proglacial river margin, by glacier terminus)	University of Bristol	3300015165	Terrestrial	Soil	186606224	398443
3300015167	Metagenome	Draft	Metagenomes of Arctic soils	Arctic soil microbial communities from a glacier forefield, Storglaci?ren, Tarfala, Sweden (Sample st-11b, vegetated hydrological feature)	University of Bristol	3300015167	Terrestrial	Soil	188269776	429028
3300015161	Metagenome	Draft	Metagenomes of Arctic soils	Arctic soil microbial communities from a glacier forefield, Russell Glacier, Kangerlussuaq, Greenland (Sample G1B, Ice margin)	University of Bristol	3300015161	Terrestrial	Soil	192219830	348642
3300015193	Metagenome	Draft	Metagenomes of Arctic soils	Arctic soil microbial communities from a glacier forefield, Rabots glacier, Tarfala, Sweden (Sample Rb6, proglacial stream)	University of Bristol	3300015193	Terrestrial	Soil	213265070	487379
3300015190	Metagenome	Draft	Metagenomes of Arctic soils	Arctic soil microbial communities from a glacier forefield, Storglaci?ren, Tarfala, Sweden (Sample st-4a, rock/ice/stream interface)	University of Bristol	3300015190	Terrestrial	Soil	214964286	464766
3300015171	Metagenome	Draft	Metagenomes of Arctic soils	Arctic soil microbial communities from a glacier forefield, Storglaci?ren, Tarfala, Sweden (Sample st-3a, vegetated patch on medial moraine)	University of Bristol	3300015171	Terrestrial	Soil	216231874	447277
3300015191	Metagenome	Draft	Metagenomes of Arctic soils	Arctic soil microbial communities from a glacier forefield, Storglaci?ren, Tarfala, Sweden (Sample st-10 : a,b,c samples pooled, hydrological sediment from glacier outflow)	University of Bristol	3300015191	Terrestrial	Soil	219250082	469439
3300015197	Metagenome	Draft	Metagenomes of Arctic soils	Arctic soil microbial communities from a glacier forefield, Russell Glacier, Kangerlussuaq, Greenland (Sample G6B, Proglacial plain, adjacent to northern proglacial tributary)	University of Bristol	3300015197	Terrestrial	Soil	228570150	518496
3300015189	Metagenome	Draft	Metagenomes of Arctic soils	Arctic soil microbial communities from a glacier forefield, Rabots glacier, Tarfala, Sweden (Sample Rb2a, glacial moraine)	University of Bristol	3300015189	Terrestrial	Soil	231705319	461631
3300015192	Metagenome	Draft	Metagenomes of Arctic soils	Arctic soil microbial communities from a glacier forefield, Storglaci?ren, Tarfala, Sweden (Sample st-2a, rock/snow interface)	University of Bristol	3300015192	Terrestrial	Soil	236040965	476844
3300015194	Metagenome	Draft	Metagenomes of Arctic soils	Arctic soil microbial communities from a glacier forefield, Rabots glacier, Tarfala, Sweden (Sample Rb1c, glacier snout)	University of Bristol	3300015194	Terrestrial	Soil	249845086	499940
3300015195	Metagenome	Draft	Metagenomes of Arctic soils	Arctic soil microbial communities from a glacier forefield, Storglaci?ren, Tarfala, Sweden (Sample st-6c, vegetation/snow interface)	University of Bristol	3300015195	Terrestrial	Soil	268415228	511926
3300015203	Metagenome	Draft	Metagenomes of Arctic soils	Arctic soil microbial communities from a glacier forefield, Storglaci?ren, Tarfala, Sweden (Sample st-3c, vegetated patch on medial moraine)	University of Bristol	3300015203	Terrestrial	Soil	275297528	606681
3300015199	Metagenome	Draft	Metagenomes of Arctic soils	Arctic soil microbial communities from a glacier forefield, Storglaci?ren, Tarfala, Sweden (Sample st-2c, rock/snow interface)	University of Bristol	3300015199	Terrestrial	Soil	290006175	580214
3300015196	Metagenome	Draft	Metagenomes of Arctic soils	Arctic soil microbial communities from a glacier forefield, Russell Glacier, Kangerlussuaq, Greenland (Sample G2C, Ice surface)	University of Bristol	3300015196	Terrestrial	Soil	302935645	515326
3300015198	Metagenome	Draft	Metagenomes of Arctic soils	Arctic soil microbial communities from a glacier forefield, Russell Glacier, Kangerlussuaq, Greenland (Sample G2A, Ice surface)	University of Bristol	3300015198	Terrestrial	Soil	325818814	554932
3300015204	Metagenome	Draft	Metagenomes of Arctic soils	Arctic soil microbial communities from a glacier forefield, Russell Glacier, Kangerlussuaq, Greenland (Sample G2B, Ice surface)	University of Bristol	3300015204	Terrestrial	Soil	341656927	613774
3300015202	Metagenome	Draft	Metagenomes of Arctic soils	Arctic sediment microbial communities from supraglacial cryoconite, Storglaci?ren, Tarfala, Sweden (Sample st-12a, ablation zone cryoconite)	University of Bristol	3300015202	Terrestrial	Soil	356555055	584868
3300015208	Metagenome	Draft	Metagenomes of Arctic soils	Arctic soil microbial communities from a glacier forefield, Storglaci?ren, Tarfala, Sweden (Samples st-15,16,16 pooled, 1st-3rd transect points, snow/rock/ice interface)	University of Bristol	3300015208	Terrestrial	Soil	377436650	742005
3300015209	Metagenome	Draft	Metagenomes of Arctic soils	Arctic soil microbial communities from a glacier forefield, Russell Glacier, Kangerlussuaq, Greenland (Sample G3B, Proglacial river margin, by glacier terminus)	University of Bristol	3300015209	Terrestrial	Soil	395690349	849572
3300015206	Metagenome	Draft	Metagenomes of Arctic soils	Arctic soil microbial communities from a glacier forefield, Russell Glacier, Kangerlussuaq, Greenland (Sample G8B, Adjacent to main proglacial river, end of transect (Watson river))	University of Bristol	3300015206	Terrestrial	Soil	410018759	702093
3300015024	Metagenome	Draft	Metagenomes of Arctic soils	Arctic sediment microbial communities from supraglacial cryoconite, Rabots glacier, Tarfala, Sweden (Sample Rb cryoconite)	University of Bristol	3300015024	Terrestrial	Soil	429543524	686675
3300005258	Metagenome	Draft	Microbial communities on the surface of bentonite enhanced biochar	Microbial communities on the surface of bentonite enhanced biochar	Australian Centre for Ecogenomics	3300005258	Terrestrial	Soil	162951842	282734
3300005238	Metagenome	Draft	Microbial communities on the surface of biochar	Microbial communities on the surface of aged kaolinite enhanced biochar from soil in Sydney, Australia	Australian Centre for Ecogenomics	3300005238	Terrestrial	Soil	126678266	230110
3300005260	Metagenome	Draft	Microbial communities on the surface of biochar	Microbial communities on the surface of kaolinite enhanced biochar from soil with fertiliser in Sydney, Australia	Australian Centre for Ecogenomics	3300005260	Terrestrial	Soil	308772089	487956
2124908025	Metagenome	Permanent Draft	Miscanthus rhizosphere microbial communities from Kellogg Biological Station, Michigan State University, USA	Miscanthus rhizosphere microbial communities from Kellogg Biological Station, MSU, sample from Bulk Soil Replicate 2: eDNA_1	DOE Joint Genome Institute (JGI)	2124908025	Terrestrial	Soil	10867947	22426
3300005271	Metagenome	Permanent Draft	Miscanthus rhizosphere microbial communities from Kellogg Biological Station, Michigan State University, USA	Miscanthus rhizosphere microbial communities from Kellogg Biological Station, MSU, sample from Bulk Soil Replicate 2: eDNA_1	DOE Joint Genome Institute (JGI)	3300005271	Terrestrial	Soil	30758892	107275
3300026000	Metagenome	Draft	Natural and restored wetland microbial communities from the San Francisco Bay, California, USA, that impact long-term carbon sequestration	Rice paddy soil microbial communities from Twitchell Island, California, USA - SF_Rice_25C_0N_404 (SPAdes)	DOE Joint Genome Institute (JGI)	3300026000	Terrestrial	Soil	23607217	71857
3300025999	Metagenome	Draft	Natural and restored wetland microbial communities from the San Francisco Bay, California, USA, that impact long-term carbon sequestration	Rice paddy soil microbial communities from Twitchell Island, California, USA - SF_Rice_25C_80N_201 (SPAdes)	DOE Joint Genome Institute (JGI)	3300025999	Terrestrial	Soil	30148802	90247
3300026006	Metagenome	Draft	Natural and restored wetland microbial communities from the San Francisco Bay, California, USA, that impact long-term carbon sequestration	Rice paddy soil microbial communities from Twitchell Island, California, USA - SF_Rice_25C_80N_302 (SPAdes)	DOE Joint Genome Institute (JGI)	3300026006	Terrestrial	Soil	31066178	93709
3300026002	Metagenome	Draft	Natural and restored wetland microbial communities from the San Francisco Bay, California, USA, that impact long-term carbon sequestration	Rice paddy soil microbial communities from Twitchell Island, California, USA - SF_Rice_25C_0N_202 (SPAdes)	DOE Joint Genome Institute (JGI)	3300026002	Terrestrial	Soil	32880423	100094
3300026001	Metagenome	Draft	Natural and restored wetland microbial communities from the San Francisco Bay, California, USA, that impact long-term carbon sequestration	Rice paddy soil microbial communities from Twitchell Island, California, USA - SF_Rice_25C_80N_104 (SPAdes)	DOE Joint Genome Institute (JGI)	3300026001	Terrestrial	Soil	36779321	103975
3300026011	Metagenome	Draft	Natural and restored wetland microbial communities from the San Francisco Bay, California, USA, that impact long-term carbon sequestration	Rice paddy soil microbial communities from Twitchell Island, California, USA - SF_Rice_25C_0N_301 (SPAdes)	DOE Joint Genome Institute (JGI)	3300026011	Terrestrial	Soil	47110718	135802
3300026009	Metagenome	Draft	Natural and restored wetland microbial communities from the San Francisco Bay, California, USA, that impact long-term carbon sequestration	Rice paddy soil microbial communities from Twitchell Island, California, USA - SF_Rice_10C_80N_401 (SPAdes)	DOE Joint Genome Institute (JGI)	3300026009	Terrestrial	Soil	47811615	128644
3300026004	Metagenome	Draft	Natural and restored wetland microbial communities from the San Francisco Bay, California, USA, that impact long-term carbon sequestration	Rice paddy soil microbial communities from Twitchell Island, California, USA - SF_Rice_20C_80N_302 (SPAdes)	DOE Joint Genome Institute (JGI)	3300026004	Terrestrial	Soil	50699150	135936
3300025992	Metagenome	Draft	Natural and restored wetland microbial communities from the San Francisco Bay, California, USA, that impact long-term carbon sequestration	Rice paddy soil microbial communities from Twitchell Island, California, USA - SF_Rice_20C_0N_104 (SPAdes)	DOE Joint Genome Institute (JGI)	3300025992	Terrestrial	Soil	51685968	141772
3300026015	Metagenome	Draft	Natural and restored wetland microbial communities from the San Francisco Bay, California, USA, that impact long-term carbon sequestration	Rice paddy soil microbial communities from Twitchell Island, California, USA - SF_Rice_25C_80N_401 (SPAdes)	DOE Joint Genome Institute (JGI)	3300026015	Terrestrial	Soil	54273229	151942
3300026003	Metagenome	Draft	Natural and restored wetland microbial communities from the San Francisco Bay, California, USA, that impact long-term carbon sequestration	Rice paddy soil microbial communities from Twitchell Island, California, USA - SF_Rice_20C_80N_201 (SPAdes)	DOE Joint Genome Institute (JGI)	3300026003	Terrestrial	Soil	54468607	145387
3300025996	Metagenome	Draft	Natural and restored wetland microbial communities from the San Francisco Bay, California, USA, that impact long-term carbon sequestration	Rice paddy soil microbial communities from Twitchell Island, California, USA - SF_Rice_20C_0N_301 (SPAdes)	DOE Joint Genome Institute (JGI)	3300025996	Terrestrial	Soil	55146189	141660
3300026014	Metagenome	Draft	Natural and restored wetland microbial communities from the San Francisco Bay, California, USA, that impact long-term carbon sequestration	Rice paddy soil microbial communities from Twitchell Island, California, USA - SF_Rice_20C_0N_205 (SPAdes)	DOE Joint Genome Institute (JGI)	3300026014	Terrestrial	Soil	55342330	143114
3300026005	Metagenome	Draft	Natural and restored wetland microbial communities from the San Francisco Bay, California, USA, that impact long-term carbon sequestration	Rice paddy soil microbial communities from Twitchell Island, California, USA - SF_Rice_25C_0N_101 (SPAdes)	DOE Joint Genome Institute (JGI)	3300026005	Terrestrial	Soil	55969738	156516
3300026020	Metagenome	Draft	Natural and restored wetland microbial communities from the San Francisco Bay, California, USA, that impact long-term carbon sequestration	Rice paddy soil microbial communities from Twitchell Island, California, USA - SF_Rice_20C_80N_403 (SPAdes)	DOE Joint Genome Institute (JGI)	3300026020	Terrestrial	Soil	59114231	152444
3300025998	Metagenome	Draft	Natural and restored wetland microbial communities from the San Francisco Bay, California, USA, that impact long-term carbon sequestration	Rice paddy soil microbial communities from Twitchell Island, California, USA - SF_Rice_10C_80N_204 (SPAdes)	DOE Joint Genome Institute (JGI)	3300025998	Terrestrial	Soil	59497292	163569
3300025987	Metagenome	Draft	Natural and restored wetland microbial communities from the San Francisco Bay, California, USA, that impact long-term carbon sequestration	Rice paddy soil microbial communities from Twitchell Island, California, USA - SF_Rice_5C_0N_203 (SPAdes)	DOE Joint Genome Institute (JGI)	3300025987	Terrestrial	Soil	61703542	168162
3300025993	Metagenome	Draft	Natural and restored wetland microbial communities from the San Francisco Bay, California, USA, that impact long-term carbon sequestration	Rice paddy soil microbial communities from Twitchell Island, California, USA - SF_Rice_20C_0N_404 (SPAdes)	DOE Joint Genome Institute (JGI)	3300025993	Terrestrial	Soil	66088866	168766
3300026008	Metagenome	Draft	Natural and restored wetland microbial communities from the San Francisco Bay, California, USA, that impact long-term carbon sequestration	Rice paddy soil microbial communities from Twitchell Island, California, USA - SF_Rice_10C_0N_202 (SPAdes)	DOE Joint Genome Institute (JGI)	3300026008	Terrestrial	Soil	66607566	177932
3300025988	Metagenome	Draft	Natural and restored wetland microbial communities from the San Francisco Bay, California, USA, that impact long-term carbon sequestration	Rice paddy soil microbial communities from Twitchell Island, California, USA - SF_Rice_10C_0N_101 (SPAdes)	DOE Joint Genome Institute (JGI)	3300025988	Terrestrial	Soil	67248210	180058
3300026022	Metagenome	Draft	Natural and restored wetland microbial communities from the San Francisco Bay, California, USA, that impact long-term carbon sequestration	Rice paddy soil microbial communities from Twitchell Island, California, USA - SF_Rice_5C_80N_201 (SPAdes)	DOE Joint Genome Institute (JGI)	3300026022	Terrestrial	Soil	67408568	183672
3300026025	Metagenome	Draft	Natural and restored wetland microbial communities from the San Francisco Bay, California, USA, that impact long-term carbon sequestration	Rice paddy soil microbial communities from Twitchell Island, California, USA - SF_Rice_20C_80N_103 (SPAdes)	DOE Joint Genome Institute (JGI)	3300026025	Terrestrial	Soil	71916116	185154
3300026010	Metagenome	Draft	Natural and restored wetland microbial communities from the San Francisco Bay, California, USA, that impact long-term carbon sequestration	Rice paddy soil microbial communities from Twitchell Island, California, USA - SF_Rice_10C_80N_103 (SPAdes)	DOE Joint Genome Institute (JGI)	3300026010	Terrestrial	Soil	73050138	197142
3300026019	Metagenome	Draft	Natural and restored wetland microbial communities from the San Francisco Bay, California, USA, that impact long-term carbon sequestration	Rice paddy soil microbial communities from Twitchell Island, California, USA - SF_Rice_5C_80N_305 (SPAdes)	DOE Joint Genome Institute (JGI)	3300026019	Terrestrial	Soil	76502321	200137
3300025989	Metagenome	Draft	Natural and restored wetland microbial communities from the San Francisco Bay, California, USA, that impact long-term carbon sequestration	Rice paddy soil microbial communities from Twitchell Island, California, USA - SF_Rice_10C_0N_303 (SPAdes)	DOE Joint Genome Institute (JGI)	3300025989	Terrestrial	Soil	78844665	215535
3300025994	Metagenome	Draft	Natural and restored wetland microbial communities from the San Francisco Bay, California, USA, that impact long-term carbon sequestration	Rice paddy soil microbial communities from Twitchell Island, California, USA - SF_Rice_10C_80N_304 (SPAdes)	DOE Joint Genome Institute (JGI)	3300025994	Terrestrial	Soil	86567730	227663
3300025982	Metagenome	Draft	Natural and restored wetland microbial communities from the San Francisco Bay, California, USA, that impact long-term carbon sequestration	Rice paddy soil microbial communities from Twitchell Island, California, USA - SF_Rice_5C_0N_105 (SPAdes)	DOE Joint Genome Institute (JGI)	3300025982	Terrestrial	Soil	102321486	264919
3300026034	Metagenome	Draft	Natural and restored wetland microbial communities from the San Francisco Bay, California, USA, that impact long-term carbon sequestration	Rice paddy soil microbial communities from Twitchell Island, California, USA - SF_Rice_5C_0N_302 (SPAdes)	DOE Joint Genome Institute (JGI)	3300026034	Terrestrial	Soil	104023446	251880
3300025990	Metagenome	Draft	Natural and restored wetland microbial communities from the San Francisco Bay, California, USA, that impact long-term carbon sequestration	Rice paddy soil microbial communities from Twitchell Island, California, USA - SF_Rice_5C_80N_102 (SPAdes)	DOE Joint Genome Institute (JGI)	3300025990	Terrestrial	Soil	110020684	276820
3300026036	Metagenome	Draft	Natural and restored wetland microbial communities from the San Francisco Bay, California, USA, that impact long-term carbon sequestration	Rice paddy soil microbial communities from Twitchell Island, California, USA - SF_Rice_10C_0N_404 (SPAdes)	DOE Joint Genome Institute (JGI)	3300026036	Terrestrial	Soil	111297369	290216
3300026021	Metagenome	Draft	Natural and restored wetland microbial communities from the San Francisco Bay, California, USA, that impact long-term carbon sequestration	Rice paddy soil microbial communities from Twitchell Island, California, USA - SF_Rice_5C_0N_404 (SPAdes)	DOE Joint Genome Institute (JGI)	3300026021	Terrestrial	Soil	111684456	255904
3300026109	Metagenome	Draft	Natural and restored wetland microbial communities from the San Francisco Bay, California, USA, that impact long-term carbon sequestration	Rice paddy soil microbial communities from Twitchell Island, California, USA - SF_Rice_5C_80N_405 (SPAdes)	DOE Joint Genome Institute (JGI)	3300026109	Terrestrial	Soil	150495484	354092
3300025550	Metagenome	Draft	Natural and restored wetland microbial communities from the San Francisco Bay, California, USA, that impact long-term carbon sequestration	Wetland microbial communities from San Francisco Bay, California, USA, that impact long-term carbon sequestration - Joice_ThreeSqA_D1 (SPAdes)	DOE Joint Genome Institute (JGI)	3300025550	Terrestrial	Soil	163946878	333587
3300005877	Metagenome	Draft	Natural and restored wetland microbial communities from the San Francisco Bay, California, USA, that impact long-term carbon sequestration	Rice paddy soil microbial communities from Twitchell Island, California, USA - SF_Rice_25C_0N_404	DOE Joint Genome Institute (JGI)	3300005877	Terrestrial	Soil	175913092	649985
3300005880	Metagenome	Draft	Natural and restored wetland microbial communities from the San Francisco Bay, California, USA, that impact long-term carbon sequestration	Rice paddy soil microbial communities from Twitchell Island, California, USA - SF_Rice_25C_80N_201	DOE Joint Genome Institute (JGI)	3300005880	Terrestrial	Soil	185732975	683994
3300005878	Metagenome	Draft	Natural and restored wetland microbial communities from the San Francisco Bay, California, USA, that impact long-term carbon sequestration	Rice paddy soil microbial communities from Twitchell Island, California, USA - SF_Rice_25C_80N_104	DOE Joint Genome Institute (JGI)	3300005878	Terrestrial	Soil	197711891	699576
3300005881	Metagenome	Draft	Natural and restored wetland microbial communities from the San Francisco Bay, California, USA, that impact long-term carbon sequestration	Rice paddy soil microbial communities from Twitchell Island, California, USA - SF_Rice_25C_0N_202	DOE Joint Genome Institute (JGI)	3300005881	Terrestrial	Soil	200614148	744825
3300005883	Metagenome	Draft	Natural and restored wetland microbial communities from the San Francisco Bay, California, USA, that impact long-term carbon sequestration	Rice paddy soil microbial communities from Twitchell Island, California, USA - SF_Rice_25C_80N_302	DOE Joint Genome Institute (JGI)	3300005883	Terrestrial	Soil	201285739	728280
3300005884	Metagenome	Draft	Natural and restored wetland microbial communities from the San Francisco Bay, California, USA, that impact long-term carbon sequestration	Rice paddy soil microbial communities from Twitchell Island, California, USA - SF_Rice_20C_80N_302	DOE Joint Genome Institute (JGI)	3300005884	Terrestrial	Soil	227711316	774118
3300005873	Metagenome	Draft	Natural and restored wetland microbial communities from the San Francisco Bay, California, USA, that impact long-term carbon sequestration	Rice paddy soil microbial communities from Twitchell Island, California, USA - SF_Rice_20C_0N_301	DOE Joint Genome Institute (JGI)	3300005873	Terrestrial	Soil	235379817	787699
3300005885	Metagenome	Draft	Natural and restored wetland microbial communities from the San Francisco Bay, California, USA, that impact long-term carbon sequestration	Rice paddy soil microbial communities from Twitchell Island, California, USA - SF_Rice_10C_80N_401	DOE Joint Genome Institute (JGI)	3300005885	Terrestrial	Soil	241761530	814423
3300005879	Metagenome	Draft	Natural and restored wetland microbial communities from the San Francisco Bay, California, USA, that impact long-term carbon sequestration	Rice paddy soil microbial communities from Twitchell Island, California, USA - SF_Rice_25C_0N_301	DOE Joint Genome Institute (JGI)	3300005879	Terrestrial	Soil	241872915	849953
3300005886	Metagenome	Draft	Natural and restored wetland microbial communities from the San Francisco Bay, California, USA, that impact long-term carbon sequestration	Rice paddy soil microbial communities from Twitchell Island, California, USA - SF_Rice_20C_0N_205	DOE Joint Genome Institute (JGI)	3300005886	Terrestrial	Soil	242268860	810287
3300005890	Metagenome	Draft	Natural and restored wetland microbial communities from the San Francisco Bay, California, USA, that impact long-term carbon sequestration	Rice paddy soil microbial communities from Twitchell Island, California, USA - SF_Rice_20C_0N_104	DOE Joint Genome Institute (JGI)	3300005890	Terrestrial	Soil	246463201	856669
3300005889	Metagenome	Draft	Natural and restored wetland microbial communities from the San Francisco Bay, California, USA, that impact long-term carbon sequestration	Rice paddy soil microbial communities from Twitchell Island, California, USA - SF_Rice_20C_80N_201	DOE Joint Genome Institute (JGI)	3300005889	Terrestrial	Soil	248328605	851011
3300005887	Metagenome	Draft	Natural and restored wetland microbial communities from the San Francisco Bay, California, USA, that impact long-term carbon sequestration	Rice paddy soil microbial communities from Twitchell Island, California, USA - SF_Rice_20C_80N_403	DOE Joint Genome Institute (JGI)	3300005887	Terrestrial	Soil	254762215	847354
3300005876	Metagenome	Draft	Natural and restored wetland microbial communities from the San Francisco Bay, California, USA, that impact long-term carbon sequestration	Rice paddy soil microbial communities from Twitchell Island, California, USA - SF_Rice_25C_80N_401	DOE Joint Genome Institute (JGI)	3300005876	Terrestrial	Soil	259227836	889305
3300005875	Metagenome	Draft	Natural and restored wetland microbial communities from the San Francisco Bay, California, USA, that impact long-term carbon sequestration	Rice paddy soil microbial communities from Twitchell Island, California, USA - SF_Rice_25C_0N_101	DOE Joint Genome Institute (JGI)	3300005875	Terrestrial	Soil	260131707	892245
3300005874	Metagenome	Draft	Natural and restored wetland microbial communities from the San Francisco Bay, California, USA, that impact long-term carbon sequestration	Rice paddy soil microbial communities from Twitchell Island, California, USA - SF_Rice_20C_0N_404	DOE Joint Genome Institute (JGI)	3300005874	Terrestrial	Soil	278798404	916066
3300005896	Metagenome	Draft	Natural and restored wetland microbial communities from the San Francisco Bay, California, USA, that impact long-term carbon sequestration	Rice paddy soil microbial communities from Twitchell Island, California, USA - SF_Rice_10C_80N_204	DOE Joint Genome Institute (JGI)	3300005896	Terrestrial	Soil	281472170	973823
3300005888	Metagenome	Draft	Natural and restored wetland microbial communities from the San Francisco Bay, California, USA, that impact long-term carbon sequestration	Rice paddy soil microbial communities from Twitchell Island, California, USA - SF_Rice_20C_80N_103	DOE Joint Genome Institute (JGI)	3300005888	Terrestrial	Soil	295643322	978948
3300005893	Metagenome	Draft	Natural and restored wetland microbial communities from the San Francisco Bay, California, USA, that impact long-term carbon sequestration	Rice paddy soil microbial communities from Twitchell Island, California, USA - SF_Rice_10C_0N_202	DOE Joint Genome Institute (JGI)	3300005893	Terrestrial	Soil	295883567	1005278
3300005901	Metagenome	Draft	Natural and restored wetland microbial communities from the San Francisco Bay, California, USA, that impact long-term carbon sequestration	Rice paddy soil microbial communities from Twitchell Island, California, USA - SF_Rice_5C_80N_201	DOE Joint Genome Institute (JGI)	3300005901	Terrestrial	Soil	304998247	1030129
3300005894	Metagenome	Draft	Natural and restored wetland microbial communities from the San Francisco Bay, California, USA, that impact long-term carbon sequestration	Rice paddy soil microbial communities from Twitchell Island, California, USA - SF_Rice_5C_0N_203	DOE Joint Genome Institute (JGI)	3300005894	Terrestrial	Soil	307738052	1052103
3300005895	Metagenome	Draft	Natural and restored wetland microbial communities from the San Francisco Bay, California, USA, that impact long-term carbon sequestration	Rice paddy soil microbial communities from Twitchell Island, California, USA - SF_Rice_10C_0N_101	DOE Joint Genome Institute (JGI)	3300005895	Terrestrial	Soil	308047603	1038716
3300005897	Metagenome	Draft	Natural and restored wetland microbial communities from the San Francisco Bay, California, USA, that impact long-term carbon sequestration	Rice paddy soil microbial communities from Twitchell Island, California, USA - SF_Rice_10C_80N_103	DOE Joint Genome Institute (JGI)	3300005897	Terrestrial	Soil	326257938	1106272
3300005892	Metagenome	Draft	Natural and restored wetland microbial communities from the San Francisco Bay, California, USA, that impact long-term carbon sequestration	Rice paddy soil microbial communities from Twitchell Island, California, USA - SF_Rice_5C_80N_305	DOE Joint Genome Institute (JGI)	3300005892	Terrestrial	Soil	328627345	1096480
3300005891	Metagenome	Draft	Natural and restored wetland microbial communities from the San Francisco Bay, California, USA, that impact long-term carbon sequestration	Rice paddy soil microbial communities from Twitchell Island, California, USA - SF_Rice_10C_80N_304	DOE Joint Genome Institute (JGI)	3300005891	Terrestrial	Soil	348808672	1141099
3300005903	Metagenome	Draft	Natural and restored wetland microbial communities from the San Francisco Bay, California, USA, that impact long-term carbon sequestration	Rice paddy soil microbial communities from Twitchell Island, California, USA - SF_Rice_10C_0N_303	DOE Joint Genome Institute (JGI)	3300005903	Terrestrial	Soil	354347280	1186993
3300005900	Metagenome	Draft	Natural and restored wetland microbial communities from the San Francisco Bay, California, USA, that impact long-term carbon sequestration	Rice paddy soil microbial communities from Twitchell Island, California, USA - SF_Rice_5C_0N_404	DOE Joint Genome Institute (JGI)	3300005900	Terrestrial	Soil	363461725	1124237
3300005899	Metagenome	Draft	Natural and restored wetland microbial communities from the San Francisco Bay, California, USA, that impact long-term carbon sequestration	Rice paddy soil microbial communities from Twitchell Island, California, USA - SF_Rice_5C_0N_302	DOE Joint Genome Institute (JGI)	3300005899	Terrestrial	Soil	365876524	1167455
3300005902	Metagenome	Draft	Natural and restored wetland microbial communities from the San Francisco Bay, California, USA, that impact long-term carbon sequestration	Rice paddy soil microbial communities from Twitchell Island, California, USA - SF_Rice_5C_80N_102	DOE Joint Genome Institute (JGI)	3300005902	Terrestrial	Soil	413123267	1334805
3300005905	Metagenome	Draft	Natural and restored wetland microbial communities from the San Francisco Bay, California, USA, that impact long-term carbon sequestration	Rice paddy soil microbial communities from Twitchell Island, California, USA - SF_Rice_5C_0N_105	DOE Joint Genome Institute (JGI)	3300005905	Terrestrial	Soil	414020377	1388708
3300005904	Metagenome	Draft	Natural and restored wetland microbial communities from the San Francisco Bay, California, USA, that impact long-term carbon sequestration	Rice paddy soil microbial communities from Twitchell Island, California, USA - SF_Rice_10C_0N_404	DOE Joint Genome Institute (JGI)	3300005904	Terrestrial	Soil	419974109	1366215
3300005898	Metagenome	Draft	Natural and restored wetland microbial communities from the San Francisco Bay, California, USA, that impact long-term carbon sequestration	Rice paddy soil microbial communities from Twitchell Island, California, USA - SF_Rice_5C_80N_405	DOE Joint Genome Institute (JGI)	3300005898	Terrestrial	Soil	495391680	1550811
3300004266	Metagenome	Draft	Natural and restored wetland microbial communities from the San Francisco Bay, California, USA, that impact long-term carbon sequestration	Wetland microbial communities from San Francisco Bay, California, USA, that impact long-term carbon sequestration - Joice_ThreeSqA_D1	DOE Joint Genome Institute (JGI)	3300004266	Terrestrial	Soil	793250739	2443574
3300028639	Metagenome	Draft	Peat permafrost microbial communities from Stordalen Mire near Abisko, Sweden	Peat permafrost microbial communities from Stordalen Mire near Abisko, Sweden - I_Fen_N1_2	DOE Joint Genome Institute (JGI)	3300028639	Terrestrial	Peat	205041423	527262
3300028645	Metagenome	Draft	Peat permafrost microbial communities from Stordalen Mire near Abisko, Sweden	Peat permafrost microbial communities from Stordalen Mire near Abisko, Sweden - I_Fen_E1_1	DOE Joint Genome Institute (JGI)	3300028645	Terrestrial	Peat	248973287	676011
3300028763	Metagenome	Draft	Peat permafrost microbial communities from Stordalen Mire near Abisko, Sweden	Peat permafrost microbial communities from Stordalen Mire near Abisko, Sweden - II_Fen_E1_1	DOE Joint Genome Institute (JGI)	3300028763	Terrestrial	Peat	275415679	616875
3300028731	Metagenome	Draft	Peat permafrost microbial communities from Stordalen Mire near Abisko, Sweden	Peat permafrost microbial communities from Stordalen Mire near Abisko, Sweden - III_Palsa_E1_2	DOE Joint Genome Institute (JGI)	3300028731	Terrestrial	Peat	356285919	700023
3300028732	Metagenome	Draft	Peat permafrost microbial communities from Stordalen Mire near Abisko, Sweden	Peat permafrost microbial communities from Stordalen Mire near Abisko, Sweden - II_Fen_N3_4	DOE Joint Genome Institute (JGI)	3300028732	Terrestrial	Peat	391815151	966357
3300028733	Metagenome	Draft	Peat permafrost microbial communities from Stordalen Mire near Abisko, Sweden	Peat permafrost microbial communities from Stordalen Mire near Abisko, Sweden - II_Fen_E2_4	DOE Joint Genome Institute (JGI)	3300028733	Terrestrial	Peat	394598400	981532
3300028736	Metagenome	Draft	Peat permafrost microbial communities from Stordalen Mire near Abisko, Sweden	Peat permafrost microbial communities from Stordalen Mire near Abisko, Sweden - II_Fen_N1_3	DOE Joint Genome Institute (JGI)	3300028736	Terrestrial	Peat	395194252	1040350
3300028552	Metagenome	Draft	Peat permafrost microbial communities from Stordalen Mire near Abisko, Sweden	Peat permafrost microbial communities from Stordalen Mire near Abisko, Sweden - I_Bog_N1_1	DOE Joint Genome Institute (JGI)	3300028552	Terrestrial	Peat	431593315	994076
3300028734	Metagenome	Draft	Peat permafrost microbial communities from Stordalen Mire near Abisko, Sweden	Peat permafrost microbial communities from Stordalen Mire near Abisko, Sweden - II_Fen_E2_1	DOE Joint Genome Institute (JGI)	3300028734	Terrestrial	Peat	442572368	1017176
3300028740	Metagenome	Draft	Peat permafrost microbial communities from Stordalen Mire near Abisko, Sweden	Peat permafrost microbial communities from Stordalen Mire near Abisko, Sweden - III_Fen_N2_3	DOE Joint Genome Institute (JGI)	3300028740	Terrestrial	Peat	489813093	1264965
3300028646	Metagenome	Draft	Peat permafrost microbial communities from Stordalen Mire near Abisko, Sweden	Peat permafrost microbial communities from Stordalen Mire near Abisko, Sweden - I_Fen_E1_2	DOE Joint Genome Institute (JGI)	3300028646	Terrestrial	Peat	499280535	1341012
3300028652	Metagenome	Draft	Peat permafrost microbial communities from Stordalen Mire near Abisko, Sweden	Peat permafrost microbial communities from Stordalen Mire near Abisko, Sweden - I_Fen_E3_3	DOE Joint Genome Institute (JGI)	3300028652	Terrestrial	Peat	506806031	1410285
3300028739	Metagenome	Draft	Peat permafrost microbial communities from Stordalen Mire near Abisko, Sweden	Peat permafrost microbial communities from Stordalen Mire near Abisko, Sweden - II_Fen_E1_3	DOE Joint Genome Institute (JGI)	3300028739	Terrestrial	Peat	508408466	1228354
3300028741	Metagenome	Draft	Peat permafrost microbial communities from Stordalen Mire near Abisko, Sweden	Peat permafrost microbial communities from Stordalen Mire near Abisko, Sweden - I_Fen_E3_4	DOE Joint Genome Institute (JGI)	3300028741	Terrestrial	Peat	522197653	1354978
3300028665	Metagenome	Draft	Peat permafrost microbial communities from Stordalen Mire near Abisko, Sweden	Peat permafrost microbial communities from Stordalen Mire near Abisko, Sweden - I_Fen_E1_3	DOE Joint Genome Institute (JGI)	3300028665	Terrestrial	Peat	529467687	1500855
3300028650	Metagenome	Draft	Peat permafrost microbial communities from Stordalen Mire near Abisko, Sweden	Peat permafrost microbial communities from Stordalen Mire near Abisko, Sweden - I_Fen_N2_1	DOE Joint Genome Institute (JGI)	3300028650	Terrestrial	Peat	545518785	1352536
3300028649	Metagenome	Draft	Peat permafrost microbial communities from Stordalen Mire near Abisko, Sweden	Peat permafrost microbial communities from Stordalen Mire near Abisko, Sweden - I_Fen_E2_2	DOE Joint Genome Institute (JGI)	3300028649	Terrestrial	Peat	577268008	1557184
3300028651	Metagenome	Draft	Peat permafrost microbial communities from Stordalen Mire near Abisko, Sweden	Peat permafrost microbial communities from Stordalen Mire near Abisko, Sweden - I_Fen_N2_2	DOE Joint Genome Institute (JGI)	3300028651	Terrestrial	Peat	586834897	1592137
3300028560	Metagenome	Draft	Peat permafrost microbial communities from Stordalen Mire near Abisko, Sweden	Peat permafrost microbial communities from Stordalen Mire near Abisko, Sweden - I_Bog_E2_2	DOE Joint Genome Institute (JGI)	3300028560	Terrestrial	Peat	608083057	1392641
3300028738	Metagenome	Draft	Peat permafrost microbial communities from Stordalen Mire near Abisko, Sweden	Peat permafrost microbial communities from Stordalen Mire near Abisko, Sweden - III_Fen_N2_1	DOE Joint Genome Institute (JGI)	3300028738	Terrestrial	Peat	612919482	1164549
3300028679	Metagenome	Draft	Peat permafrost microbial communities from Stordalen Mire near Abisko, Sweden	Peat permafrost microbial communities from Stordalen Mire near Abisko, Sweden - I_Fen_N1_3	DOE Joint Genome Institute (JGI)	3300028679	Terrestrial	Peat	618300096	1703208
3300028664	Metagenome	Draft	Peat permafrost microbial communities from Stordalen Mire near Abisko, Sweden	Peat permafrost microbial communities from Stordalen Mire near Abisko, Sweden - I_Fen_E3_1	DOE Joint Genome Institute (JGI)	3300028664	Terrestrial	Peat	621716625	1557884
3300028565	Metagenome	Draft	Peat permafrost microbial communities from Stordalen Mire near Abisko, Sweden	Peat permafrost microbial communities from Stordalen Mire near Abisko, Sweden - I_Bog_E2_3	DOE Joint Genome Institute (JGI)	3300028565	Terrestrial	Peat	634243091	1407745
3300028562	Metagenome	Draft	Peat permafrost microbial communities from Stordalen Mire near Abisko, Sweden	Peat permafrost microbial communities from Stordalen Mire near Abisko, Sweden - I_Bog_N1_3	DOE Joint Genome Institute (JGI)	3300028562	Terrestrial	Peat	635275259	1374317
3300028566	Metagenome	Draft	Peat permafrost microbial communities from Stordalen Mire near Abisko, Sweden	Peat permafrost microbial communities from Stordalen Mire near Abisko, Sweden - I_Bog_E3_2	DOE Joint Genome Institute (JGI)	3300028566	Terrestrial	Peat	643086772	1419963
3300028676	Metagenome	Draft	Peat permafrost microbial communities from Stordalen Mire near Abisko, Sweden	Peat permafrost microbial communities from Stordalen Mire near Abisko, Sweden - I_Fen_N1_1	DOE Joint Genome Institute (JGI)	3300028676	Terrestrial	Peat	653927412	1573513
3300028678	Metagenome	Draft	Peat permafrost microbial communities from Stordalen Mire near Abisko, Sweden	Peat permafrost microbial communities from Stordalen Mire near Abisko, Sweden - I_Fen_E3_2	DOE Joint Genome Institute (JGI)	3300028678	Terrestrial	Peat	668594529	1725604
3300028574	Metagenome	Draft	Peat permafrost microbial communities from Stordalen Mire near Abisko, Sweden	Peat permafrost microbial communities from Stordalen Mire near Abisko, Sweden - I_Bog_N2_2	DOE Joint Genome Institute (JGI)	3300028574	Terrestrial	Peat	673735319	1526534
3300028674	Metagenome	Draft	Peat permafrost microbial communities from Stordalen Mire near Abisko, Sweden	Peat permafrost microbial communities from Stordalen Mire near Abisko, Sweden - I_Fen_E2_1	DOE Joint Genome Institute (JGI)	3300028674	Terrestrial	Peat	681454661	1789897
3300028572	Metagenome	Draft	Peat permafrost microbial communities from Stordalen Mire near Abisko, Sweden	Peat permafrost microbial communities from Stordalen Mire near Abisko, Sweden - I_Bog_N2_1	DOE Joint Genome Institute (JGI)	3300028572	Terrestrial	Peat	683583674	1592527
3300028743	Metagenome	Draft	Peat permafrost microbial communities from Stordalen Mire near Abisko, Sweden	Peat permafrost microbial communities from Stordalen Mire near Abisko, Sweden - II_Fen_E3_4	DOE Joint Genome Institute (JGI)	3300028743	Terrestrial	Peat	745029938	1789264
3300028747	Metagenome	Draft	Peat permafrost microbial communities from Stordalen Mire near Abisko, Sweden	Peat permafrost microbial communities from Stordalen Mire near Abisko, Sweden - II_Palsa_E1_2	DOE Joint Genome Institute (JGI)	3300028747	Terrestrial	Peat	896437110	2077540
3300028746	Metagenome	Draft	Peat permafrost microbial communities from Stordalen Mire near Abisko, Sweden	Peat permafrost microbial communities from Stordalen Mire near Abisko, Sweden - II_Palsa_N3_1	DOE Joint Genome Institute (JGI)	3300028746	Terrestrial	Peat	933155091	2057779
3300028759	Metagenome	Draft	Peat permafrost microbial communities from Stordalen Mire near Abisko, Sweden	Peat permafrost microbial communities from Stordalen Mire near Abisko, Sweden - II_Palsa_E3_1	DOE Joint Genome Institute (JGI)	3300028759	Terrestrial	Peat	975066726	2203565
3300028748	Metagenome	Draft	Peat permafrost microbial communities from Stordalen Mire near Abisko, Sweden	Peat permafrost microbial communities from Stordalen Mire near Abisko, Sweden - I_Bog_N3_2	DOE Joint Genome Institute (JGI)	3300028748	Terrestrial	Peat	1061108328	2151518
3300028745	Metagenome	Draft	Peat permafrost microbial communities from Stordalen Mire near Abisko, Sweden	Peat permafrost microbial communities from Stordalen Mire near Abisko, Sweden - III_Bog_E1_3	DOE Joint Genome Institute (JGI)	3300028745	Terrestrial	Peat	1080012215	2055276
3300028762	Metagenome	Draft	Peat permafrost microbial communities from Stordalen Mire near Abisko, Sweden	Peat permafrost microbial communities from Stordalen Mire near Abisko, Sweden - II_Bog_N3_3	DOE Joint Genome Institute (JGI)	3300028762	Terrestrial	Peat	1209415045	2291398
3300029917	Metagenome	Draft	Peat permafrost microbial communities from Stordalen Mire near Abisko, Sweden	I_Bog_E1 coassembly	DOE Joint Genome Institute (JGI)	3300029917	Terrestrial	Peat	1237300988	2584528
3300029908	Metagenome	Draft	Peat permafrost microbial communities from Stordalen Mire near Abisko, Sweden	II_Bog_E1 coassembly	DOE Joint Genome Institute (JGI)	3300029908	Terrestrial	Peat	1816801459	3419981
3300029883	Metagenome	Draft	Peat permafrost microbial communities from Stordalen Mire near Abisko, Sweden	I_Bog_E2 coassembly	DOE Joint Genome Institute (JGI)	3300029883	Terrestrial	Peat	1829361357	3745515
3300029907	Metagenome	Draft	Peat permafrost microbial communities from Stordalen Mire near Abisko, Sweden	I_Bog_N1 coassembly	DOE Joint Genome Institute (JGI)	3300029907	Terrestrial	Peat	2065595758	4159823
3300029923	Metagenome	Draft	Peat permafrost microbial communities from Stordalen Mire near Abisko, Sweden	II_Fen_E1 coassembly	DOE Joint Genome Institute (JGI)	3300029923	Terrestrial	Peat	2097831094	4827707
3300029882	Metagenome	Draft	Peat permafrost microbial communities from Stordalen Mire near Abisko, Sweden	III_Palsa_E1 coassembly	DOE Joint Genome Institute (JGI)	3300029882	Terrestrial	Peat	2123833655	3945266
3300029939	Metagenome	Draft	Peat permafrost microbial communities from Stordalen Mire near Abisko, Sweden	I_Bog_E3 coassembly	DOE Joint Genome Institute (JGI)	3300029939	Terrestrial	Peat	2225967241	4510748
3300029914	Metagenome	Draft	Peat permafrost microbial communities from Stordalen Mire near Abisko, Sweden	III_Bog_E2 coassembly	DOE Joint Genome Institute (JGI)	3300029914	Terrestrial	Peat	2484693065	4673838
3300029915	Metagenome	Draft	Peat permafrost microbial communities from Stordalen Mire near Abisko, Sweden	III_Bog_E1 coassembly	DOE Joint Genome Institute (JGI)	3300029915	Terrestrial	Peat	2529485356	4639424
3300029945	Metagenome	Draft	Peat permafrost microbial communities from Stordalen Mire near Abisko, Sweden	I_Bog_N2 coassembly	DOE Joint Genome Institute (JGI)	3300029945	Terrestrial	Peat	2831971889	5698185
3300029955	Metagenome	Draft	Peat permafrost microbial communities from Stordalen Mire near Abisko, Sweden	II_Bog_E2 coassembly	DOE Joint Genome Institute (JGI)	3300029955	Terrestrial	Peat	2833727512	5346750
3300029910	Metagenome	Draft	Peat permafrost microbial communities from Stordalen Mire near Abisko, Sweden	III_Palsa_E2 coassembly	DOE Joint Genome Institute (JGI)	3300029910	Terrestrial	Peat	2854786806	5423131
3300029913	Metagenome	Draft	Peat permafrost microbial communities from Stordalen Mire near Abisko, Sweden	III_Bog_N3 coassembly	DOE Joint Genome Institute (JGI)	3300029913	Terrestrial	Peat	2945007267	4878358
3300029944	Metagenome	Draft	Peat permafrost microbial communities from Stordalen Mire near Abisko, Sweden	II_Palsa_E1 coassembly	DOE Joint Genome Institute (JGI)	3300029944	Terrestrial	Peat	2955022015	6159919
3300029953	Metagenome	Draft	Peat permafrost microbial communities from Stordalen Mire near Abisko, Sweden	II_Bog_E3 coassembly	DOE Joint Genome Institute (JGI)	3300029953	Terrestrial	Peat	3141470959	5946136
3300029943	Metagenome	Draft	Peat permafrost microbial communities from Stordalen Mire near Abisko, Sweden	I_Palsa_N3 coassembly	DOE Joint Genome Institute (JGI)	3300029943	Terrestrial	Peat	3221319461	6343779
3300029952	Metagenome	Draft	Peat permafrost microbial communities from Stordalen Mire near Abisko, Sweden	II_Bog_N3 coassembly	DOE Joint Genome Institute (JGI)	3300029952	Terrestrial	Peat	3230592672	5845247
3300029911	Metagenome	Draft	Peat permafrost microbial communities from Stordalen Mire near Abisko, Sweden	III_Bog_N2 coassembly	DOE Joint Genome Institute (JGI)	3300029911	Terrestrial	Peat	3289296598	5537686
3300029922	Metagenome	Draft	Peat permafrost microbial communities from Stordalen Mire near Abisko, Sweden	III_Fen_E1 coassembly	DOE Joint Genome Institute (JGI)	3300029922	Terrestrial	Peat	3430829502	5915643
3300029954	Metagenome	Draft	Peat permafrost microbial communities from Stordalen Mire near Abisko, Sweden	I_Bog_N3 coassembly	DOE Joint Genome Institute (JGI)	3300029954	Terrestrial	Peat	3651945173	7049691
3300029909	Metagenome	Draft	Peat permafrost microbial communities from Stordalen Mire near Abisko, Sweden	III_Palsa_N3 coassembly	DOE Joint Genome Institute (JGI)	3300029909	Terrestrial	Peat	4001244624	7727972
3300029951	Metagenome	Draft	Peat permafrost microbial communities from Stordalen Mire near Abisko, Sweden	III_Palsa_N1 coassembly	DOE Joint Genome Institute (JGI)	3300029951	Terrestrial	Peat	5283020085	9896003
3300026364	Metagenome	Draft	Peatland microbial communities from Stordalen Mire, Sweden	Peat soil microbial communities from Stordalen Mire, Sweden - P.F.S.T50	DOE Joint Genome Institute (JGI)	3300026364	Terrestrial	Peat	27906201	69913
3300026363	Metagenome	Draft	Peatland microbial communities from Stordalen Mire, Sweden	Peat soil microbial communities from Stordalen Mire, Sweden - G.F.S.T100	DOE Joint Genome Institute (JGI)	3300026363	Terrestrial	Peat	36055597	66976
3300024041	Metagenome	Draft	Peatland microbial communities from Stordalen Mire, Sweden	Peat soil microbial communities from Stordalen Mire, Sweden - 717 E3 1-5	DOE Joint Genome Institute (JGI)	3300024041	Terrestrial	Peat	41611474	137286
3300022519	Metagenome	Draft	Peatland microbial communities from Stordalen Mire, Sweden	Peat soil microbial communities from Stordalen Mire, Sweden - 717 P1 1-5	DOE Joint Genome Institute (JGI)	3300022519	Terrestrial	Peat	43479815	132045
3300022517	Metagenome	Draft	Peatland microbial communities from Stordalen Mire, Sweden	Peat soil microbial communities from Stordalen Mire, Sweden - 717 E3 10-14	DOE Joint Genome Institute (JGI)	3300022517	Terrestrial	Peat	46253604	133767
3300022824	Metagenome	Draft	Peatland microbial communities from Stordalen Mire, Sweden	Peat soil microbial communities from Stordalen Mire, Sweden - IR.B.S.T-25	DOE Joint Genome Institute (JGI)	3300022824	Terrestrial	Peat	56029742	143886
3300028060	Metagenome	Draft	Peatland microbial communities from Stordalen Mire, Sweden	Peat soil microbial communities from Stordalen Mire, Sweden - G.F.S.T25	DOE Joint Genome Institute (JGI)	3300028060	Terrestrial	Peat	62811171	126007
3300022831	Metagenome	Draft	Peatland microbial communities from Stordalen Mire, Sweden	Peat soil microbial communities from Stordalen Mire, Sweden - IR.F.S.T100	DOE Joint Genome Institute (JGI)	3300022831	Terrestrial	Peat	63875413	169428
3300022835	Metagenome	Draft	Peatland microbial communities from Stordalen Mire, Sweden	Peat soil microbial communities from Stordalen Mire, Sweden - 717 E2 10-14	DOE Joint Genome Institute (JGI)	3300022835	Terrestrial	Peat	66122830	181363
3300023226	Metagenome	Draft	Peatland microbial communities from Stordalen Mire, Sweden	Peat soil microbial communities from Stordalen Mire, Sweden - 717 E2 1-5	DOE Joint Genome Institute (JGI)	3300023226	Terrestrial	Peat	69118274	190023
3300026366	Metagenome	Draft	Peatland microbial communities from Stordalen Mire, Sweden	Peat soil microbial communities from Stordalen Mire, Sweden - G.F.S.T75.r2	DOE Joint Genome Institute (JGI)	3300026366	Terrestrial	Peat	71950205	170758
3300022521	Metagenome	Draft	Peatland microbial communities from Stordalen Mire, Sweden	Peat soil microbial communities from Stordalen Mire, Sweden - 717 E3 20-24	DOE Joint Genome Institute (JGI)	3300022521	Terrestrial	Peat	85255873	212408
3300022520	Metagenome	Draft	Peatland microbial communities from Stordalen Mire, Sweden	Peat soil microbial communities from Stordalen Mire, Sweden - 717 E2 20-24	DOE Joint Genome Institute (JGI)	3300022520	Terrestrial	Peat	87106692	222768
3300026365	Metagenome	Draft	Peatland microbial communities from Stordalen Mire, Sweden	Peat soil microbial communities from Stordalen Mire, Sweden - G.F.S.T50	DOE Joint Genome Institute (JGI)	3300026365	Terrestrial	Peat	93611526	217743
3300022518	Metagenome	Draft	Peatland microbial communities from Stordalen Mire, Sweden	Peat soil microbial communities from Stordalen Mire, Sweden - 717 P2 20-24	DOE Joint Genome Institute (JGI)	3300022518	Terrestrial	Peat	105503676	280988
3300022515	Metagenome	Draft	Peatland microbial communities from Stordalen Mire, Sweden	Peat soil microbial communities from Stordalen Mire, Sweden - 717 P2 1-5	DOE Joint Genome Institute (JGI)	3300022515	Terrestrial	Peat	108492994	323026
3300022516	Metagenome	Draft	Peatland microbial communities from Stordalen Mire, Sweden	Peat soil microbial communities from Stordalen Mire, Sweden - 717 E3 30-34	DOE Joint Genome Institute (JGI)	3300022516	Terrestrial	Peat	112044389	276983
3300023232	Metagenome	Draft	Peatland microbial communities from Stordalen Mire, Sweden	Peat soil microbial communities from Stordalen Mire, Sweden - IR.F.S.T0	DOE Joint Genome Institute (JGI)	3300023232	Terrestrial	Peat	112515693	246187
3300022863	Metagenome	Draft	Peatland microbial communities from Stordalen Mire, Sweden	Peat soil microbial communities from Stordalen Mire, Sweden - 717 E1 1-5	DOE Joint Genome Institute (JGI)	3300022863	Terrestrial	Peat	116441630	284774
3300026368	Metagenome	Draft	Peatland microbial communities from Stordalen Mire, Sweden	Peat soil microbial communities from Stordalen Mire, Sweden - G.F.S.T75.r1	DOE Joint Genome Institute (JGI)	3300026368	Terrestrial	Peat	121701487	293063
3300022830	Metagenome	Draft	Peatland microbial communities from Stordalen Mire, Sweden	Peat soil microbial communities from Stordalen Mire, Sweden - IR.F.S.T-25	DOE Joint Genome Institute (JGI)	3300022830	Terrestrial	Peat	123641472	271023
3300028069	Metagenome	Draft	Peatland microbial communities from Stordalen Mire, Sweden	Peat soil microbial communities from Stordalen Mire, Sweden - G.F.S.T0	DOE Joint Genome Institute (JGI)	3300028069	Terrestrial	Peat	126587474	297597
3300023060	Metagenome	Draft	Peatland microbial communities from Stordalen Mire, Sweden	Peat soil microbial communities from Stordalen Mire, Sweden - IR.B.S.T0	DOE Joint Genome Institute (JGI)	3300023060	Terrestrial	Peat	128170762	315718
3300022840	Metagenome	Draft	Peatland microbial communities from Stordalen Mire, Sweden	Peat soil microbial communities from Stordalen Mire, Sweden - 717 P3 1-5	DOE Joint Genome Institute (JGI)	3300022840	Terrestrial	Peat	128687113	304103
3300023228	Metagenome	Draft	Peatland microbial communities from Stordalen Mire, Sweden	Peat soil microbial communities from Stordalen Mire, Sweden - C.B.S.T75	DOE Joint Genome Institute (JGI)	3300023228	Terrestrial	Peat	129820517	194495
3300026381	Metagenome	Draft	Peatland microbial communities from Stordalen Mire, Sweden	Peat soil microbial communities from Stordalen Mire, Sweden - G.F.S.T-25	DOE Joint Genome Institute (JGI)	3300026381	Terrestrial	Peat	133220682	298331
3300023255	Metagenome	Draft	Peatland microbial communities from Stordalen Mire, Sweden	Peat soil microbial communities from Stordalen Mire, Sweden - 717 P2 10-14	DOE Joint Genome Institute (JGI)	3300023255	Terrestrial	Peat	135905799	348711
3300022873	Metagenome	Draft	Peatland microbial communities from Stordalen Mire, Sweden	Peat soil microbial communities from Stordalen Mire, Sweden - 717 P3 10-14	DOE Joint Genome Institute (JGI)	3300022873	Terrestrial	Peat	136747800	316415
3300022850	Metagenome	Draft	Peatland microbial communities from Stordalen Mire, Sweden	Peat soil microbial communities from Stordalen Mire, Sweden - 717 S2 1-5	DOE Joint Genome Institute (JGI)	3300022850	Terrestrial	Peat	141636966	337770
3300026450	Metagenome	Draft	Peatland microbial communities from Stordalen Mire, Sweden	Peat soil microbial communities from Stordalen Mire, Sweden - P.F.S.T25	DOE Joint Genome Institute (JGI)	3300026450	Terrestrial	Peat	147364370	345872
3300028082	Metagenome	Draft	Peatland microbial communities from Stordalen Mire, Sweden	Peat soil microbial communities from Stordalen Mire, Sweden - H.B.S.T0	DOE Joint Genome Institute (JGI)	3300028082	Terrestrial	Peat	152768383	247759
3300022881	Metagenome	Draft	Peatland microbial communities from Stordalen Mire, Sweden	Peat soil microbial communities from Stordalen Mire, Sweden - 717 P1 20-24	DOE Joint Genome Institute (JGI)	3300022881	Terrestrial	Peat	152954916	364541
3300028068	Metagenome	Draft	Peatland microbial communities from Stordalen Mire, Sweden	Peat soil microbial communities from Stordalen Mire, Sweden - H.B.S.T75	DOE Joint Genome Institute (JGI)	3300028068	Terrestrial	Peat	153077068	240246
3300023250	Metagenome	Draft	Peatland microbial communities from Stordalen Mire, Sweden	Peat soil microbial communities from Stordalen Mire, Sweden - 717 P1 10-14	DOE Joint Genome Institute (JGI)	3300023250	Terrestrial	Peat	156683490	399888
3300022849	Metagenome	Draft	Peatland microbial communities from Stordalen Mire, Sweden	Peat soil microbial communities from Stordalen Mire, Sweden - C.B.S.T100	DOE Joint Genome Institute (JGI)	3300022849	Terrestrial	Peat	158976827	249134
3300026451	Metagenome	Draft	Peatland microbial communities from Stordalen Mire, Sweden	Peat soil microbial communities from Stordalen Mire, Sweden - P.F.S.T-25	DOE Joint Genome Institute (JGI)	3300026451	Terrestrial	Peat	159805376	351666
3300022526	Metagenome	Draft	Peatland microbial communities from Stordalen Mire, Sweden	Peat soil microbial communities from Stordalen Mire, Sweden - 717 E1 10-14	DOE Joint Genome Institute (JGI)	3300022526	Terrestrial	Peat	167795401	375155
3300026474	Metagenome	Draft	Peatland microbial communities from Stordalen Mire, Sweden	Peat soil microbial communities from Stordalen Mire, Sweden - P.F.S.T0	DOE Joint Genome Institute (JGI)	3300026474	Terrestrial	Peat	181173262	406937
3300028268	Metagenome	Draft	Peatland microbial communities from Stordalen Mire, Sweden	Peat soil microbial communities from Stordalen Mire, Sweden - C.B.S.T-25.v5	DOE Joint Genome Institute (JGI)	3300028268	Terrestrial	Peat	184394515	360903
3300023247	Metagenome	Draft	Peatland microbial communities from Stordalen Mire, Sweden	Peat soil microbial communities from Stordalen Mire, Sweden - C.B.S.T50	DOE Joint Genome Institute (JGI)	3300023247	Terrestrial	Peat	187435830	294085
3300022861	Metagenome	Draft	Peatland microbial communities from Stordalen Mire, Sweden	Peat soil microbial communities from Stordalen Mire, Sweden - C.B.S.T25	DOE Joint Genome Institute (JGI)	3300022861	Terrestrial	Peat	193298224	284327
3300028084	Metagenome	Draft	Peatland microbial communities from Stordalen Mire, Sweden	Peat soil microbial communities from Stordalen Mire, Sweden - H.B.S.T100	DOE Joint Genome Institute (JGI)	3300028084	Terrestrial	Peat	196423122	290283
3300023259	Metagenome	Draft	Peatland microbial communities from Stordalen Mire, Sweden	Peat soil microbial communities from Stordalen Mire, Sweden - 717 P3 20-24	DOE Joint Genome Institute (JGI)	3300023259	Terrestrial	Peat	197532099	478313
3300023254	Metagenome	Draft	Peatland microbial communities from Stordalen Mire, Sweden	Peat soil microbial communities from Stordalen Mire, Sweden - C.F.S.T75	DOE Joint Genome Institute (JGI)	3300023254	Terrestrial	Peat	200142313	405190
3300023248	Metagenome	Draft	Peatland microbial communities from Stordalen Mire, Sweden	Peat soil microbial communities from Stordalen Mire, Sweden - C.F.S.T100	DOE Joint Genome Institute (JGI)	3300023248	Terrestrial	Peat	203589358	386995
3300028070	Metagenome	Draft	Peatland microbial communities from Stordalen Mire, Sweden	Peat soil microbial communities from Stordalen Mire, Sweden - H.B.S.T25	DOE Joint Genome Institute (JGI)	3300028070	Terrestrial	Peat	205404100	322518
3300026456	Metagenome	Draft	Peatland microbial communities from Stordalen Mire, Sweden	Peat soil microbial communities from Stordalen Mire, Sweden - H.B.S.T-25.r2	DOE Joint Genome Institute (JGI)	3300026456	Terrestrial	Peat	206298791	375165
3300022877	Metagenome	Draft	Peatland microbial communities from Stordalen Mire, Sweden	Peat soil microbial communities from Stordalen Mire, Sweden - C.B.S.T0	DOE Joint Genome Institute (JGI)	3300022877	Terrestrial	Peat	206676089	347636
3300022872	Metagenome	Draft	Peatland microbial communities from Stordalen Mire, Sweden	Peat soil microbial communities from Stordalen Mire, Sweden - C.B.S.T-25	DOE Joint Genome Institute (JGI)	3300022872	Terrestrial	Peat	216003821	422669
3300028090	Metagenome	Draft	Peatland microbial communities from Stordalen Mire, Sweden	Peat soil microbial communities from Stordalen Mire, Sweden - C.B.S.T-25.v15	DOE Joint Genome Institute (JGI)	3300028090	Terrestrial	Peat	216305928	416447
3300028087	Metagenome	Draft	Peatland microbial communities from Stordalen Mire, Sweden	Peat soil microbial communities from Stordalen Mire, Sweden - H.B.S.T50	DOE Joint Genome Institute (JGI)	3300028087	Terrestrial	Peat	222206927	364732
3300022524	Metagenome	Draft	Peatland microbial communities from Stordalen Mire, Sweden	Peat soil microbial communities from Stordalen Mire, Sweden - 717 E1 20-24	DOE Joint Genome Institute (JGI)	3300022524	Terrestrial	Peat	226631114	390556
3300022875	Metagenome	Draft	Peatland microbial communities from Stordalen Mire, Sweden	Peat soil microbial communities from Stordalen Mire, Sweden - 717 S2 10-14	DOE Joint Genome Institute (JGI)	3300022875	Terrestrial	Peat	240333990	462271
3300023258	Metagenome	Draft	Peatland microbial communities from Stordalen Mire, Sweden	Peat soil microbial communities from Stordalen Mire, Sweden - 717 E1 30-34	DOE Joint Genome Institute (JGI)	3300023258	Terrestrial	Peat	253086638	526428
3300026502	Metagenome	Draft	Peatland microbial communities from Stordalen Mire, Sweden	Peat soil microbial communities from Stordalen Mire, Sweden - H.B.S.T-25.r1	DOE Joint Genome Institute (JGI)	3300026502	Terrestrial	Peat	262912563	516935
3300024233	Metagenome	Draft	Peatland microbial communities from Stordalen Mire, Sweden	Peat soil microbial communities from Stordalen Mire, Sweden - C.F.S.T0	DOE Joint Genome Institute (JGI)	3300024233	Terrestrial	Peat	273372211	593489
3300023075	Metagenome	Draft	Peatland microbial communities from Stordalen Mire, Sweden	Peat soil microbial communities from Stordalen Mire, Sweden - C.F.S.T-25	DOE Joint Genome Institute (JGI)	3300023075	Terrestrial	Peat	297108821	648180
3300024238	Metagenome	Draft	Peatland microbial communities from Stordalen Mire, Sweden	Peat soil microbial communities from Stordalen Mire, Sweden - C.F.S.T50	DOE Joint Genome Institute (JGI)	3300024238	Terrestrial	Peat	323124358	651570
3300024240	Metagenome	Draft	Peatland microbial communities from Stordalen Mire, Sweden	Peat soil microbial communities from Stordalen Mire, Sweden - C.F.S.T25	DOE Joint Genome Institute (JGI)	3300024240	Terrestrial	Peat	327506391	697680
3300023068	Metagenome	Draft	Peatland microbial communities from Stordalen Mire, Sweden	Peat soil microbial communities from Stordalen Mire, Sweden - 717 S2 20-24	DOE Joint Genome Institute (JGI)	3300023068	Terrestrial	Peat	332408883	612985
3300024295	Metagenome	Draft	Peatland microbial communities from Stordalen Mire, Sweden	Peat soil microbial communities from Stordalen Mire, Sweden - 717 S3 1-5	DOE Joint Genome Institute (JGI)	3300024295	Terrestrial	Peat	351134968	796363
3300023088	Metagenome	Draft	Peatland microbial communities from Stordalen Mire, Sweden	Peat soil microbial communities from Stordalen Mire, Sweden - 717 S2 30-34	DOE Joint Genome Institute (JGI)	3300023088	Terrestrial	Peat	561926754	934249
3300023090	Metagenome	Draft	Peatland microbial communities from Stordalen Mire, Sweden	Peat soil microbial communities from Stordalen Mire, Sweden - 717 S3 20-24	DOE Joint Genome Institute (JGI)	3300023090	Terrestrial	Peat	574154786	987044
3300023091	Metagenome	Draft	Peatland microbial communities from Stordalen Mire, Sweden	Peat soil microbial communities from Stordalen Mire, Sweden - 717 S3 30-34	DOE Joint Genome Institute (JGI)	3300023091	Terrestrial	Peat	622091128	1267336
3300023101	Metagenome	Draft	Peatland microbial communities from Stordalen Mire, Sweden	Peat soil microbial communities from Stordalen Mire, Sweden - 717 S3 10-14	DOE Joint Genome Institute (JGI)	3300023101	Terrestrial	Peat	653592662	1148656
3300027497	Metagenome	Draft	Peatlands soil microbial communities from Germany and Austria, that are sulfate reducing	Peat soil microbial communities from Weissenstadt, Germany - Sb_50d_1_NS metaG (SPAdes)	DOE Joint Genome Institute (JGI)	3300027497	Terrestrial	Soil	252925958	527818
3300027568	Metagenome	Draft	Peatlands soil microbial communities from Germany and Austria, that are sulfate reducing	Peat soil microbial communities from Weissenstadt, Germany - Sb_50d_7_NC metaG (SPAdes)	DOE Joint Genome Institute (JGI)	3300027568	Terrestrial	Soil	350564562	761802
3300027570	Metagenome	Draft	Peatlands soil microbial communities from Germany and Austria, that are sulfate reducing	Peat soil microbial communities from Weissenstadt, Germany - Sb_50d_9_AC metaG (SPAdes)	DOE Joint Genome Institute (JGI)	3300027570	Terrestrial	Soil	380940720	761698
3300027604	Metagenome	Draft	Peatlands soil microbial communities from Germany and Austria, that are sulfate reducing	Peat soil microbial communities from Weissenstadt, Germany - Sb_50d_5_LS metaG (SPAdes)	DOE Joint Genome Institute (JGI)	3300027604	Terrestrial	Soil	394066394	793962
3300027641	Metagenome	Draft	Peatlands soil microbial communities from Germany and Austria, that are sulfate reducing	Peat soil microbial communities from Weissenstadt, Germany - Sb_50d_8_FC metaG (SPAdes)	DOE Joint Genome Institute (JGI)	3300027641	Terrestrial	Soil	427612143	824196
3300027625	Metagenome	Draft	Peatlands soil microbial communities from Germany and Austria, that are sulfate reducing	Peat soil microbial communities from Weissenstadt, Germany - Sb_50d_c_BC metaG (SPAdes)	DOE Joint Genome Institute (JGI)	3300027625	Terrestrial	Soil	439606007	832262
3300027662	Metagenome	Draft	Peatlands soil microbial communities from Germany and Austria, that are sulfate reducing	Peat soil microbial communities from Weissenstadt, Germany - Sb_50d_2_FS metaG (SPAdes)	DOE Joint Genome Institute (JGI)	3300027662	Terrestrial	Soil	488794124	963345
3300027696	Metagenome	Draft	Peatlands soil microbial communities from Germany and Austria, that are sulfate reducing	Peat soil microbial communities from Weissenstadt, Germany - Sb_50d_b_LC metaG (SPAdes)	DOE Joint Genome Institute (JGI)	3300027696	Terrestrial	Soil	565808452	1150179
3300009520	Metagenome	Draft	Peatlands soil microbial communities from Germany and Austria, that are sulfate reducing	Peat soil microbial communities from Weissenstadt, Germany - Sb_50d_1_NS metaG	DOE Joint Genome Institute (JGI)	3300009520	Terrestrial	Soil	592424706	1150233
3300000567	Metagenome	Permanent Draft	Peatlands soil microbial communities from Germany and Austria, that are sulfate reducing	Peat soil microbial communities from Weissenstadt, Germany - SII-2010	DOE Joint Genome Institute (JGI)	3300000567	Terrestrial	Soil	729508221	1535544
3300009521	Metagenome	Draft	Peatlands soil microbial communities from Germany and Austria, that are sulfate reducing	Peat soil microbial communities from Weissenstadt, Germany - Sb_50d_9_AC metaG	DOE Joint Genome Institute (JGI)	3300009521	Terrestrial	Soil	761212601	1415310
3300009522	Metagenome	Draft	Peatlands soil microbial communities from Germany and Austria, that are sulfate reducing	Peat soil microbial communities from Weissenstadt, Germany - Sb_50d_5_LS metaG	DOE Joint Genome Institute (JGI)	3300009522	Terrestrial	Soil	779948100	1435857
3300009672	Metagenome	Draft	Peatlands soil microbial communities from Germany and Austria, that are sulfate reducing	Peat soil microbial communities from Weissenstadt, Germany - Sb_50d_2_FS metaG	DOE Joint Genome Institute (JGI)	3300009672	Terrestrial	Soil	794668391	1481180
3300009523	Metagenome	Draft	Peatlands soil microbial communities from Germany and Austria, that are sulfate reducing	Peat soil microbial communities from Weissenstadt, Germany - Sb_50d_8_FC metaG	DOE Joint Genome Institute (JGI)	3300009523	Terrestrial	Soil	804034670	1461251
3300009525	Metagenome	Draft	Peatlands soil microbial communities from Germany and Austria, that are sulfate reducing	Peat soil microbial communities from Weissenstadt, Germany - Sb_50d_7_NC metaG	DOE Joint Genome Institute (JGI)	3300009525	Terrestrial	Soil	804144766	1585856
3300009524	Metagenome	Draft	Peatlands soil microbial communities from Germany and Austria, that are sulfate reducing	Peat soil microbial communities from Weissenstadt, Germany - Sb_50d_c_BC metaG	DOE Joint Genome Institute (JGI)	3300009524	Terrestrial	Soil	817968998	1469078
3300009683	Metagenome	Draft	Peatlands soil microbial communities from Germany and Austria, that are sulfate reducing	Peat soil microbial communities from Weissenstadt, Germany - Sb_50d_b_LC metaG	DOE Joint Genome Institute (JGI)	3300009683	Terrestrial	Soil	917571601	1710376
3300001356	Metagenome	Permanent Draft	Peatlands soil microbial communities from Germany and Austria, that are sulfate reducing	Peat soil microbial communities from Weissenstadt, Germany - SII-SIP-2007	DOE Joint Genome Institute (JGI)	3300001356	Terrestrial	Soil	951145351	2011756
3300009824	Metagenome	Draft	Peatlands soil microbial communities from Germany and Austria, that are sulfate reducing	Peat soil microbial communities from Weissenstadt, Germany - Sb_50d_6_BS metaG	DOE Joint Genome Institute (JGI)	3300009824	Terrestrial	Soil	1231545257	2249307
3300009839	Metagenome	Draft	Peatlands soil microbial communities from Germany and Austria, that are sulfate reducing	Peat soil microbial communities from Weissenstadt, Germany - Sb_50d_a_PC metaG	DOE Joint Genome Institute (JGI)	3300009839	Terrestrial	Soil	1364179369	2425143
3300009698	Metagenome	Draft	Peatlands soil microbial communities from Germany and Austria, that are sulfate reducing	Peat soil microbial communities from Weissenstadt, Germany - Sb_50d_3_AS metaG	DOE Joint Genome Institute (JGI)	3300009698	Terrestrial	Soil	1385319768	2587301
3300027854	Metagenome	Permanent Draft	Peatlands soil microbial communities from Germany and Austria, that are sulfate reducing	Peat soil microbial communities from Weissenstadt, Germany - SII-2010 (SPAdes)	DOE Joint Genome Institute (JGI)	3300027854	Terrestrial	Soil	1522353059	2788084
3300009700	Metagenome	Draft	Peatlands soil microbial communities from Germany and Austria, that are sulfate reducing	Peat soil microbial communities from Weissenstadt, Germany - Sb_50d_4_PS metaG	DOE Joint Genome Institute (JGI)	3300009700	Terrestrial	Soil	1552298103	2807158
3300027905	Metagenome	Permanent Draft	Peatlands soil microbial communities from Germany and Austria, that are sulfate reducing	Peat soil microbial communities from Weissenstadt, Germany - SII-SIP-2007 (SPAdes)	DOE Joint Genome Institute (JGI)	3300027905	Terrestrial	Soil	2781728283	5606269
3300010379	Metagenome	Draft	Peatlands soil microbial communities from Germany and Austria, that are sulfate reducing	Sb_50d combined assembly	DOE Joint Genome Institute (JGI)	3300010379	Terrestrial	Soil	8407134150	15835846
2067725009	Metagenome	Permanent Draft	Permafrost microbial communities from central Alaska, USA	Permafrost microbial communities from central Alaska, USA - Permafrost field sample	DOE Joint Genome Institute (JGI)	2067725009	Terrestrial	Soil	9656814	13277
3300011969	Metagenome	Draft	Permafrost microbial communities from Nunavut, Canada to study carbon cycling	Permafrost microbial communities from Nunavut, Canada - A23_80cm_12M	University of Tennessee	3300011969	Terrestrial	Soil	84650482	185212
3300011971	Metagenome	Draft	Permafrost microbial communities from Nunavut, Canada to study carbon cycling	Permafrost microbial communities from Nunavut, Canada - A7_80cm_12M	University of Tennessee	3300011971	Terrestrial	Soil	103125562	236623
3300014031	Metagenome	Draft	Permafrost microbial communities from Nunavut, Canada to study carbon cycling	Permafrost microbial communities from Nunavut, Canada - A35_80cm_0.25M	University of Tennessee	3300014031	Terrestrial	Soil	133394989	345880
3300011987	Metagenome	Draft	Permafrost microbial communities from Nunavut, Canada to study carbon cycling	Permafrost microbial communities from Nunavut, Canada - A20_80cm_0M	University of Tennessee	3300011987	Terrestrial	Soil	164076072	355185
3300013831	Metagenome	Draft	Permafrost microbial communities from Nunavut, Canada to study carbon cycling	Permafrost microbial communities from Nunavut, Canada - A21_5cm_6M	University of Tennessee	3300013831	Terrestrial	Soil	179168327	591875
3300011992	Metagenome	Draft	Permafrost microbial communities from Nunavut, Canada to study carbon cycling	Permafrost microbial communities from Nunavut, Canada - A23_65cm_12M	University of Tennessee	3300011992	Terrestrial	Soil	198310639	454309
3300011991	Metagenome	Draft	Permafrost microbial communities from Nunavut, Canada to study carbon cycling	Permafrost microbial communities from Nunavut, Canada - A34_65cm_12M	University of Tennessee	3300011991	Terrestrial	Soil	206403036	419169
3300014820	Metagenome	Draft	Permafrost microbial communities from Nunavut, Canada to study carbon cycling	Permafrost microbial communities from Nunavut, Canada - A15_80cm_0.25M	University of Tennessee	3300014820	Terrestrial	Soil	209210540	427920
3300013758	Metagenome	Draft	Permafrost microbial communities from Nunavut, Canada to study carbon cycling	Permafrost microbial communities from Nunavut, Canada - A24_65cm_12M	University of Tennessee	3300013758	Terrestrial	Soil	214838416	505363
3300013294	Metagenome	Draft	Permafrost microbial communities from Nunavut, Canada to study carbon cycling	Permafrost microbial communities from Nunavut, Canada - A3_65cm_0M	University of Tennessee	3300013294	Terrestrial	Soil	231897525	551343
3300011996	Metagenome	Draft	Permafrost microbial communities from Nunavut, Canada to study carbon cycling	Permafrost microbial communities from Nunavut, Canada - A39_65cm_12M	University of Tennessee	3300011996	Terrestrial	Soil	237170490	576243
3300011994	Metagenome	Draft	Permafrost microbial communities from Nunavut, Canada to study carbon cycling	Permafrost microbial communities from Nunavut, Canada - A7_65cm_12M	University of Tennessee	3300011994	Terrestrial	Soil	245598513	516951
3300012004	Metagenome	Draft	Permafrost microbial communities from Nunavut, Canada to study carbon cycling	Permafrost microbial communities from Nunavut, Canada - A30_5cm_6M	University of Tennessee	3300012004	Terrestrial	Soil	249668449	701105
3300013427	Metagenome	Draft	Permafrost microbial communities from Nunavut, Canada to study carbon cycling	Permafrost microbial communities from Nunavut, Canada - A15_35cm_18M	University of Tennessee	3300013427	Terrestrial	Soil	249710099	557025
3300011998	Metagenome	Draft	Permafrost microbial communities from Nunavut, Canada to study carbon cycling	Permafrost microbial communities from Nunavut, Canada - A30_35cm_6M	University of Tennessee	3300011998	Terrestrial	Soil	253269003	610097
3300011999	Metagenome	Draft	Permafrost microbial communities from Nunavut, Canada to study carbon cycling	Permafrost microbial communities from Nunavut, Canada - A28_65cm_6M	University of Tennessee	3300011999	Terrestrial	Soil	260402110	611905
3300014823	Metagenome	Draft	Permafrost microbial communities from Nunavut, Canada to study carbon cycling	Permafrost microbial communities from Nunavut, Canada - A3_80cm_0M	University of Tennessee	3300014823	Terrestrial	Soil	275818162	597970
3300012001	Metagenome	Draft	Permafrost microbial communities from Nunavut, Canada to study carbon cycling	Permafrost microbial communities from Nunavut, Canada - A24_80cm_12M	University of Tennessee	3300012001	Terrestrial	Soil	279007874	641726
3300014829	Metagenome	Draft	Permafrost microbial communities from Nunavut, Canada to study carbon cycling	Permafrost microbial communities from Nunavut, Canada - A10_35cm_6M	University of Tennessee	3300014829	Terrestrial	Soil	279492801	758212
3300011997	Metagenome	Draft	Permafrost microbial communities from Nunavut, Canada to study carbon cycling	Permafrost microbial communities from Nunavut, Canada - A15_80cm_18M	University of Tennessee	3300011997	Terrestrial	Soil	301564491	609942
3300014054	Metagenome	Draft	Permafrost microbial communities from Nunavut, Canada to study carbon cycling	Permafrost microbial communities from Nunavut, Canada - A34_5cm_12M	University of Tennessee	3300014054	Terrestrial	Soil	305997452	969686
3300013763	Metagenome	Draft	Permafrost microbial communities from Nunavut, Canada to study carbon cycling	Permafrost microbial communities from Nunavut, Canada - A15_65cm_0M	University of Tennessee	3300013763	Terrestrial	Soil	308088764	736329
3300013501	Metagenome	Draft	Permafrost microbial communities from Nunavut, Canada to study carbon cycling	Permafrost microbial communities from Nunavut, Canada - A35_65cm_0.25M	University of Tennessee	3300013501	Terrestrial	Soil	323413412	758093
3300012003	Metagenome	Draft	Permafrost microbial communities from Nunavut, Canada to study carbon cycling	Permafrost microbial communities from Nunavut, Canada - A20_80cm_0.25M	University of Tennessee	3300012003	Terrestrial	Soil	327204874	680515
3300013832	Metagenome	Draft	Permafrost microbial communities from Nunavut, Canada to study carbon cycling	Permafrost microbial communities from Nunavut, Canada - A3_5cm_0M	University of Tennessee	3300013832	Terrestrial	Soil	328948445	921946
3300013766	Metagenome	Draft	Permafrost microbial communities from Nunavut, Canada to study carbon cycling	Permafrost microbial communities from Nunavut, Canada - A26_65cm_6M	University of Tennessee	3300013766	Terrestrial	Soil	332522874	790328
3300014052	Metagenome	Draft	Permafrost microbial communities from Nunavut, Canada to study carbon cycling	Permafrost microbial communities from Nunavut, Canada - A23_35cm_12M	University of Tennessee	3300014052	Terrestrial	Soil	338184024	865044
3300013764	Metagenome	Draft	Permafrost microbial communities from Nunavut, Canada to study carbon cycling	Permafrost microbial communities from Nunavut, Canada - A28_35cm_6M	University of Tennessee	3300013764	Terrestrial	Soil	339382398	757682
3300012008	Metagenome	Draft	Permafrost microbial communities from Nunavut, Canada to study carbon cycling	Permafrost microbial communities from Nunavut, Canada - A39_80cm_12M	University of Tennessee	3300012008	Terrestrial	Soil	347265445	797241
3300013765	Metagenome	Draft	Permafrost microbial communities from Nunavut, Canada to study carbon cycling	Permafrost microbial communities from Nunavut, Canada - A30_80cm_6M	University of Tennessee	3300013765	Terrestrial	Soil	351133863	783838
3300012010	Metagenome	Draft	Permafrost microbial communities from Nunavut, Canada to study carbon cycling	Permafrost microbial communities from Nunavut, Canada - A7_35cm_12M	University of Tennessee	3300012010	Terrestrial	Soil	357969791	839526
3300014827	Metagenome	Draft	Permafrost microbial communities from Nunavut, Canada to study carbon cycling	Permafrost microbial communities from Nunavut, Canada - A3_80cm_18M	University of Tennessee	3300014827	Terrestrial	Soil	378497753	722543
3300013770	Metagenome	Draft	Permafrost microbial communities from Nunavut, Canada to study carbon cycling	Permafrost microbial communities from Nunavut, Canada - A15_5cm_18M	University of Tennessee	3300013770	Terrestrial	Soil	385693209	1058656
3300012005	Metagenome	Draft	Permafrost microbial communities from Nunavut, Canada to study carbon cycling	Permafrost microbial communities from Nunavut, Canada - A15_80cm_0M	University of Tennessee	3300012005	Terrestrial	Soil	388366379	750330
3300014056	Metagenome	Draft	Permafrost microbial communities from Nunavut, Canada to study carbon cycling	Permafrost microbial communities from Nunavut, Canada - A20_5cm_0M	University of Tennessee	3300014056	Terrestrial	Soil	401587532	1090329
3300012011	Metagenome	Draft	Permafrost microbial communities from Nunavut, Canada to study carbon cycling	Permafrost microbial communities from Nunavut, Canada - A30_65cm_6M	University of Tennessee	3300012011	Terrestrial	Soil	408377547	845141
3300013768	Metagenome	Draft	Permafrost microbial communities from Nunavut, Canada to study carbon cycling	Permafrost microbial communities from Nunavut, Canada - A35_65cm_0M	University of Tennessee	3300013768	Terrestrial	Soil	414894180	943131
3300013503	Metagenome	Draft	Permafrost microbial communities from Nunavut, Canada to study carbon cycling	Permafrost microbial communities from Nunavut, Canada - A23_5cm_12M	University of Tennessee	3300013503	Terrestrial	Soil	432187859	1253492
3300012019	Metagenome	Draft	Permafrost microbial communities from Nunavut, Canada to study carbon cycling	Permafrost microbial communities from Nunavut, Canada - A7_5cm_12M	University of Tennessee	3300012019	Terrestrial	Soil	450340385	1180903
3300012014	Metagenome	Draft	Permafrost microbial communities from Nunavut, Canada to study carbon cycling	Permafrost microbial communities from Nunavut, Canada - A10_80cm_6M	University of Tennessee	3300012014	Terrestrial	Soil	456219498	987417
3300014058	Metagenome	Draft	Permafrost microbial communities from Nunavut, Canada to study carbon cycling	Permafrost microbial communities from Nunavut, Canada - A3_65cm_0.25M	University of Tennessee	3300014058	Terrestrial	Soil	472026591	1236040
3300013772	Metagenome	Draft	Permafrost microbial communities from Nunavut, Canada to study carbon cycling	Permafrost microbial communities from Nunavut, Canada - A10_80_0.25M	University of Tennessee	3300013772	Terrestrial	Soil	1183682747	2347806
3300019785	Metagenome	Draft	Permafrost microbial communities from Stordalen Mire, Sweden	Permafrost microbial communities from Stordalen Mire, Sweden - 612E3M metaG (PacBio error correction)	DOE Joint Genome Institute (JGI)	3300019785	Terrestrial	Soil	552789846	1017327
3300019786	Metagenome	Draft	Permafrost microbial communities from Stordalen Mire, Sweden	Permafrost microbial communities from Stordalen Mire, Sweden - P3-2 metaG (PacBio error correction)	DOE Joint Genome Institute (JGI)	3300019786	Terrestrial	Soil	555291108	1011836
3300019788	Metagenome	Draft	Permafrost microbial communities from Stordalen Mire, Sweden	Permafrost microbial communities from Stordalen Mire, Sweden - 712E1D metaG (PacBio error correction)	DOE Joint Genome Institute (JGI)	3300019788	Terrestrial	Soil	788536388	1421252
3300019787	Metagenome	Draft	Permafrost microbial communities from Stordalen Mire, Sweden	Permafrost microbial communities from Stordalen Mire, Sweden - 812S3M metaG (PacBio error correction)	DOE Joint Genome Institute (JGI)	3300019787	Terrestrial	Soil	823808930	1481205
3300014491	Metagenome	Draft	Permafrost microbial communities from Stordalen Mire, Sweden	Permafrost microbial communities from Stordalen Mire, Sweden - 612S2D metaG	DOE Joint Genome Institute (JGI)	3300014491	Terrestrial	Soil	1208590358	2108554
3300014489	Metagenome	Draft	Permafrost microbial communities from Stordalen Mire, Sweden	Permafrost microbial communities from Stordalen Mire, Sweden - 812P2M metaG	DOE Joint Genome Institute (JGI)	3300014489	Terrestrial	Soil	1273541279	2409184
3300014490	Metagenome	Draft	Permafrost microbial communities from Stordalen Mire, Sweden	Permafrost microbial communities from Stordalen Mire, Sweden - 611E1M metaG	DOE Joint Genome Institute (JGI)	3300014490	Terrestrial	Soil	1334086771	2837926
3300014492	Metagenome	Draft	Permafrost microbial communities from Stordalen Mire, Sweden	Permafrost microbial communities from Stordalen Mire, Sweden - 612S2M metaG	DOE Joint Genome Institute (JGI)	3300014492	Terrestrial	Soil	1340394817	2329998
3300014493	Metagenome	Draft	Permafrost microbial communities from Stordalen Mire, Sweden	Permafrost microbial communities from Stordalen Mire, Sweden - 712S2M metaG	DOE Joint Genome Institute (JGI)	3300014493	Terrestrial	Soil	1530482900	2781366
3300014494	Metagenome	Draft	Permafrost microbial communities from Stordalen Mire, Sweden	Permafrost microbial communities from Stordalen Mire, Sweden - 712E3D metaG	DOE Joint Genome Institute (JGI)	3300014494	Terrestrial	Soil	1575428026	3091799
3300014496	Metagenome	Draft	Permafrost microbial communities from Stordalen Mire, Sweden	Permafrost microbial communities from Stordalen Mire, Sweden - 711E1D metaG	DOE Joint Genome Institute (JGI)	3300014496	Terrestrial	Soil	1675261529	3240329
3300014495	Metagenome	Draft	Permafrost microbial communities from Stordalen Mire, Sweden	Permafrost microbial communities from Stordalen Mire, Sweden - 712P3M metaG	DOE Joint Genome Institute (JGI)	3300014495	Terrestrial	Soil	1723979442	3214381
3300014499	Metagenome	Draft	Permafrost microbial communities from Stordalen Mire, Sweden	Permafrost microbial communities from Stordalen Mire, Sweden - 612S2S metaG	DOE Joint Genome Institute (JGI)	3300014499	Terrestrial	Soil	1807591792	3407719
3300014498	Metagenome	Draft	Permafrost microbial communities from Stordalen Mire, Sweden	Permafrost microbial communities from Stordalen Mire, Sweden - 812E2M metaG	DOE Joint Genome Institute (JGI)	3300014498	Terrestrial	Soil	2209215370	4796105
3300014838	Metagenome	Draft	Permafrost microbial communities from Stordalen Mire, Sweden	Permafrost microbial communities from Stordalen Mire, Sweden - 812S3M metaG (Illumina Assembly)	DOE Joint Genome Institute (JGI)	3300014838	Terrestrial	Soil	3400884350	5864298
3300014839	Metagenome	Draft	Permafrost microbial communities from Stordalen Mire, Sweden	Permafrost microbial communities from Stordalen Mire, Sweden - 712E1D metaG (Illumina Assembly)	DOE Joint Genome Institute (JGI)	3300014839	Terrestrial	Soil	3939174349	7456094
3300014501	Metagenome	Draft	Permafrost microbial communities from Stordalen Mire, Sweden	Permafrost microbial communities from Stordalen Mire, Sweden - P3-2 metaG (Illumina Assembly)	DOE Joint Genome Institute (JGI)	3300014501	Terrestrial	Soil	5023069248	9077686
3300014502	Metagenome	Draft	Permafrost microbial communities from Stordalen Mire, Sweden	Permafrost microbial communities from Stordalen Mire, Sweden - 612E3M metaG (Illumina Assembly)	DOE Joint Genome Institute (JGI)	3300014502	Terrestrial	Soil	5741622169	11829695
3300011367	Metagenome	Draft	Permafrost microbial communities from the Kolyma-Indigirka Lowland, Siberia, Russia	Permafrost microbial communities from the Kolyma-Indigirka Lowland, Siberia, Russia - IC4_1M_join_R1	Institute of Physicochemical and Biological Problems in Soil Science	3300011367	Terrestrial	Soil	3781806	12652
3300011557	Metagenome	Draft	Permafrost microbial communities from the Kolyma-Indigirka Lowland, Siberia, Russia	Permafrost microbial communities from the Kolyma-Indigirka Lowland, Siberia, Russia - IC8_1M_join_R1	Institute of Physicochemical and Biological Problems in Soil Science	3300011557	Terrestrial	Soil	11064975	35091
3300026216	Metagenome	Draft	Permafrost soil microbial communities from the Arctic, to analyse light accelerated degradation of dissolved organic matter (DOM)	Permafrost soil microbial communities from the Arctic, to analyse light accelerated degradation of dissolved organic matter (DOM) - Organic soil leachate replicate DNA2013-051 (SPAdes)	DOE Joint Genome Institute (JGI)	3300026216	Terrestrial	Soil	156784411	340710
3300026220	Metagenome	Draft	Permafrost soil microbial communities from the Arctic, to analyse light accelerated degradation of dissolved organic matter (DOM)	Permafrost soil microbial communities from the Arctic, to analyse light accelerated degradation of dissolved organic matter (DOM) - Organic soil DNA_2013-063 (SPAdes)	DOE Joint Genome Institute (JGI)	3300026220	Terrestrial	Soil	187380045	434962
3300026221	Metagenome	Draft	Permafrost soil microbial communities from the Arctic, to analyse light accelerated degradation of dissolved organic matter (DOM)	Permafrost soil microbial communities from the Arctic, to analyse light accelerated degradation of dissolved organic matter (DOM) - Organic soil DNA_2013-062 (SPAdes)	DOE Joint Genome Institute (JGI)	3300026221	Terrestrial	Soil	212003305	472772
3300026274	Metagenome	Draft	Permafrost soil microbial communities from the Arctic, to analyse light accelerated degradation of dissolved organic matter (DOM)	Permafrost soil microbial communities from the Arctic, to analyse light accelerated degradation of dissolved organic matter (DOM) - Organic soil DNA_2013-059 (SPAdes)	DOE Joint Genome Institute (JGI)	3300026274	Terrestrial	Soil	217978310	467472
3300026214	Metagenome	Draft	Permafrost soil microbial communities from the Arctic, to analyse light accelerated degradation of dissolved organic matter (DOM)	Permafrost soil microbial communities from the Arctic, to analyse light accelerated degradation of dissolved organic matter (DOM) - Organic soil replicate 2 DNA2013-047 (SPAdes)	DOE Joint Genome Institute (JGI)	3300026214	Terrestrial	Soil	223632433	638130
3300026222	Metagenome	Draft	Permafrost soil microbial communities from the Arctic, to analyse light accelerated degradation of dissolved organic matter (DOM)	Permafrost soil microbial communities from the Arctic, to analyse light accelerated degradation of dissolved organic matter (DOM) - Organic soil DNA_2013-061 (SPAdes)	DOE Joint Genome Institute (JGI)	3300026222	Terrestrial	Soil	228462733	548418
3300026215	Metagenome	Draft	Permafrost soil microbial communities from the Arctic, to analyse light accelerated degradation of dissolved organic matter (DOM)	Permafrost soil microbial communities from the Arctic, to analyse light accelerated degradation of dissolved organic matter (DOM) - Organic soil replicate 2 DNA2013-048 (SPAdes)	DOE Joint Genome Institute (JGI)	3300026215	Terrestrial	Soil	232730291	610205
3300026276	Metagenome	Draft	Permafrost soil microbial communities from the Arctic, to analyse light accelerated degradation of dissolved organic matter (DOM)	Permafrost soil microbial communities from the Arctic, to analyse light accelerated degradation of dissolved organic matter (DOM) - Organic soil DNA_2013-060 (SPAdes)	DOE Joint Genome Institute (JGI)	3300026276	Terrestrial	Soil	239264770	517277
3300026275	Metagenome	Draft	Permafrost soil microbial communities from the Arctic, to analyse light accelerated degradation of dissolved organic matter (DOM)	Permafrost soil microbial communities from the Arctic, to analyse light accelerated degradation of dissolved organic matter (DOM) - Organic soil DNA_2013-058 (SPAdes)	DOE Joint Genome Institute (JGI)	3300026275	Terrestrial	Soil	260404320	540856
3300026223	Metagenome	Draft	Permafrost soil microbial communities from the Arctic, to analyse light accelerated degradation of dissolved organic matter (DOM)	Permafrost soil microbial communities from the Arctic, to analyse light accelerated degradation of dissolved organic matter (DOM) - Permafrost soil replicate 2 DNA2013-190 (SPAdes)	DOE Joint Genome Institute (JGI)	3300026223	Terrestrial	Soil	263695825	593882
3300026271	Metagenome	Draft	Permafrost soil microbial communities from the Arctic, to analyse light accelerated degradation of dissolved organic matter (DOM)	Permafrost soil microbial communities from the Arctic, to analyse light accelerated degradation of dissolved organic matter (DOM) - Permafrost soil replicate 2 DNA2013-191 (SPAdes)	DOE Joint Genome Institute (JGI)	3300026271	Terrestrial	Soil	275823274	647329
3300026272	Metagenome	Draft	Permafrost soil microbial communities from the Arctic, to analyse light accelerated degradation of dissolved organic matter (DOM)	Permafrost soil microbial communities from the Arctic, to analyse light accelerated degradation of dissolved organic matter (DOM) - Permafrost soil leachate replicate DNA2013-203 (SPAdes)	DOE Joint Genome Institute (JGI)	3300026272	Terrestrial	Soil	290975663	535535
3300026217	Metagenome	Draft	Permafrost soil microbial communities from the Arctic, to analyse light accelerated degradation of dissolved organic matter (DOM)	Permafrost soil microbial communities from the Arctic, to analyse light accelerated degradation of dissolved organic matter (DOM) - Organic soil replicate 1 DNA2013-045 (SPAdes)	DOE Joint Genome Institute (JGI)	3300026217	Terrestrial	Soil	323303379	876127
3300026273	Metagenome	Draft	Permafrost soil microbial communities from the Arctic, to analyse light accelerated degradation of dissolved organic matter (DOM)	Permafrost soil microbial communities from the Arctic, to analyse light accelerated degradation of dissolved organic matter (DOM) - Permafrost soil replicate 3 DNA2013-193 (SPAdes)	DOE Joint Genome Institute (JGI)	3300026273	Terrestrial	Soil	372382317	880498
3300009650	Metagenome	Draft	Permafrost soil microbial communities from the Arctic, to analyse light accelerated degradation of dissolved organic matter (DOM)	Permafrost soil microbial communities from the Arctic, to analyse light accelerated degradation of dissolved organic matter (DOM) - Organic soil DNA_2013-061	DOE Joint Genome Institute (JGI)	3300009650	Terrestrial	Soil	408747743	858820
3300005949	Metagenome	Draft	Permafrost soil microbial communities from the Arctic, to analyse light accelerated degradation of dissolved organic matter (DOM)	Permafrost soil microbial communities from the Arctic, to analyse light accelerated degradation of dissolved organic matter (DOM) - Organic soil leachate replicate DNA2013-051	DOE Joint Genome Institute (JGI)	3300005949	Terrestrial	Soil	416556375	1282477
3300009651	Metagenome	Draft	Permafrost soil microbial communities from the Arctic, to analyse light accelerated degradation of dissolved organic matter (DOM)	Permafrost soil microbial communities from the Arctic, to analyse light accelerated degradation of dissolved organic matter (DOM) - Organic soil DNA_2013-063	DOE Joint Genome Institute (JGI)	3300009651	Terrestrial	Soil	423206276	906847
3300009661	Metagenome	Draft	Permafrost soil microbial communities from the Arctic, to analyse light accelerated degradation of dissolved organic matter (DOM)	Permafrost soil microbial communities from the Arctic, to analyse light accelerated degradation of dissolved organic matter (DOM) - Organic soil DNA_2013-062	DOE Joint Genome Institute (JGI)	3300009661	Terrestrial	Soil	449892893	973668
3300009649	Metagenome	Draft	Permafrost soil microbial communities from the Arctic, to analyse light accelerated degradation of dissolved organic matter (DOM)	Permafrost soil microbial communities from the Arctic, to analyse light accelerated degradation of dissolved organic matter (DOM) - Organic soil DNA_2013-059	DOE Joint Genome Institute (JGI)	3300009649	Terrestrial	Soil	451544530	930825
3300006864	Metagenome	Draft	Permafrost soil microbial communities from the Arctic, to analyse light accelerated degradation of dissolved organic matter (DOM)	Permafrost soil microbial communities from the Arctic, to analyse light accelerated degradation of dissolved organic matter (DOM) - Permafrost soil replicate 3 DNA2013-193	DOE Joint Genome Institute (JGI)	3300006864	Terrestrial	Soil	497106152	1009392
3300005980	Metagenome	Draft	Permafrost soil microbial communities from the Arctic, to analyse light accelerated degradation of dissolved organic matter (DOM)	Permafrost soil microbial communities from the Arctic, to analyse light accelerated degradation of dissolved organic matter (DOM) - Permafrost soil leachate replicate DNA2013-203	DOE Joint Genome Institute (JGI)	3300005980	Terrestrial	Soil	521374007	1334911
3300009662	Metagenome	Draft	Permafrost soil microbial communities from the Arctic, to analyse light accelerated degradation of dissolved organic matter (DOM)	Permafrost soil microbial communities from the Arctic, to analyse light accelerated degradation of dissolved organic matter (DOM) - Organic soil DNA_2013-060	DOE Joint Genome Institute (JGI)	3300009662	Terrestrial	Soil	527477441	1139599
3300026281	Metagenome	Draft	Permafrost soil microbial communities from the Arctic, to analyse light accelerated degradation of dissolved organic matter (DOM)	Permafrost soil microbial communities from the Arctic, to analyse light accelerated degradation of dissolved organic matter (DOM) - Organic soil replicate 1 DNA2013-046 (SPAdes)	DOE Joint Genome Institute (JGI)	3300026281	Terrestrial	Soil	537906404	1258157
3300005944	Metagenome	Draft	Permafrost soil microbial communities from the Arctic, to analyse light accelerated degradation of dissolved organic matter (DOM)	Permafrost soil microbial communities from the Arctic, to analyse light accelerated degradation of dissolved organic matter (DOM) - Organic soil replicate 2 DNA2013-048	DOE Joint Genome Institute (JGI)	3300005944	Terrestrial	Soil	569627929	1775876
3300009660	Metagenome	Draft	Permafrost soil microbial communities from the Arctic, to analyse light accelerated degradation of dissolved organic matter (DOM)	Permafrost soil microbial communities from the Arctic, to analyse light accelerated degradation of dissolved organic matter (DOM) - Organic soil DNA_2013-058	DOE Joint Genome Institute (JGI)	3300009660	Terrestrial	Soil	572059289	1211903
3300005938	Metagenome	Draft	Permafrost soil microbial communities from the Arctic, to analyse light accelerated degradation of dissolved organic matter (DOM)	Permafrost soil microbial communities from the Arctic, to analyse light accelerated degradation of dissolved organic matter (DOM) - Permafrost soil replicate 2 DNA2013-191	DOE Joint Genome Institute (JGI)	3300005938	Terrestrial	Soil	580605983	1660623
3300026291	Metagenome	Draft	Permafrost soil microbial communities from the Arctic, to analyse light accelerated degradation of dissolved organic matter (DOM)	Permafrost soil microbial communities from the Arctic, to analyse light accelerated degradation of dissolved organic matter (DOM) - Organic soil replicate 3 DNA2013-049 (SPAdes)	DOE Joint Genome Institute (JGI)	3300026291	Terrestrial	Soil	592747707	1327346
3300005950	Metagenome	Draft	Permafrost soil microbial communities from the Arctic, to analyse light accelerated degradation of dissolved organic matter (DOM)	Permafrost soil microbial communities from the Arctic, to analyse light accelerated degradation of dissolved organic matter (DOM) - Organic soil replicate 2 DNA2013-047	DOE Joint Genome Institute (JGI)	3300005950	Terrestrial	Soil	594781166	2028752
3300005947	Metagenome	Draft	Permafrost soil microbial communities from the Arctic, to analyse light accelerated degradation of dissolved organic matter (DOM)	Permafrost soil microbial communities from the Arctic, to analyse light accelerated degradation of dissolved organic matter (DOM) - Permafrost soil replicate 2 DNA2013-190	DOE Joint Genome Institute (JGI)	3300005947	Terrestrial	Soil	604784549	1731078
3300026294	Metagenome	Draft	Permafrost soil microbial communities from the Arctic, to analyse light accelerated degradation of dissolved organic matter (DOM)	Permafrost soil microbial communities from the Arctic, to analyse light accelerated degradation of dissolved organic matter (DOM) - Organic soil replicate 3 DNA2013-050 (SPAdes)	DOE Joint Genome Institute (JGI)	3300026294	Terrestrial	Soil	611107798	1369135
3300005952	Metagenome	Draft	Permafrost soil microbial communities from the Arctic, to analyse light accelerated degradation of dissolved organic matter (DOM)	Permafrost soil microbial communities from the Arctic, to analyse light accelerated degradation of dissolved organic matter (DOM) - Organic soil replicate 1 DNA2013-045	DOE Joint Genome Institute (JGI)	3300005952	Terrestrial	Soil	801903892	2590712
3300005993	Metagenome	Draft	Permafrost soil microbial communities from the Arctic, to analyse light accelerated degradation of dissolved organic matter (DOM)	Permafrost soil microbial communities from the Arctic, to analyse light accelerated degradation of dissolved organic matter (DOM) - Organic soil replicate 1 DNA2013-046	DOE Joint Genome Institute (JGI)	3300005993	Terrestrial	Soil	1129526627	3255365
3300005994	Metagenome	Draft	Permafrost soil microbial communities from the Arctic, to analyse light accelerated degradation of dissolved organic matter (DOM)	Permafrost soil microbial communities from the Arctic, to analyse light accelerated degradation of dissolved organic matter (DOM) - Organic soil replicate 3 DNA2013-049	DOE Joint Genome Institute (JGI)	3300005994	Terrestrial	Soil	1176759502	3302883
3300009029	Metagenome	Draft	Permafrost soil microbial communities from the Arctic, to analyse light accelerated degradation of dissolved organic matter (DOM)	Permafrost soil microbial communities from the Arctic, to analyse light accelerated degradation of dissolved organic matter (DOM) - Permafrost soil replicate 1 DNA2013-189	DOE Joint Genome Institute (JGI)	3300009029	Terrestrial	Soil	1213157526	2349732
3300005995	Metagenome	Draft	Permafrost soil microbial communities from the Arctic, to analyse light accelerated degradation of dissolved organic matter (DOM)	Permafrost soil microbial communities from the Arctic, to analyse light accelerated degradation of dissolved organic matter (DOM) - Organic soil replicate 3 DNA2013-050	DOE Joint Genome Institute (JGI)	3300005995	Terrestrial	Soil	1225798732	3464907
3300028585	Metagenome	Draft	Plant litter microbial communities from East Loma Ridge, Irvine, California	Plant litter microbial communities from East Loma Ridge, Irvine, California - P2 T30	DOE Joint Genome Institute (JGI)	3300028585	Terrestrial	Plant litter	1857837941	3187356
3300028586	Metagenome	Draft	Plant litter microbial communities from East Loma Ridge, Irvine, California	Plant litter microbial communities from East Loma Ridge, Irvine, California - P3 T30	DOE Joint Genome Institute (JGI)	3300028586	Terrestrial	Plant litter	2364763104	4278380
3300028588	Metagenome	Draft	Plant litter microbial communities from East Loma Ridge, Irvine, California	Plant litter microbial communities from East Loma Ridge, Irvine, California - P1 T30	DOE Joint Genome Institute (JGI)	3300028588	Terrestrial	Plant litter	2735859264	5104941
3300021439	Metagenome	Draft	Plant-associated microbial communities from Velloziaceae species in rupestrian grasslands, the National Park of Serra do Cipo, Brazil	Vellozia epidendroides bulk soil microbial communities from rupestrian grasslands, the National Park of Serra do Cipo, Brazil - BS_R03	DOE Joint Genome Institute (JGI)	3300021439	Terrestrial	Soil	616994360	1596504
3300021372	Metagenome	Draft	Plant-associated microbial communities from Velloziaceae species in rupestrian grasslands, the National Park of Serra do Cipo, Brazil	Vellozia epidendroides bulk soil microbial communities from rupestrian grasslands, the National Park of Serra do Cipo, Brazil - BS_R01	DOE Joint Genome Institute (JGI)	3300021372	Terrestrial	Soil	860065816	2305928
3300021444	Metagenome	Draft	Plant-associated microbial communities from Velloziaceae species in rupestrian grasslands, the National Park of Serra do Cipo, Brazil	Vellozia epidendroides bulk soil microbial communities from rupestrian grasslands, the National Park of Serra do Cipo, Brazil - BS_R02	DOE Joint Genome Institute (JGI)	3300021444	Terrestrial	Soil	1151465892	2802832
3300017965	Metagenome	Draft	Populus soil microbial communities from riparian zone of different river systems in the western United States	Populus adjacent soil microbial communities from riparian zone of Indian Creek, Utah, USA - 220 T	DOE Joint Genome Institute (JGI)	3300017965	Terrestrial	Soil	1921554232	4704340
3300019767	Metagenome	Draft	Populus soil microbial communities from riparian zone of different river systems in the western United States	Populus adjacent soil microbial communities from riparian zone of Oak Creek, Arizona, USA - 239 T	DOE Joint Genome Institute (JGI)	3300019767	Terrestrial	Soil	2823046742	7202101
3300018465	Metagenome	Draft	Populus soil microbial communities from riparian zone of different river systems in the western United States	Populus adjacent soil microbial communities from riparian zone of Blue River, Arizona, USA - 249 IS	DOE Joint Genome Institute (JGI)	3300018465	Terrestrial	Soil	3119252161	7564420
3300019377	Metagenome	Draft	Populus soil microbial communities from riparian zone of different river systems in the western United States	Populus adjacent soil microbial communities from riparian zone of Indian Creek, Utah, USA - 112 T	DOE Joint Genome Institute (JGI)	3300019377	Terrestrial	Soil	3353295871	8271031
3300018466	Metagenome	Draft	Populus soil microbial communities from riparian zone of different river systems in the western United States	Populus adjacent soil microbial communities from riparian zone of Blue River, Arizona, USA - 249 T	DOE Joint Genome Institute (JGI)	3300018466	Terrestrial	Soil	3457024542	8575149
3300018920	Metagenome	Draft	Populus soil microbial communities from riparian zone of different river systems in the western United States	Populus adjacent soil microbial communities from riparian zone of Shoshone River, Wyoming, USA - 504 IS	DOE Joint Genome Institute (JGI)	3300018920	Terrestrial	Soil	3554162805	8475126
3300018429	Metagenome	Draft	Populus soil microbial communities from riparian zone of different river systems in the western United States	Populus adjacent soil microbial communities from riparian zone of Shoshone River, Wyoming, USA - 504 T	DOE Joint Genome Institute (JGI)	3300018429	Terrestrial	Soil	4645347179	10911738
3300018469	Metagenome	Draft	Populus soil microbial communities from riparian zone of different river systems in the western United States	Populus adjacent soil microbial communities from riparian zone of Weber River, Utah, USA - 320 T	DOE Joint Genome Institute (JGI)	3300018469	Terrestrial	Soil	4851033254	11069847
3300018432	Metagenome	Draft	Populus soil microbial communities from riparian zone of different river systems in the western United States	Populus adjacent soil microbial communities from riparian zone of Yellowstone River, Montana, USA - 550 T	DOE Joint Genome Institute (JGI)	3300018432	Terrestrial	Soil	5172695042	11498729
3300018481	Metagenome	Draft	Populus soil microbial communities from riparian zone of different river systems in the western United States	Populus adjacent soil microbial communities from riparian zone of Weber River, Utah, USA - 356 T	DOE Joint Genome Institute (JGI)	3300018481	Terrestrial	Soil	5405596648	11890641
3300018422	Metagenome	Draft	Populus soil microbial communities from riparian zone of different river systems in the western United States	Populus adjacent soil microbial communities from riparian zone of Indian Creek, Utah, USA - 124 T	DOE Joint Genome Institute (JGI)	3300018422	Terrestrial	Soil	5512096557	12150038
3300018476	Metagenome	Draft	Populus soil microbial communities from riparian zone of different river systems in the western United States	Populus adjacent soil microbial communities from riparian zone of Yellowstone River, Montana, USA - 531 T	DOE Joint Genome Institute (JGI)	3300018476	Terrestrial	Soil	5578461651	12645043
3300005868	Metagenome	Draft	Rhizosphere and bulk soil microbial communities from Harvard Forest, USA	Rhizosphere microbial communities from Harvard Forest, USA - 5Rhizosphere_NRneg metaG	DOE Joint Genome Institute (JGI)	3300005868	Terrestrial	Soil	1266969	5627
3300027184	Metagenome	Draft	Rhizosphere and bulk soil microbial communities from Harvard Forest, USA	Rhizosphere microbial communities from Harvard Forest, USA - 3Rhizosphere_NRneg metaG (SPAdes)	DOE Joint Genome Institute (JGI)	3300027184	Terrestrial	Soil	1509004	4624
3300027202	Metagenome	Draft	Rhizosphere and bulk soil microbial communities from Harvard Forest, USA	Bulk soil microbial communities from Harvard Forest, USA - 5Bulk_NRpos metaG (SPAdes)	DOE Joint Genome Institute (JGI)	3300027202	Terrestrial	Soil	2675423	8632
3300027200	Metagenome	Draft	Rhizosphere and bulk soil microbial communities from Harvard Forest, USA	Rhizosphere microbial communities from Harvard Forest, USA - 4Rhizosphere_NRpos metaG (SPAdes)	DOE Joint Genome Institute (JGI)	3300027200	Terrestrial	Soil	2788314	8189
3300006009	Metagenome	Draft	Rhizosphere and bulk soil microbial communities from Harvard Forest, USA	Bulk soil microbial communities from Harvard Forest, USA - 5Bulk_NRpos metaG	DOE Joint Genome Institute (JGI)	3300006009	Terrestrial	Soil	3218682	13868
3300009097	Metagenome	Draft	Rhizosphere and bulk soil microbial communities from Harvard Forest, USA	Bulk soil microbial communities from Harvard Forest, USA - 2Bulk_unsorted metaG	DOE Joint Genome Institute (JGI)	3300009097	Terrestrial	Soil	3284153	8683
3300027201	Metagenome	Draft	Rhizosphere and bulk soil microbial communities from Harvard Forest, USA	Bulk soil microbial communities from Harvard Forest, USA - 2Bulk_NRpos metaG (SPAdes)	DOE Joint Genome Institute (JGI)	3300027201	Terrestrial	Soil	3753852	9764
3300005869	Metagenome	Draft	Rhizosphere and bulk soil microbial communities from Harvard Forest, USA	Rhizosphere microbial communities from Harvard Forest, USA - 3Rhizosphere_NRneg metaG	DOE Joint Genome Institute (JGI)	3300005869	Terrestrial	Soil	3918344	16574
[truncated: 936 more rows]
