# Supplementary material for: Complementary Metagenomic Approaches Improve Reconstruction of Microbial Diversity in a Forest Soil
Source: mSystems. 2020 Mar 10;5(2):e00768-19. doi: 10.1128/mSystems.00768-19 (PMC7065516; doi:10.1128/mSystems.00768-19)
Supplement: TABLE S4 [file mSystems.00768-19-st004.csv]

IsolateFile	MetagenomeTaxonID	#hits90	#hits95	Study Name	Genome Name / Sample Name	GOLD Analysis Project Type	Submission Type	JGI Analysis Product Name	JGI Analysis Project Type	Combined Sample	Family	Genus	Order	Species	Ecosystem Subtype	Ecosystem Type	Habitat	Isolation	Contact Name	Sequencing Method	Specific Ecosystem	Genome Size * assembled	Gene Count * assembled
Q1159589.13	3300005467	615	200	Corn, switchgrass and miscanthus rhizosphere microbial communities from Kellogg Biological Station, Michigan, USA	Corn, switchgrass and miscanthus rhizosphere microbial communities from Kellogg Biological Station, Michigan, USA - KBS K5-50-1 metaG	Metagenome Analysis	Primary	Metagenome Standard Draft	Metagenome Analysis	No	Loam	Agricultural Soil	Soil	Corn, switchgrass and miscanthus rhizosphere microbial communities from Kellogg Biological Station, Michigan, USA	Loam	Soil	Corn, switchgrass and miscanthus rhizosphere	Bulk soil	James Tiedje	Illumina HiSeq 2500-1TB	Agricultural Soil	4771019155	12170895
Q1159592.16	3300015241	704	200	Vadose zone soil and rhizosphere microbial communities from the Eel River Critical Zone Observatory, Northern California to study diel carbon cycling	Vadose zone soil fungal communities from Angelo Coast Range Reserve, California, USA - CZODoug3_1_2_16fungal (Hybrid Assembly)	Metagenome Analysis	Primary	Metagenome Improved Draft	Metagenome Analysis	No	Unclassified	Unclassified	Soil	Vadose zone soil and rhizosphere microbial communities from the Eel River Critical Zone Observatory, Northern California to study diel carbon cycling	0	Soil	Vadose zone soil	Soil from Angelo Coast Range Reserve, California	Jill Banfield	Illumina HiSeq 2500-1TB, PacBio RS, PacBio RS II	0	3207381396	7825421
Q3300020830.1	3300001867	326	201	Forest soil microbial communities from multiple locations in Canada and USA	Texas A ecozone_OM1H0_M2 (Combined assembly for Texas A ecozone Site metagenome samples, ASSEMBLY_DATE=20130705)	Combined Assembly	Primary	0	Combined Assembly	Yes	Loam	Forest soil	Soil	Forest soil microbial communities from multiple locations in Canada and USA	Loam	Soil	Forest soil	Davy Crockett National Forest, Groveton, Texas, USA	William Mohn	Illumina HiSeq 2000, Illumina HiSeq 2500	Forest soil	1152275568	3091078
Q1159581.46	3300012922	755	202	Vadose zone soil and rhizosphere microbial communities from the Eel River Critical Zone Observatory, Northern California to study diel carbon cycling	Vadose zone soil microbial communities from Angelo Coast Range Reserve, California, USA - czobulk1.16 metaG	Metagenome Analysis	Primary	Metagenome Standard Draft	Metagenome Analysis	No	Unclassified	Unclassified	Soil	Vadose zone soil and rhizosphere microbial communities from the Eel River Critical Zone Observatory, Northern California to study diel carbon cycling	0	Soil	Vadose zone soil	Soil from Angelo Coast Range Reserve, California	Jill Banfield	Illumina HiSeq 2500-1TB	0	2508621050	5017528
Q1159581.46	3300027681	389	202	Forest soil microbial communities from multiple locations in Canada and USA	Forest soil microbial communities from El Dorado National Forest, California, USA - Mediterranean Blodgett CA OM3_M2 (SPAdes)	Metagenome Analysis	Reanalysis	Metagenome Minimal Draft	Metagenome Analysis	No	Loam	Forest soil	Soil	Forest soil microbial communities from multiple locations in Canada and USA	Loam	Soil	Forest soil	El Dorado National Forest, Georgetown, California, USA	William Mohn	Illumina HiSeq 2000, Illumina HiSeq 2500	Forest soil	467520108	1103325
Q1159581.46	3300027889	389	202	Soil microbial communities from the Hubbard Brook experimental Forest, New Hampshire, under manipulated climate change conditions.	Warmed and freeze-thawed soil microbial communities from the Hubbard Brook experimental Forest, New Hampshire - Hubbard Brook CCASE Soil Metagenome WFT 6 (SPAdes)	Metagenome Analysis	Reanalysis	Metagenome Standard Draft	Metagenome Analysis	No	Loam	Forest Soil	Soil	Soil microbial communities from the Hubbard Brook experimental Forest, New Hampshire, under manipulated climate change conditions.	Loam	Soil	Soil	field soil	Jennifer Talbot	Illumina HiSeq 2500-1TB	Forest Soil	1762949657	4145319
Q1159592.19	3300005921	654	202	Soil microbial communities from the Hubbard Brook experimental Forest, New Hampshire, under manipulated climate change conditions.	Warmed and freeze-thawed soil microbial communities from the Hubbard Brook experimental Forest, New Hampshire - Hubbard Brook CCASE Soil Metagenome WFT 6	Metagenome Analysis	Primary	Metagenome Standard Draft	Metagenome Analysis	No	Loam	Forest Soil	Soil	Soil microbial communities from the Hubbard Brook experimental Forest, New Hampshire, under manipulated climate change conditions.	Loam	Soil	Soil	field soil	Jennifer Talbot	Illumina HiSeq 2500-1TB	Forest Soil	2953428149	8571932
Q3300020839.2	3300005542	380	202	Surface soil microbial communities from Centralia Pennsylvania, which are recovering from an underground coalmine fire.	Surface soil microbial communities from Centralia Pennsylvania, which are recovering from an underground coalmine fire - Coalmine Soil_Cen04_05102014_R1	Metagenome Analysis	Primary	Metagenome Standard Draft	Metagenome Analysis	No	Unclassified	Unclassified	Soil	Surface soil microbial communities from Centralia Pennsylvania, which are recovering from an underground coalmine fire.	Unclassified	Soil	Surface soil	Centralia Soil	Ashley Shade	Illumina HiSeq 2500-1TB	Unclassified	2492768146	7220624
Q3300020916.5	3300021406	249	202	Forest soil microbial communities from Barre Woods Harvard Forest LTER site, Petersham, Massachusetts, United States	Forest soil microbial communities from Barre Woods Harvard Forest LTER site, Petersham, Massachusetts, United States - Inc-BW-H-32-O	Metagenome Analysis	Primary	Metagenome Standard Draft	Metagenome Analysis	No	Unclassified	Forest Soil	Soil	Forest soil microbial communities from Barre Woods Harvard Forest LTER site, Petersham, Massachusetts, United States	Unclassified	Soil	soil	forest soil	Jeffrey Blanchard	Illumina HiSeq 2500-1TB	Forest Soil	3250723065	7123599
Q1159581.46	3300019889	459	203	Groundwater sediment microbial communities from an aquifer adjacent to Colorado River, USA	Soil microbial communities from a riparian zone of the East river system, Colorado, United States ? L2c2	Metagenome Analysis	Primary	Metagenome Standard Draft	Metagenome Analysis	0	Unclassified	Unclassified	Soil	Groundwater sediment microbial communities from an aquifer adjacent to Colorado River, USA	0	Soil	soil	riparian zone	Jill Banfield	Illumina HiSeq 2500-1TB	0	548270514	1012695
Q1159581.9	3300001471	502	203	Forest soil microbial communities from multiple locations in Canada and USA	Forest soil microbial communities from Algoma, Ontario, Canada - Jack Pine, Ontario site 1_JW_Ref_O2	Metagenome Analysis	Primary	Metagenome Standard Draft	Metagenome Analysis	No	Loam	Forest soil	Soil	Forest soil microbial communities from multiple locations in Canada and USA	Loam	Soil	Forest soil	Algoma, Ontario, Canada	William Mohn	Illumina HiSeq 2000, Illumina HiSeq 2500	Forest soil	529735656	1435191
Q1159581.9	3300020580	380	203	Forest soil microbial communities from Barre Woods Harvard Forest LTER site, Petersham, Massachusetts, United States	Forest soil microbial communities from Barre Woods Harvard Forest LTER site, Petersham, Massachusetts, United States - Inc-BW-C-19-M	Metagenome Analysis	Primary	Metagenome Standard Draft	Metagenome Analysis	No	Unclassified	Forest Soil	Soil	Forest soil microbial communities from Barre Woods Harvard Forest LTER site, Petersham, Massachusetts, United States	Unclassified	Soil	soil	forest soil	Jeffrey Blanchard	Illumina HiSeq 2500-1TB	Forest Soil	2714022582	5721908
Q1159589.36	3300010339	628	203	Bog forest soil microbial communities from Calvert Island, British Columbia, Canada	Bog forest soil microbial communities from Calvert Island, British Columbia, Canada - Bog Forest MetaG ECP23OM3	Metagenome Analysis	Primary	Metagenome Standard Draft	Metagenome Analysis	No	Wetlands	Unclassified	Soil	Bog forest soil microbial communities from Calvert Island, British Columbia, Canada	Wetlands	Soil	Bog forest soil	0	William Mohn	Illumina HiSeq 2500-1TB	Unclassified	1514286980	2954274
Q1159592.51	3300005994	616	203	Permafrost soil microbial communities from the Arctic, to analyse light accelerated degradation of dissolved organic matter (DOM)	Permafrost soil microbial communities from the Arctic, to analyse light accelerated degradation of dissolved organic matter (DOM) - Organic soil replicate 3 DNA2013-049	Metagenome Analysis	Primary	Metagenome Minimal Draft	Metagenome Analysis	No	Wetlands	Permafrost	Soil	Permafrost soil microbial communities from the Arctic, to analyse light accelerated degradation of dissolved organic matter (DOM)	Wetlands	Soil	Soil	soil	Byron Crump	Illumina HiSeq 2500-1TB	Permafrost	1176759502	3302883
Q3300020916.5	3300021474	291	203	Forest soil microbial communities from Barre Woods Harvard Forest LTER site, Petersham, Massachusetts, United States	Forest soil microbial communities from Barre Woods Harvard Forest LTER site, Petersham, Massachusetts, United States - Inc-BW-H-11-O	Metagenome Analysis	Primary	Metagenome Standard Draft	Metagenome Analysis	No	Unclassified	Forest Soil	Soil	Forest soil microbial communities from Barre Woods Harvard Forest LTER site, Petersham, Massachusetts, United States	Unclassified	Soil	soil	forest soil	Jeffrey Blanchard	Illumina HiSeq 2500-1TB	Forest Soil	2962650588	6281885
Q3300021040.2	3300005591	397	203	Soil microbial communities from the Hubbard Brook experimental Forest, New Hampshire, under manipulated climate change conditions.	Reference soil microbial communities from the Hubbard Brook experimental Forest, New Hampshire, USA - Hubbard Brook CCASE Soil Metagenome REF1	Metagenome Analysis	Primary	Metagenome Standard Draft	Metagenome Analysis	No	Loam	Forest Soil	Soil	Soil microbial communities from the Hubbard Brook experimental Forest, New Hampshire, under manipulated climate change conditions.	Loam	Soil	Soil	field soil	Jennifer Talbot	Illumina HiSeq 2500-1TB	Forest Soil	2629695112	7577367
Q1159589.13	3300005445	647	204	Corn, switchgrass and miscanthus rhizosphere microbial communities from Kellogg Biological Station, Michigan, USA	Corn, switchgrass and miscanthus rhizosphere microbial communities from Kellogg Biological Station, Michigan, USA - KBS K5-50-3 metaG	Metagenome Analysis	Primary	Metagenome Standard Draft	Metagenome Analysis	No	Loam	Agricultural Soil	Soil	Corn, switchgrass and miscanthus rhizosphere microbial communities from Kellogg Biological Station, Michigan, USA	Loam	Soil	Corn, switchgrass and miscanthus rhizosphere	Bulk soil	James Tiedje	Illumina HiSeq 2500-1TB	Agricultural Soil	5018993808	13113649
Q1159595.38	3300012930	682	204	Vadose zone soil and rhizosphere microbial communities from the Eel River Critical Zone Observatory, Northern California to study diel carbon cycling	Vadose zone soil fungal communities from Angelo Coast Range Reserve, California, USA - CZOMad2_2_16fungal (Illumina Assembly)	Metagenome Analysis	Reanalysis	Metagenome Draft	Metagenome Analysis	No	Unclassified	Unclassified	Soil	Vadose zone soil and rhizosphere microbial communities from the Eel River Critical Zone Observatory, Northern California to study diel carbon cycling	0	Soil	Vadose zone soil	Soil from Angelo Coast Range Reserve, California	Jill Banfield	Illumina HiSeq 2500-1TB, PacBio RS, PacBio RS II	0	3536633475	7439124
Q1159592.29	3300010343	452	205	Bog forest soil microbial communities from Calvert Island, British Columbia, Canada	Bog forest soil microbial communities from Calvert Island, British Columbia, Canada - Bog Forest MetaG ECP23OM1	Metagenome Analysis	Primary	Metagenome Standard Draft	Metagenome Analysis	No	Wetlands	Unclassified	Soil	Bog forest soil microbial communities from Calvert Island, British Columbia, Canada	Wetlands	Soil	Bog forest soil	0	William Mohn	Illumina HiSeq 2500-1TB	Unclassified	1844159588	3693823
Q3300020743.1	3300011120	340	205	Forest soil microbial communities from Harvard Forest Long Term Ecological Research (LTER) site in Petersham, MA, for long-term soil warming studies	Combined assembly of Microbial Forest Soil metaT	Combined Assembly	Primary	Co-Assembly - Metagenome Metatranscriptome	Combined Assembly	Yes	Loam	Forest soil	Soil	Forest soil microbial communities from Harvard Forest Long Term Ecological Research (LTER) site in Petersham, MA, for long-term soil warming studies	Loam	Soil	Forest soil	Harvard Forest LTER, Petersham, MA, USA	Jeffrey Blanchard	Illumina HiSeq 2000, Illumina HiSeq 2500	Forest soil	3377985324	7779196
Q3300020779.3	3300010373	425	205	Terrestrial soil microbial communities with and without Nitrogen fertilizer from Kellogg Biological Station, Michigan, USA	Terrestrial soil microbial communities with excess Nitrogen fertilizer from Kellogg Biological Station, Michigan, USA - KB3-175-4	Metagenome Analysis	Primary	Metagenome Standard Draft	Metagenome Analysis	No	Unclassified	Unclassified	Soil	Terrestrial soil microbial communities with and without Nitrogen fertilizer from Kellogg Biological Station, Michigan, USA	0	Soil	Terrestrial soil	both Bulk and Rhizosphere soil	James Tiedje	Illumina HiSeq 2500-1TB	0	5032435539	10499380
Q1159589.13	3300005547	643	206	Corn, switchgrass and miscanthus rhizosphere microbial communities from Kellogg Biological Station, Michigan, USA	Corn, switchgrass and miscanthus rhizosphere microbial communities from Kellogg Biological Station, Michigan, USA - KBS K1-10-3 metaG	Metagenome Analysis	Primary	Metagenome Standard Draft	Metagenome Analysis	No	Loam	Agricultural Soil	Soil	Corn, switchgrass and miscanthus rhizosphere microbial communities from Kellogg Biological Station, Michigan, USA	Loam	Soil	Corn, switchgrass and miscanthus rhizosphere	Bulk soil	James Tiedje	Illumina HiSeq 2500-1TB	Agricultural Soil	4234461470	12311474
Q1159592.19	3300010379	692	207	Peatlands soil microbial communities from Germany and Austria, that are sulfate reducing	Sb_50d combined assembly	Combined Assembly	Primary	Combined Assembly	Combined Assembly	Yes	Unclassified	Unclassified	Soil	Peatlands soil microbial communities from Germany and Austria, that are sulfate reducing	Unclassified	Soil	Peatlands soil	Peat soil slurry incubation	Michael Pester	Illumina HiSeq 2500-1TB	Unclassified	8407134150	15835846
Q1159595.11	3300021432	220	207	Forest soil microbial communities from Barre Woods Harvard Forest LTER site, Petersham, Massachusetts, United States	Forest soil microbial communities from Barre Woods Harvard Forest LTER site, Petersham, Massachusetts, United States - Inc-BW-H-2-M	Metagenome Analysis	Primary	Metagenome Standard Draft	Metagenome Analysis	No	Unclassified	Forest Soil	Soil	Forest soil microbial communities from Barre Woods Harvard Forest LTER site, Petersham, Massachusetts, United States	Unclassified	Soil	soil	forest soil	Jeffrey Blanchard	Illumina HiSeq 2500-1TB	Forest Soil	3445496851	7266231
Q3300020743.1	3300009824	551	207	Peatlands soil microbial communities from Germany and Austria, that are sulfate reducing	Peat soil microbial communities from Weissenstadt, Germany - Sb_50d_6_BS metaG	Metagenome Analysis	Primary	Metagenome Minimal Draft	Metagenome Analysis	0	Unclassified	Unclassified	Soil	Peatlands soil microbial communities from Germany and Austria, that are sulfate reducing	Unclassified	Soil	Peatlands soil	Peat soil slurry incubation	Michael Pester	Illumina HiSeq 2500-1TB	Unclassified	1231545257	2249307
Q1159592.16	3300012202	707	208	Vadose zone soil and rhizosphere microbial communities from the Eel River Critical Zone Observatory, Northern California to study diel carbon cycling	Vadose zone soil microbial communities from Angelo Coast Range Reserve, California, USA - Mad1_115_16 metaG	Metagenome Analysis	Primary	Metagenome Standard Draft	Metagenome Analysis	No	Unclassified	Unclassified	Soil	Vadose zone soil and rhizosphere microbial communities from the Eel River Critical Zone Observatory, Northern California to study diel carbon cycling	0	Soil	Vadose zone soil	Soil from Angelo Coast Range Reserve, California	Jill Banfield	Illumina HiSeq 2500-1TB	0	2670272702	5556162
Q1159592.20	3300010343	452	208	Bog forest soil microbial communities from Calvert Island, British Columbia, Canada	Bog forest soil microbial communities from Calvert Island, British Columbia, Canada - Bog Forest MetaG ECP23OM1	Metagenome Analysis	Primary	Metagenome Standard Draft	Metagenome Analysis	No	Wetlands	Unclassified	Soil	Bog forest soil microbial communities from Calvert Island, British Columbia, Canada	Wetlands	Soil	Bog forest soil	0	William Mohn	Illumina HiSeq 2500-1TB	Unclassified	1844159588	3693823
Q1159595.38	3300012918	706	208	Vadose zone soil and rhizosphere microbial communities from the Eel River Critical Zone Observatory, Northern California to study diel carbon cycling	Vadose zone soil microbial communities from Angelo Coast Range Reserve, California, USA - czcobulk3.16 metaG	Metagenome Analysis	Primary	Metagenome Standard Draft	Metagenome Analysis	No	Unclassified	Unclassified	Soil	Vadose zone soil and rhizosphere microbial communities from the Eel River Critical Zone Observatory, Northern California to study diel carbon cycling	0	Soil	Vadose zone soil	Soil from Angelo Coast Range Reserve, California	Jill Banfield	Illumina HiSeq 2500-1TB	0	1968663665	4036766
Q3300020993.2	3300005993	610	208	Permafrost soil microbial communities from the Arctic, to analyse light accelerated degradation of dissolved organic matter (DOM)	Permafrost soil microbial communities from the Arctic, to analyse light accelerated degradation of dissolved organic matter (DOM) - Organic soil replicate 1 DNA2013-046	Metagenome Analysis	Primary	Metagenome Minimal Draft	Metagenome Analysis	No	Wetlands	Permafrost	Soil	Permafrost soil microbial communities from the Arctic, to analyse light accelerated degradation of dissolved organic matter (DOM)	Wetlands	Soil	Prmafrost soil	soil	Byron Crump	Illumina HiSeq 2500-1TB	Permafrost	1129526627	3255365
Q1159581.46	3300012205	497	209	Vadose zone soil and rhizosphere microbial communities from the Eel River Critical Zone Observatory, Northern California to study diel carbon cycling	Vadose zone soil microbial communities from Angelo Coast Range Reserve, California, USA - Mad1_100_16 metaG	Metagenome Analysis	Primary	Metagenome Standard Draft	Metagenome Analysis	No	Unclassified	Unclassified	Soil	Vadose zone soil and rhizosphere microbial communities from the Eel River Critical Zone Observatory, Northern California to study diel carbon cycling	0	Soil	Vadose zone soil	Soil from Angelo Coast Range Reserve, California	Jill Banfield	Illumina HiSeq 2500-1TB	0	2704279644	5523459
Q1159592.19	3300012683	535	209	Vadose zone soil and rhizosphere microbial communities from the Eel River Critical Zone Observatory, Northern California to study diel carbon cycling	Vadose zone soil microbial communities from Angelo Coast Range Reserve, California, USA - czorhiz2.16 metaG	Metagenome Analysis	Primary	Metagenome Standard Draft	Metagenome Analysis	No	Unclassified	Unclassified	Soil	Vadose zone soil and rhizosphere microbial communities from the Eel River Critical Zone Observatory, Northern California to study diel carbon cycling	0	Soil	Vadose zone soil	Soil from Angelo Coast Range Reserve, California	Jill Banfield	Illumina HiSeq 2500-1TB	0	1832253883	3838122
Q1159592.51	3300005542	734	209	Surface soil microbial communities from Centralia Pennsylvania, which are recovering from an underground coalmine fire.	Surface soil microbial communities from Centralia Pennsylvania, which are recovering from an underground coalmine fire - Coalmine Soil_Cen04_05102014_R1	Metagenome Analysis	Primary	Metagenome Standard Draft	Metagenome Analysis	No	Unclassified	Unclassified	Soil	Surface soil microbial communities from Centralia Pennsylvania, which are recovering from an underground coalmine fire.	Unclassified	Soil	Surface soil	Centralia Soil	Ashley Shade	Illumina HiSeq 2500-1TB	Unclassified	2492768146	7220624
Q3300020924.1	3300001546	514	209	Forest soil microbial communities from multiple locations in Canada and USA	Forest soil microbial communities from Algoma, Ontario, Canada - Jack Pine, Ontario site 1_JW_OM2H0_O1	Metagenome Analysis	Primary	Metagenome Standard Draft	Metagenome Analysis	No	Loam	Forest soil	Soil	Forest soil microbial communities from multiple locations in Canada and USA	Loam	Soil	Forest soil	Algoma, Ontario, Canada	William Mohn	Illumina HiSeq 2000, Illumina HiSeq 2500	Forest soil	377687899	975477
Q1159581.9	3300012924	545	210	Vadose zone soil and rhizosphere microbial communities from the Eel River Critical Zone Observatory, Northern California to study diel carbon cycling	Vadose zone soil fungal communities from Angelo Coast Range Reserve, California, USA - CZODoug2_1_16fungal (Illumina Assembly)	Metagenome Analysis	Reanalysis	Metagenome Draft	Metagenome Analysis	No	Unclassified	Unclassified	Soil	Vadose zone soil and rhizosphere microbial communities from the Eel River Critical Zone Observatory, Northern California to study diel carbon cycling	0	Soil	Vadose zone soil	Soil from Angelo Coast Range Reserve, California	Jill Banfield	Illumina HiSeq 2500-1TB, PacBio RS, PacBio RS II	0	2630281081	5873501
Q1159589.13	3300005542	598	211	Surface soil microbial communities from Centralia Pennsylvania, which are recovering from an underground coalmine fire.	Surface soil microbial communities from Centralia Pennsylvania, which are recovering from an underground coalmine fire - Coalmine Soil_Cen04_05102014_R1	Metagenome Analysis	Primary	Metagenome Standard Draft	Metagenome Analysis	No	Unclassified	Unclassified	Soil	Surface soil microbial communities from Centralia Pennsylvania, which are recovering from an underground coalmine fire.	Unclassified	Soil	Surface soil	Centralia Soil	Ashley Shade	Illumina HiSeq 2500-1TB	Unclassified	2492768146	7220624
Q1159589.34	3300021477	246	211	Forest soil microbial communities from Barre Woods Harvard Forest LTER site, Petersham, Massachusetts, United States	Forest soil microbial communities from Barre Woods Harvard Forest LTER site, Petersham, Massachusetts, United States - Inc-BW-C-4-O	Metagenome Analysis	Primary	Metagenome Standard Draft	Metagenome Analysis	No	Unclassified	Forest Soil	Soil	Forest soil microbial communities from Barre Woods Harvard Forest LTER site, Petersham, Massachusetts, United States	Unclassified	Soil	soil	forest soil	Jeffrey Blanchard	Illumina HiSeq 2500-1TB	Forest Soil	2968654672	6359180
Q1159592.51	3300005467	657	211	Corn, switchgrass and miscanthus rhizosphere microbial communities from Kellogg Biological Station, Michigan, USA	Corn, switchgrass and miscanthus rhizosphere microbial communities from Kellogg Biological Station, Michigan, USA - KBS K5-50-1 metaG	Metagenome Analysis	Primary	Metagenome Standard Draft	Metagenome Analysis	No	Loam	Agricultural Soil	Soil	Corn, switchgrass and miscanthus rhizosphere microbial communities from Kellogg Biological Station, Michigan, USA	Loam	Soil	Corn, switchgrass and miscanthus rhizosphere	Bulk soil	James Tiedje	Illumina HiSeq 2500-1TB	Agricultural Soil	4771019155	12170895
Q1159595.38	3300012189	732	212	Vadose zone soil and rhizosphere microbial communities from the Eel River Critical Zone Observatory, Northern California to study diel carbon cycling	Vadose zone soil microbial communities from Angelo Coast Range Reserve, California, USA - 15con2h1.4A metaG	Metagenome Analysis	Primary	Metagenome Standard Draft	Metagenome Analysis	No	Unclassified	Unclassified	Soil	Vadose zone soil and rhizosphere microbial communities from the Eel River Critical Zone Observatory, Northern California to study diel carbon cycling	0	Soil	Vadose zone soil	Saprolite from Angelo Coast Range Reserve, California	Jill Banfield	Illumina HiSeq 2500-1TB	0	3003117073	6146713
Q1159595.38	3300012582	707	212	Vadose zone soil and rhizosphere microbial communities from the Eel River Critical Zone Observatory, Northern California to study diel carbon cycling	Vadose zone soil microbial communities from Angelo Coast Range Reserve, California, USA - Mad1_20_16 metaG	Metagenome Analysis	Primary	Metagenome Standard Draft	Metagenome Analysis	No	Unclassified	Unclassified	Soil	Vadose zone soil and rhizosphere microbial communities from the Eel River Critical Zone Observatory, Northern California to study diel carbon cycling	0	Soil	Vadose zone soil	Soil from Angelo Coast Range Reserve, California	Jill Banfield	Illumina HiSeq 2500-1TB	0	1690119896	3406829
Q1159595.38	3300012944	715	213	Vadose zone soil and rhizosphere microbial communities from the Eel River Critical Zone Observatory, Northern California to study diel carbon cycling	Vadose zone soil fungal communities from Angelo Coast Range Reserve, California, USA - CZODoug1_16fungal (Illumina Assembly)	Metagenome Analysis	Reanalysis	Metagenome Draft	Metagenome Analysis	No	Unclassified	Unclassified	Soil	Vadose zone soil and rhizosphere microbial communities from the Eel River Critical Zone Observatory, Northern California to study diel carbon cycling	0	Soil	Vadose zone soil	Soil from Angelo Coast Range Reserve, California	Jill Banfield	Illumina HiSeq 2500-1TB, PacBio RS, PacBio RS II	0	3114600542	6803583
Q3300021003.3	3300005602	245	213	Soil microbial communities from the Hubbard Brook experimental Forest, New Hampshire, under manipulated climate change conditions.	Reference soil microbial communities from the Hubbard Brook experimental Forest, New Hampshire, USA - Hubbard Brook CCASE Soil Metagenome REF2	Metagenome Analysis	Primary	Metagenome Standard Draft	Metagenome Analysis	No	Loam	Forest Soil	Soil	Soil microbial communities from the Hubbard Brook experimental Forest, New Hampshire, under manipulated climate change conditions.	Loam	Soil	Soil	field soil	Jennifer Talbot	Illumina HiSeq 2500-1TB	Forest Soil	3010894137	8839356
Q1159581.9	3300015242	584	214	Vadose zone soil and rhizosphere microbial communities from the Eel River Critical Zone Observatory, Northern California to study diel carbon cycling	Vadose zone soil fungal communities from Angelo Coast Range Reserve, California, USA - CZODoug2_1_16fungal (Hybrid Assembly)	Metagenome Analysis	Primary	Metagenome Improved Draft	Metagenome Analysis	No	Unclassified	Unclassified	Soil	Vadose zone soil and rhizosphere microbial communities from the Eel River Critical Zone Observatory, Northern California to study diel carbon cycling	0	Soil	Vadose zone soil	Soil from Angelo Coast Range Reserve, California	Jill Banfield	Illumina HiSeq 2500-1TB, PacBio RS, PacBio RS II	0	3175370239	7969596
Q1159592.51	3300010341	724	214	Bog forest soil microbial communities from Calvert Island, British Columbia, Canada	Bog forest soil microbial communities from Calvert Island, British Columbia, Canada - Bog Forest MetaG ECP23OM2	Metagenome Analysis	Primary	Metagenome Standard Draft	Metagenome Analysis	No	Wetlands	Unclassified	Soil	Bog forest soil microbial communities from Calvert Island, British Columbia, Canada	Wetlands	Soil	Bog forest soil	0	William Mohn	Illumina HiSeq 2500-1TB	Unclassified	1731263930	3369782
Q3300020916.5	3300011120	296	214	Forest soil microbial communities from Harvard Forest Long Term Ecological Research (LTER) site in Petersham, MA, for long-term soil warming studies	Combined assembly of Microbial Forest Soil metaT	Combined Assembly	Primary	Co-Assembly - Metagenome Metatranscriptome	Combined Assembly	Yes	Loam	Forest soil	Soil	Forest soil microbial communities from Harvard Forest Long Term Ecological Research (LTER) site in Petersham, MA, for long-term soil warming studies	Loam	Soil	Forest soil	Harvard Forest LTER, Petersham, MA, USA	Jeffrey Blanchard	Illumina HiSeq 2000, Illumina HiSeq 2500	Forest soil	3377985324	7779196
Q1159581.46	3300027738	427	215	Forest soil microbial communities from multiple locations in Canada and USA	Forest soil microbial communities from El Dorado National Forest, California, USA - Mediterranean Blodgett CA OM3_M1 (SPAdes)	Metagenome Analysis	Reanalysis	Metagenome Minimal Draft	Metagenome Analysis	No	Loam	Forest soil	Soil	Forest soil microbial communities from multiple locations in Canada and USA	Loam	Soil	Forest soil	El Dorado National Forest, Georgetown, California, USA	William Mohn	Illumina HiSeq 2000, Illumina HiSeq 2500	Forest soil	584674167	1368390
Q1159581.9	3300011271	414	215	Vadose zone soil and rhizosphere microbial communities from the Eel River Critical Zone Observatory, Northern California to study diel carbon cycling	Vadose zone soil microbial communities from Angelo Coast Range Reserve, California, USA - 15con2h3.4B metaG	Metagenome Analysis	Primary	Metagenome Standard Draft	Metagenome Analysis	No	Unclassified	Unclassified	Soil	Vadose zone soil and rhizosphere microbial communities from the Eel River Critical Zone Observatory, Northern California to study diel carbon cycling	0	Soil	Vadose zone soil	Saprolite from Angelo Coast Range Reserve, California	Jill Banfield	Illumina HiSeq 2500-1TB	0	2622369115	5336497
Q1159589.13	3300005537	677	215	Surface soil microbial communities from Centralia Pennsylvania, which are recovering from an underground coalmine fire.	Surface soil microbial communities from Centralia Pennsylvania, which are recovering from an underground coalmine fire - Coalmine Soil_Cen01_05102014_R1	Metagenome Analysis	Primary	Metagenome Standard Draft	Metagenome Analysis	No	Unclassified	Unclassified	Soil	Surface soil microbial communities from Centralia Pennsylvania, which are recovering from an underground coalmine fire.	Unclassified	Soil	Surface soil	Centralia Soil	Ashley Shade	Illumina HiSeq 2500-1TB	Unclassified	2437071457	6432437
Q1159589.34	3300027895	287	215	Forest soil microbial communities from multiple locations in Canada and USA	Forest soil microbial communities from Algoma, Ontario, Canada - Jack Pine, Ontario site 1_JW_OM2H0_O1 (SPAdes)	Metagenome Analysis	Reanalysis	Metagenome Standard Draft	Metagenome Analysis	No	Loam	Forest soil	Soil	Forest soil microbial communities from multiple locations in Canada and USA	Loam	Soil	Forest soil	Algoma, Ontario, Canada	William Mohn	Illumina HiSeq 2000, Illumina HiSeq 2500	Forest soil	2023984978	4353140
Q1159589.13	3300005536	680	216	Corn, switchgrass and miscanthus rhizosphere microbial communities from Kellogg Biological Station, Michigan, USA	Corn, switchgrass and miscanthus rhizosphere microbial communities from Kellogg Biological Station, Michigan, USA - KBS K1-50-1 metaG	Metagenome Analysis	Primary	Metagenome Standard Draft	Metagenome Analysis	No	Loam	Agricultural Soil	Soil	Corn, switchgrass and miscanthus rhizosphere microbial communities from Kellogg Biological Station, Michigan, USA	Loam	Soil	Corn, switchgrass and miscanthus rhizosphere	Bulk soil	James Tiedje	Illumina HiSeq 2500-1TB	Agricultural Soil	4876010569	13092455
Q1159589.24	3300014501	644	216	Permafrost microbial communities from Stordalen Mire, Sweden	Permafrost microbial communities from Stordalen Mire, Sweden - P3-2 metaG (Illumina Assembly)	Metagenome Analysis	Reanalysis	Metagenome Draft	Metagenome Analysis	No	Wetlands	Permafrost	Soil	Permafrost microbial communities from Stordalen Mire, Sweden	Wetlands	Soil	Permafrost	Mire palsa	Virginia Rich	Illumina HiSeq 2500-1TB, PacBio RS II	Permafrost	5023069248	9077686
Q1159592.69	3300012202	577	216	Vadose zone soil and rhizosphere microbial communities from the Eel River Critical Zone Observatory, Northern California to study diel carbon cycling	Vadose zone soil microbial communities from Angelo Coast Range Reserve, California, USA - Mad1_115_16 metaG	Metagenome Analysis	Primary	Metagenome Standard Draft	Metagenome Analysis	No	Unclassified	Unclassified	Soil	Vadose zone soil and rhizosphere microbial communities from the Eel River Critical Zone Observatory, Northern California to study diel carbon cycling	0	Soil	Vadose zone soil	Soil from Angelo Coast Range Reserve, California	Jill Banfield	Illumina HiSeq 2500-1TB	0	2670272702	5556162
Q1159595.38	3300012205	765	216	Vadose zone soil and rhizosphere microbial communities from the Eel River Critical Zone Observatory, Northern California to study diel carbon cycling	Vadose zone soil microbial communities from Angelo Coast Range Reserve, California, USA - Mad1_100_16 metaG	Metagenome Analysis	Primary	Metagenome Standard Draft	Metagenome Analysis	No	Unclassified	Unclassified	Soil	Vadose zone soil and rhizosphere microbial communities from the Eel River Critical Zone Observatory, Northern California to study diel carbon cycling	0	Soil	Vadose zone soil	Soil from Angelo Coast Range Reserve, California	Jill Banfield	Illumina HiSeq 2500-1TB	0	2704279644	5523459
Q1159595.38	3300012923	730	216	Vadose zone soil and rhizosphere microbial communities from the Eel River Critical Zone Observatory, Northern California to study diel carbon cycling	Vadose zone soil microbial communities from Angelo Coast Range Reserve, California, USA - Mad1_40_16 metaG	Metagenome Analysis	Primary	Metagenome Standard Draft	Metagenome Analysis	No	Unclassified	Unclassified	Soil	Vadose zone soil and rhizosphere microbial communities from the Eel River Critical Zone Observatory, Northern California to study diel carbon cycling	0	Soil	Vadose zone soil	Soil from Angelo Coast Range Reserve, California	Jill Banfield	Illumina HiSeq 2500-1TB	0	2773006990	5555209
Q1159592.18	3300011120	358	217	Forest soil microbial communities from Harvard Forest Long Term Ecological Research (LTER) site in Petersham, MA, for long-term soil warming studies	Combined assembly of Microbial Forest Soil metaT	Combined Assembly	Primary	Co-Assembly - Metagenome Metatranscriptome	Combined Assembly	Yes	Loam	Forest soil	Soil	Forest soil microbial communities from Harvard Forest Long Term Ecological Research (LTER) site in Petersham, MA, for long-term soil warming studies	Loam	Soil	Forest soil	Harvard Forest LTER, Petersham, MA, USA	Jeffrey Blanchard	Illumina HiSeq 2000, Illumina HiSeq 2500	Forest soil	3377985324	7779196
Q1159592.51	3300005610	675	217	Soil microbial communities from the Hubbard Brook experimental Forest, New Hampshire, under manipulated climate change conditions.	Warmed soil microbial communities from the Hubbard Brook experimental Forest, New Hampshire - Hubbard Brook CCASE Soil Metagenome WRM 3	Metagenome Analysis	Primary	Metagenome Standard Draft	Metagenome Analysis	No	Loam	Forest Soil	Soil	Soil microbial communities from the Hubbard Brook experimental Forest, New Hampshire, under manipulated climate change conditions.	Loam	Soil	Soil	field soil	Jennifer Talbot	Illumina HiSeq 2500-1TB	Forest Soil	2350827815	7040562
Q3300020743.1	3300009522	562	217	Peatlands soil microbial communities from Germany and Austria, that are sulfate reducing	Peat soil microbial communities from Weissenstadt, Germany - Sb_50d_5_LS metaG	Metagenome Analysis	Primary	Metagenome Minimal Draft	Metagenome Analysis	No	Unclassified	Unclassified	Soil	Peatlands soil microbial communities from Germany and Austria, that are sulfate reducing	Unclassified	Soil	Peatlands soil	Peat soil slurry incubation	Michael Pester	Illumina HiSeq 2500-1TB	Unclassified	779948100	1435857
Q1159581.46	3300012362	832	218	Vadose zone soil and rhizosphere microbial communities from the Eel River Critical Zone Observatory, Northern California to study diel carbon cycling	Vadose zone soil microbial communities from Angelo Coast Range Reserve, California, USA - Mad1_80_16 metaG	Metagenome Analysis	Primary	Metagenome Standard Draft	Metagenome Analysis	No	Unclassified	Unclassified	Soil	Vadose zone soil and rhizosphere microbial communities from the Eel River Critical Zone Observatory, Northern California to study diel carbon cycling	0	Soil	Vadose zone soil	Soil from Angelo Coast Range Reserve, California	Jill Banfield	Illumina HiSeq 2500-1TB	0	2926462798	5969022
Q1159592.69	3300002917	495	218	Grasslands soil microbial communities from the Angelo Coastal Reserve, California, USA	Grasslands soil microbial communities from the Angelo Coastal Reserve, California, USA - Sample 9_17_2013_100cm	Metagenome Analysis	Primary	Metagenome Standard Draft	Metagenome Analysis	No	Unclassified	Grasslands	Soil	Grasslands soil microbial communities from the Angelo Coastal Reserve, California, USA	Unclassified	Soil	Grasslands soil	Laytonville, California, USA	Jill Banfield	Illumina HiSeq 2000, Illumina HiSeq 2500, Illumina HiSeq 2500-Rapid	Grasslands	757346763	1678570
Q1159595.38	3300012203	730	218	Vadose zone soil and rhizosphere microbial communities from the Eel River Critical Zone Observatory, Northern California to study diel carbon cycling	Vadose zone soil microbial communities from Angelo Coast Range Reserve, California, USA - czorhiz3.16 metaG	Metagenome Analysis	Primary	Metagenome Standard Draft	Metagenome Analysis	No	Unclassified	Unclassified	Soil	Vadose zone soil and rhizosphere microbial communities from the Eel River Critical Zone Observatory, Northern California to study diel carbon cycling	0	Soil	Vadose zone soil	Soil from Angelo Coast Range Reserve, California	Jill Banfield	Illumina HiSeq 2500-1TB	0	2589591295	5382654
Q1159592.19	3300011120	456	219	Forest soil microbial communities from Harvard Forest Long Term Ecological Research (LTER) site in Petersham, MA, for long-term soil warming studies	Combined assembly of Microbial Forest Soil metaT	Combined Assembly	Primary	Co-Assembly - Metagenome Metatranscriptome	Combined Assembly	Yes	Loam	Forest soil	Soil	Forest soil microbial communities from Harvard Forest Long Term Ecological Research (LTER) site in Petersham, MA, for long-term soil warming studies	Loam	Soil	Forest soil	Harvard Forest LTER, Petersham, MA, USA	Jeffrey Blanchard	Illumina HiSeq 2000, Illumina HiSeq 2500	Forest soil	3377985324	7779196
Q1159595.38	3300009089	726	219	Vadose zone soil and rhizosphere microbial communities from the Eel River Critical Zone Observatory, Northern California to study diel carbon cycling	Vadose zone soil microbial communities from the Eel River Critical Zone Observatory, Northern California, USA - CZOApr15con2H1.8 metaG	Metagenome Analysis	Primary	Metagenome Standard Draft	Metagenome Analysis	No	Unclassified	Unclassified	Soil	Vadose zone soil and rhizosphere microbial communities from the Eel River Critical Zone Observatory, Northern California to study diel carbon cycling	Unclassified	Soil	Vadose zone soil	Vadose zone soil	Jill Banfield	Illumina HiSeq 2500-1TB	Unclassified	2678743412	5123091
Q3300020924.3	3300012930	526	219	Vadose zone soil and rhizosphere microbial communities from the Eel River Critical Zone Observatory, Northern California to study diel carbon cycling	Vadose zone soil fungal communities from Angelo Coast Range Reserve, California, USA - CZOMad2_2_16fungal (Illumina Assembly)	Metagenome Analysis	Reanalysis	Metagenome Draft	Metagenome Analysis	No	Unclassified	Unclassified	Soil	Vadose zone soil and rhizosphere microbial communities from the Eel River Critical Zone Observatory, Northern California to study diel carbon cycling	0	Soil	Vadose zone soil	Soil from Angelo Coast Range Reserve, California	Jill Banfield	Illumina HiSeq 2500-1TB, PacBio RS, PacBio RS II	0	3536633475	7439124
Q1159595.38	3300012361	754	220	Vadose zone soil and rhizosphere microbial communities from the Eel River Critical Zone Observatory, Northern California to study diel carbon cycling	Vadose zone soil microbial communities from Angelo Coast Range Reserve, California, USA - Mad1_60_16 metaG	Metagenome Analysis	Primary	Metagenome Standard Draft	Metagenome Analysis	No	Unclassified	Unclassified	Soil	Vadose zone soil and rhizosphere microbial communities from the Eel River Critical Zone Observatory, Northern California to study diel carbon cycling	0	Soil	Vadose zone soil	Soil from Angelo Coast Range Reserve, California	Jill Banfield	Illumina HiSeq 2500-1TB	0	2764741931	5758013
Q3300020924.3	3300012926	527	220	Vadose zone soil and rhizosphere microbial communities from the Eel River Critical Zone Observatory, Northern California to study diel carbon cycling	Vadose zone soil fungal communities from Angelo Coast Range Reserve, California, USA - CZOMad1_1_16fungal (Illumina Assembly)	Metagenome Analysis	Reanalysis	Metagenome Draft	Metagenome Analysis	No	Unclassified	Unclassified	Soil	Vadose zone soil and rhizosphere microbial communities from the Eel River Critical Zone Observatory, Northern California to study diel carbon cycling	0	Soil	Vadose zone soil	Soil from Angelo Coast Range Reserve, California	Jill Banfield	Illumina HiSeq 2500-1TB, PacBio RS, PacBio RS II	0	2920460397	6353879
Q1159592.29	3300014489	500	221	Permafrost microbial communities from Stordalen Mire, Sweden	Permafrost microbial communities from Stordalen Mire, Sweden - 812P2M metaG	Metagenome Analysis	Primary	Metagenome Standard Draft	Metagenome Analysis	0	Wetlands	Permafrost	Soil	Permafrost microbial communities from Stordalen Mire, Sweden	Wetlands	Soil	Palsa	Mire palsa	Virginia Rich	Illumina HiSeq 2500-1TB	Permafrost	1273541279	2409184
Q1159595.38	3300009088	733	222	Vadose zone soil and rhizosphere microbial communities from the Eel River Critical Zone Observatory, Northern California to study diel carbon cycling	Vadose zone soil microbial communities from the Eel River Critical Zone Observatory, Northern California, USA - CZOApr15con2H3.8 metaG	Metagenome Analysis	Primary	Metagenome Standard Draft	Metagenome Analysis	No	Unclassified	Unclassified	Soil	Vadose zone soil and rhizosphere microbial communities from the Eel River Critical Zone Observatory, Northern California to study diel carbon cycling	Unclassified	Soil	Vadose zone soil	Vadose zone soil	Jill Banfield	Illumina HiSeq 2500-1TB	Unclassified	2387382994	4715001
Q1159595.38	3300015264	765	222	Vadose zone soil and rhizosphere microbial communities from the Eel River Critical Zone Observatory, Northern California to study diel carbon cycling	Vadose zone soil fungal communities from Angelo Coast Range Reserve, California, USA - CZOMad2_1_16fungal (Hybrid Assembly)	Metagenome Analysis	Primary	Metagenome Improved Draft	Metagenome Analysis	No	Unclassified	Unclassified	Soil	Vadose zone soil and rhizosphere microbial communities from the Eel River Critical Zone Observatory, Northern California to study diel carbon cycling	0	Soil	Vadose zone soil	Soil from Angelo Coast Range Reserve, California	Jill Banfield	Illumina HiSeq 2500-1TB, PacBio RS, PacBio RS II	0	4038255823	9843298
Q3300020924.1	3300001471	495	222	Forest soil microbial communities from multiple locations in Canada and USA	Forest soil microbial communities from Algoma, Ontario, Canada - Jack Pine, Ontario site 1_JW_Ref_O2	Metagenome Analysis	Primary	Metagenome Standard Draft	Metagenome Analysis	No	Loam	Forest soil	Soil	Forest soil microbial communities from multiple locations in Canada and USA	Loam	Soil	Forest soil	Algoma, Ontario, Canada	William Mohn	Illumina HiSeq 2000, Illumina HiSeq 2500	Forest soil	529735656	1435191
Q1159595.38	3300012362	751	224	Vadose zone soil and rhizosphere microbial communities from the Eel River Critical Zone Observatory, Northern California to study diel carbon cycling	Vadose zone soil microbial communities from Angelo Coast Range Reserve, California, USA - Mad1_80_16 metaG	Metagenome Analysis	Primary	Metagenome Standard Draft	Metagenome Analysis	No	Unclassified	Unclassified	Soil	Vadose zone soil and rhizosphere microbial communities from the Eel River Critical Zone Observatory, Northern California to study diel carbon cycling	0	Soil	Vadose zone soil	Soil from Angelo Coast Range Reserve, California	Jill Banfield	Illumina HiSeq 2500-1TB	0	2926462798	5969022
Q1159589.24	3300010379	676	225	Peatlands soil microbial communities from Germany and Austria, that are sulfate reducing	Sb_50d combined assembly	Combined Assembly	Primary	Combined Assembly	Combined Assembly	Yes	Unclassified	Unclassified	Soil	Peatlands soil microbial communities from Germany and Austria, that are sulfate reducing	Unclassified	Soil	Peatlands soil	Peat soil slurry incubation	Michael Pester	Illumina HiSeq 2500-1TB	Unclassified	8407134150	15835846
Q1159592.18	3300005602	598	225	Soil microbial communities from the Hubbard Brook experimental Forest, New Hampshire, under manipulated climate change conditions.	Reference soil microbial communities from the Hubbard Brook experimental Forest, New Hampshire, USA - Hubbard Brook CCASE Soil Metagenome REF2	Metagenome Analysis	Primary	Metagenome Standard Draft	Metagenome Analysis	No	Loam	Forest Soil	Soil	Soil microbial communities from the Hubbard Brook experimental Forest, New Hampshire, under manipulated climate change conditions.	Loam	Soil	Soil	field soil	Jennifer Talbot	Illumina HiSeq 2500-1TB	Forest Soil	3010894137	8839356
Q1159595.38	3300009038	737	225	Vadose zone soil and rhizosphere microbial communities from the Eel River Critical Zone Observatory, Northern California to study diel carbon cycling	Vadose zone soil microbial communities from the Eel River Critical Zone Observatory, Northern California, USA - CZOApr15con2H2.8 metaG	Metagenome Analysis	Primary	Metagenome Standard Draft	Metagenome Analysis	No	Unclassified	Unclassified	Soil	Vadose zone soil and rhizosphere microbial communities from the Eel River Critical Zone Observatory, Northern California to study diel carbon cycling	Unclassified	Soil	Vadose zone soil	Vadose zone soil	Jill Banfield	Illumina HiSeq 2500-1TB	Unclassified	2296201025	4413417
Q1159592.18	3300000567	615	227	Peatlands soil microbial communities from Germany and Austria, that are sulfate reducing	Peat soil microbial communities from Weissenstadt, Germany - SII-2010	Metagenome Analysis	Primary	Metagenome Standard Draft	Metagenome Analysis	0	Unclassified	Unclassified	Soil	Peatlands soil microbial communities from Germany and Austria, that are sulfate reducing	Unclassified	Soil	Peatlands soil	Peat soil	Michael Pester	Illumina HiSeq 2000, Illumina HiSeq 2500	Unclassified	729508221	1535544
Q1159595.38	3300011269	762	227	Vadose zone soil and rhizosphere microbial communities from the Eel River Critical Zone Observatory, Northern California to study diel carbon cycling	Vadose zone soil microbial communities from Angelo Coast Range Reserve, California, USA - 15con2h3.4A metaG	Metagenome Analysis	Primary	Metagenome Standard Draft	Metagenome Analysis	No	Unclassified	Unclassified	Soil	Vadose zone soil and rhizosphere microbial communities from the Eel River Critical Zone Observatory, Northern California to study diel carbon cycling	0	Soil	Vadose zone soil	Saprolite from Angelo Coast Range Reserve, California	Jill Banfield	Illumina HiSeq 2500-1TB	0	2414379661	4899776
Q1159595.38	3300012685	755	227	Vadose zone soil and rhizosphere microbial communities from the Eel River Critical Zone Observatory, Northern California to study diel carbon cycling	Vadose zone soil microbial communities from Angelo Coast Range Reserve, California, USA - czorhiz1.16 metaG	Metagenome Analysis	Primary	Metagenome Standard Draft	Metagenome Analysis	No	Unclassified	Unclassified	Soil	Vadose zone soil and rhizosphere microbial communities from the Eel River Critical Zone Observatory, Northern California to study diel carbon cycling	0	Soil	Vadose zone soil	Soil from Angelo Coast Range Reserve, California	Jill Banfield	Illumina HiSeq 2500-1TB	0	2053499065	4145586
Q1159592.19	3300011270	629	229	Vadose zone soil and rhizosphere microbial communities from the Eel River Critical Zone Observatory, Northern California to study diel carbon cycling	Vadose zone soil microbial communities from Angelo Coast Range Reserve, California, USA - 15con2h2.4B metaG	Metagenome Analysis	Primary	Metagenome Standard Draft	Metagenome Analysis	No	Unclassified	Unclassified	Soil	Vadose zone soil and rhizosphere microbial communities from the Eel River Critical Zone Observatory, Northern California to study diel carbon cycling	0	Soil	Vadose zone soil	Saprolite from Angelo Coast Range Reserve, California	Jill Banfield	Illumina HiSeq 2500-1TB	0	2432784074	4807984
Q1159592.51	3300005435	708	229	Corn, switchgrass and miscanthus rhizosphere microbial communities from Kellogg Biological Station, Michigan, USA	Corn, switchgrass and miscanthus rhizosphere microbial communities from Kellogg Biological Station, Michigan, USA - LAR L8-3 metaG	Metagenome Analysis	Primary	Metagenome Standard Draft	Metagenome Analysis	No	Loam	Agricultural Soil	Soil	Corn, switchgrass and miscanthus rhizosphere microbial communities from Kellogg Biological Station, Michigan, USA	Loam	Soil	Agricultural soil	Bulk soil	James Tiedje	Illumina HiSeq 2500-1TB	Agricultural Soil	5267213981	13703664
Q1159595.38	3300012922	766	229	Vadose zone soil and rhizosphere microbial communities from the Eel River Critical Zone Observatory, Northern California to study diel carbon cycling	Vadose zone soil microbial communities from Angelo Coast Range Reserve, California, USA - czobulk1.16 metaG	Metagenome Analysis	Primary	Metagenome Standard Draft	Metagenome Analysis	No	Unclassified	Unclassified	Soil	Vadose zone soil and rhizosphere microbial communities from the Eel River Critical Zone Observatory, Northern California to study diel carbon cycling	0	Soil	Vadose zone soil	Soil from Angelo Coast Range Reserve, California	Jill Banfield	Illumina HiSeq 2500-1TB	0	2508621050	5017528
Q3300020779.3	3300005458	463	229	Corn, switchgrass and miscanthus rhizosphere microbial communities from Kellogg Biological Station, Michigan, USA	Corn rhizosphere microbial communities from Kellogg Biological Station, Michigan, USA - KBS C8-3B metaG	Metagenome Analysis	Primary	Metagenome Standard Draft	Metagenome Analysis	No	Loam	Agricultural Soil	Soil	Corn, switchgrass and miscanthus rhizosphere microbial communities from Kellogg Biological Station, Michigan, USA	Loam	Soil	Corn rhizosphere	Bulk soil	James Tiedje	Illumina HiSeq 2500-1TB	Agricultural Soil	4536690544	11430300
Q3300021040.2	3300005610	385	229	Soil microbial communities from the Hubbard Brook experimental Forest, New Hampshire, under manipulated climate change conditions.	Warmed soil microbial communities from the Hubbard Brook experimental Forest, New Hampshire - Hubbard Brook CCASE Soil Metagenome WRM 3	Metagenome Analysis	Primary	Metagenome Standard Draft	Metagenome Analysis	No	Loam	Forest Soil	Soil	Soil microbial communities from the Hubbard Brook experimental Forest, New Hampshire, under manipulated climate change conditions.	Loam	Soil	Soil	field soil	Jennifer Talbot	Illumina HiSeq 2500-1TB	Forest Soil	2350827815	7040562
Q1159595.38	3300012202	766	230	Vadose zone soil and rhizosphere microbial communities from the Eel River Critical Zone Observatory, Northern California to study diel carbon cycling	Vadose zone soil microbial communities from Angelo Coast Range Reserve, California, USA - Mad1_115_16 metaG	Metagenome Analysis	Primary	Metagenome Standard Draft	Metagenome Analysis	No	Unclassified	Unclassified	Soil	Vadose zone soil and rhizosphere microbial communities from the Eel River Critical Zone Observatory, Northern California to study diel carbon cycling	0	Soil	Vadose zone soil	Soil from Angelo Coast Range Reserve, California	Jill Banfield	Illumina HiSeq 2500-1TB	0	2670272702	5556162
Q3300020743.1	3300001082	461	230	Forest soil microbial communities from multiple locations in Canada and USA	Forest soil microbial communities from Thunder Bay, Ontario, Canada - Black Spruce, Ontario site 2_A8_OM1_O3	Metagenome Analysis	Primary	Metagenome Standard Draft	Metagenome Analysis	0	Loam	Forest soil	Soil	Forest soil microbial communities from multiple locations in Canada and USA	Loam	Soil	Forest soil	Thunder Bay, Ontario, Canada	William Mohn	Illumina HiSeq 2000, Illumina HiSeq 2500	Forest soil	35803705	86245
Q1159592.29	3300001131	539	231	Forest soil microbial communities from multiple locations in Canada and USA	Forest soil microbial communities from Thunder Bay, Ontario, Canada - Black Spruce, Ontario site 2_A8_Ref_O1	Metagenome Analysis	Primary	Metagenome Standard Draft	Metagenome Analysis	0	Loam	Forest soil	Soil	Forest soil microbial communities from multiple locations in Canada and USA	Loam	Soil	Forest soil	Thunder Bay, Ontario, Canada	William Mohn	Illumina HiSeq 2000, Illumina HiSeq 2500	Forest soil	114612556	275935
Q1159595.38	3300003505	347	233	Forest soil microbial communities from Harvard Forest Long Term Ecological Research (LTER) site in Petersham, MA, for long-term soil warming studies	Forest soil microbial communities from Harvard Forest LTER, USA - Combined assembly of forest soil metaG samples (ASSEMBLY_DATE=20140924)	Combined Assembly	Primary	Combined Assembly	Combined Assembly	Yes	Loam	Forest soil	Soil	Forest soil microbial communities from Harvard Forest Long Term Ecological Research (LTER) site in Petersham, MA, for long-term soil warming studies	Loam	Soil	Forest soil	Prospect hill, Petersham, MA, USA	Jeffrey Blanchard	Illumina HiSeq 2000, Illumina HiSeq 2500	Forest soil	814320942	1794298
Q1159581.46	3300012357	431	234	Vadose zone soil and rhizosphere microbial communities from the Eel River Critical Zone Observatory, Northern California to study diel carbon cycling	Vadose zone soil microbial communities from Sagehorn Ranch, Mendocino, California, USA - Sage2_R_60_16 metaG	Metagenome Analysis	Primary	Metagenome Standard Draft	Metagenome Analysis	No	Unclassified	Unclassified	Soil	Vadose zone soil and rhizosphere microbial communities from the Eel River Critical Zone Observatory, Northern California to study diel carbon cycling	0	Soil	Vadose zone soil	Soil from Sagehorn Ranch, Mendocino, California	Jill Banfield	Illumina HiSeq 2500-1TB	0	2451936189	4845766
Q1159581.9	3300012925	458	234	Vadose zone soil and rhizosphere microbial communities from the Eel River Critical Zone Observatory, Northern California to study diel carbon cycling	Vadose zone soil fungal communities from Angelo Coast Range Reserve, California, USA - CZODoug3_1_2_16fungal (Illumina Assembly)	Metagenome Analysis	Reanalysis	Metagenome Draft	Metagenome Analysis	No	Unclassified	Unclassified	Soil	Vadose zone soil and rhizosphere microbial communities from the Eel River Critical Zone Observatory, Northern California to study diel carbon cycling	0	Soil	Vadose zone soil	Soil from Angelo Coast Range Reserve, California	Jill Banfield	Illumina HiSeq 2500-1TB, PacBio RS, PacBio RS II	0	2838921756	6232307
Q1159592.19	3300012363	653	234	Vadose zone soil and rhizosphere microbial communities from the Eel River Critical Zone Observatory, Northern California to study diel carbon cycling	Vadose zone soil microbial communities from Angelo Coast Range Reserve, California, USA - 15con2h2.4A metaG	Metagenome Analysis	Primary	Metagenome Standard Draft	Metagenome Analysis	No	Unclassified	Unclassified	Soil	Vadose zone soil and rhizosphere microbial communities from the Eel River Critical Zone Observatory, Northern California to study diel carbon cycling	0	Soil	Vadose zone soil	Saprolite from Angelo Coast Range Reserve, California	Jill Banfield	Illumina HiSeq 2500-1TB	0	3140997049	6252765
Q1159592.19	3300014501	695	234	Permafrost microbial communities from Stordalen Mire, Sweden	Permafrost microbial communities from Stordalen Mire, Sweden - P3-2 metaG (Illumina Assembly)	Metagenome Analysis	Reanalysis	Metagenome Draft	Metagenome Analysis	No	Wetlands	Permafrost	Soil	Permafrost microbial communities from Stordalen Mire, Sweden	Wetlands	Soil	Permafrost	Mire palsa	Virginia Rich	Illumina HiSeq 2500-1TB, PacBio RS II	Permafrost	5023069248	9077686
Q1159592.69	3300012926	637	234	Vadose zone soil and rhizosphere microbial communities from the Eel River Critical Zone Observatory, Northern California to study diel carbon cycling	Vadose zone soil fungal communities from Angelo Coast Range Reserve, California, USA - CZOMad1_1_16fungal (Illumina Assembly)	Metagenome Analysis	Reanalysis	Metagenome Draft	Metagenome Analysis	No	Unclassified	Unclassified	Soil	Vadose zone soil and rhizosphere microbial communities from the Eel River Critical Zone Observatory, Northern California to study diel carbon cycling	0	Soil	Vadose zone soil	Soil from Angelo Coast Range Reserve, California	Jill Banfield	Illumina HiSeq 2500-1TB, PacBio RS, PacBio RS II	0	2920460397	6353879
Q1159592.20	3300014489	519	235	Permafrost microbial communities from Stordalen Mire, Sweden	Permafrost microbial communities from Stordalen Mire, Sweden - 812P2M metaG	Metagenome Analysis	Primary	Metagenome Standard Draft	Metagenome Analysis	0	Wetlands	Permafrost	Soil	Permafrost microbial communities from Stordalen Mire, Sweden	Wetlands	Soil	Palsa	Mire palsa	Virginia Rich	Illumina HiSeq 2500-1TB	Permafrost	1273541279	2409184
Q1159581.46	3300005468	682	236	Corn, switchgrass and miscanthus rhizosphere microbial communities from Kellogg Biological Station, Michigan, USA	Corn, switchgrass and miscanthus rhizosphere microbial communities from Kellogg Biological Station, Michigan, USA - KBS K5-50-2 metaG	Metagenome Analysis	Primary	Metagenome Standard Draft	Metagenome Analysis	No	Loam	Agricultural Soil	Soil	Corn, switchgrass and miscanthus rhizosphere microbial communities from Kellogg Biological Station, Michigan, USA	Loam	Soil	Corn, switchgrass and miscanthus rhizosphere	Bulk soil	James Tiedje	Illumina HiSeq 2500-1TB	Agricultural Soil	5108425512	13019115
Q1159592.19	3300014495	689	236	Permafrost microbial communities from Stordalen Mire, Sweden	Permafrost microbial communities from Stordalen Mire, Sweden - 712P3M metaG	Metagenome Analysis	Primary	Metagenome Standard Draft	Metagenome Analysis	No	Wetlands	Permafrost	Soil	Permafrost microbial communities from Stordalen Mire, Sweden	Wetlands	Soil	Palsa	Mire palsa	Virginia Rich	Illumina HiSeq 2500-1TB	Permafrost	1723979442	3214381
Q1159595.38	3300015245	784	236	Vadose zone soil and rhizosphere microbial communities from the Eel River Critical Zone Observatory, Northern California to study diel carbon cycling	Vadose zone soil fungal communities from Angelo Coast Range Reserve, California, USA - CZODoug1_16fungal (Hybrid Assembly)	Metagenome Analysis	Primary	Metagenome Improved Draft	Metagenome Analysis	No	Unclassified	Unclassified	Soil	Vadose zone soil and rhizosphere microbial communities from the Eel River Critical Zone Observatory, Northern California to study diel carbon cycling	0	Soil	Vadose zone soil	Soil from Angelo Coast Range Reserve, California	Jill Banfield	Illumina HiSeq 2500-1TB, PacBio RS, PacBio RS II	0	3903809475	9758165
Q3300021030.1	3300010399	648	236	Terrestrial soil microbial communities with and without Nitrogen fertilizer from Kellogg Biological Station, Michigan, USA	Terrestrial soil microbial communities with excess Nitrogen fertilizer from Kellogg Biological Station, Michigan, USA - KB3-175-3	Metagenome Analysis	Primary	Metagenome Standard Draft	Metagenome Analysis	No	Unclassified	Unclassified	Soil	Terrestrial soil microbial communities with and without Nitrogen fertilizer from Kellogg Biological Station, Michigan, USA	0	Soil	Terrestrial soil	both Bulk and Rhizosphere soil	James Tiedje	Illumina HiSeq 2500-1TB	0	5338708425	11914595
Q1159581.9	3300021479	399	238	Forest soil microbial communities from Barre Woods Harvard Forest LTER site, Petersham, Massachusetts, United States	Forest soil microbial communities from Barre Woods Harvard Forest LTER site, Petersham, Massachusetts, United States - Inc-BW-C-4-M	Metagenome Analysis	Primary	Metagenome Standard Draft	Metagenome Analysis	No	Unclassified	Forest Soil	Soil	Forest soil microbial communities from Barre Woods Harvard Forest LTER site, Petersham, Massachusetts, United States	Unclassified	Soil	soil	forest soil	Jeffrey Blanchard	Illumina HiSeq 2500-1TB	Forest Soil	3313781571	7071593
Q1159589.34	3300021181	261	238	Forest soil microbial communities from Barre Woods Harvard Forest LTER site, Petersham, Massachusetts, United States	Forest soil microbial communities from Barre Woods Harvard Forest LTER site, Petersham, Massachusetts, United States - Inc-BW-C-19-O	Metagenome Analysis	Primary	Metagenome Standard Draft	Metagenome Analysis	No	Unclassified	Forest Soil	Soil	Forest soil microbial communities from Barre Woods Harvard Forest LTER site, Petersham, Massachusetts, United States	Unclassified	Soil	soil	forest soil	Jeffrey Blanchard	Illumina HiSeq 2500-1TB	Forest Soil	3315190220	7221899
Q1159595.38	3300011271	748	238	Vadose zone soil and rhizosphere microbial communities from the Eel River Critical Zone Observatory, Northern California to study diel carbon cycling	Vadose zone soil microbial communities from Angelo Coast Range Reserve, California, USA - 15con2h3.4B metaG	Metagenome Analysis	Primary	Metagenome Standard Draft	Metagenome Analysis	No	Unclassified	Unclassified	Soil	Vadose zone soil and rhizosphere microbial communities from the Eel River Critical Zone Observatory, Northern California to study diel carbon cycling	0	Soil	Vadose zone soil	Saprolite from Angelo Coast Range Reserve, California	Jill Banfield	Illumina HiSeq 2500-1TB	0	2622369115	5336497
Q3300020839.2	3300005536	427	238	Corn, switchgrass and miscanthus rhizosphere microbial communities from Kellogg Biological Station, Michigan, USA	Corn, switchgrass and miscanthus rhizosphere microbial communities from Kellogg Biological Station, Michigan, USA - KBS K1-50-1 metaG	Metagenome Analysis	Primary	Metagenome Standard Draft	Metagenome Analysis	No	Loam	Agricultural Soil	Soil	Corn, switchgrass and miscanthus rhizosphere microbial communities from Kellogg Biological Station, Michigan, USA	Loam	Soil	Corn, switchgrass and miscanthus rhizosphere	Bulk soil	James Tiedje	Illumina HiSeq 2500-1TB	Agricultural Soil	4876010569	13092455
Q1159581.46	3300029636	260	239	Forest soil microbial communities from Barre Woods Harvard Forest LTER site, Petersham, Massachusetts, United States	Metatranscriptome of lab incubated forest soil microbial communities from Barre Woods Harvard Forest LTER site, Petersham, Massachusetts, United States - Inc-BW-H-2-M (Metagenome Metatranscriptome)	Metatranscriptome Analysis	Primary	Metagenome Metatranscriptome	Metatranscriptome Analysis	0	Unclassified	Forest Soil	Soil	Forest soil microbial communities from Barre Woods Harvard Forest LTER site, Petersham, Massachusetts, United States	Unclassified	Soil	soil	forest soil	Jeffrey Blanchard	Illumina HiSeq 2500-1TB	Forest Soil	1253911550	2689971
Q1159592.15	3300012202	691	239	Vadose zone soil and rhizosphere microbial communities from the Eel River Critical Zone Observatory, Northern California to study diel carbon cycling	Vadose zone soil microbial communities from Angelo Coast Range Reserve, California, USA - Mad1_115_16 metaG	Metagenome Analysis	Primary	Metagenome Standard Draft	Metagenome Analysis	No	Unclassified	Unclassified	Soil	Vadose zone soil and rhizosphere microbial communities from the Eel River Critical Zone Observatory, Northern California to study diel carbon cycling	0	Soil	Vadose zone soil	Soil from Angelo Coast Range Reserve, California	Jill Banfield	Illumina HiSeq 2500-1TB	0	2670272702	5556162
Q1159592.19	3300001180	617	239	Forest soil microbial communities from multiple locations in Canada and USA	Forest soil microbial communities from Thunder Bay, Ontario, Canada - Black Spruce, Ontario site 2_A8_OM2_M3	Metagenome Analysis	Primary	Metagenome Standard Draft	Metagenome Analysis	0	Loam	Forest soil	Soil	Forest soil microbial communities from multiple locations in Canada and USA	Loam	Soil	Forest soil	Thunder Bay, Ontario, Canada	William Mohn	Illumina HiSeq 2000, Illumina HiSeq 2500	Forest soil	53220358	150117
Q1159592.19	3300006176	754	239	Soil microbial communities from the Hubbard Brook experimental Forest, New Hampshire, under manipulated climate change conditions.	Warmed and freeze-thawed soil microbial communities from the Hubbard Brook experimental Forest, New Hampshire - Hubbard Brook CCASE Soil Metagenome WFT 5	Metagenome Analysis	Primary	Metagenome Standard Draft	Metagenome Analysis	No	Loam	Forest Soil	Soil	Soil microbial communities from the Hubbard Brook experimental Forest, New Hampshire, under manipulated climate change conditions.	Loam	Soil	Soil	field soil	Jennifer Talbot	Illumina HiSeq 2500-1TB	Forest Soil	4941882266	13742264
Q1159592.51	3300005712	623	240	Soil microbial communities from the Hubbard Brook experimental Forest, New Hampshire, under manipulated climate change conditions.	Warmed soil microbial communities from the Hubbard Brook experimental Forest, New Hampshire - Hubbard Brook CCASE Soil Metagenome WRM 4	Metagenome Analysis	Primary	Metagenome Standard Draft	Metagenome Analysis	No	Loam	Forest Soil	Soil	Soil microbial communities from the Hubbard Brook experimental Forest, New Hampshire, under manipulated climate change conditions.	Loam	Soil	Soil	field soil	Jennifer Talbot	Illumina HiSeq 2500-1TB	Forest Soil	2662930472	7958900
Q1159595.11	3300021403	245	240	Forest soil microbial communities from Barre Woods Harvard Forest LTER site, Petersham, Massachusetts, United States	Forest soil microbial communities from Barre Woods Harvard Forest LTER site, Petersham, Massachusetts, United States - Inc-BW-H-2-O	Metagenome Analysis	Primary	Metagenome Standard Draft	Metagenome Analysis	No	Unclassified	Forest Soil	Soil	Forest soil microbial communities from Barre Woods Harvard Forest LTER site, Petersham, Massachusetts, United States	Unclassified	Soil	soil	forest soil	Jeffrey Blanchard	Illumina HiSeq 2500-1TB	Forest Soil	2920850133	6745490
Q1159581.46	3300027855	459	241	Soil microbial communities from the Hubbard Brook experimental Forest, New Hampshire, under manipulated climate change conditions.	Warmed soil microbial communities from the Hubbard Brook experimental Forest, New Hampshire - Hubbard Brook CCASE Soil Metagenome WRM 3 (SPAdes)	Metagenome Analysis	Reanalysis	Metagenome Standard Draft	Metagenome Analysis	No	Loam	Forest Soil	Soil	Soil microbial communities from the Hubbard Brook experimental Forest, New Hampshire, under manipulated climate change conditions.	Loam	Soil	Soil	field soil	Jennifer Talbot	Illumina HiSeq 2500-1TB	Forest Soil	1291012102	3103444
Q1159581.9	3300021405	452	241	Forest soil microbial communities from Barre Woods Harvard Forest LTER site, Petersham, Massachusetts, United States	Forest soil microbial communities from Barre Woods Harvard Forest LTER site, Petersham, Massachusetts, United States - Inc-BW-C-7-O	Metagenome Analysis	Primary	Metagenome Standard Draft	Metagenome Analysis	No	Unclassified	Forest Soil	Soil	Forest soil microbial communities from Barre Woods Harvard Forest LTER site, Petersham, Massachusetts, United States	Unclassified	Soil	soil	forest soil	Jeffrey Blanchard	Illumina HiSeq 2500-1TB	Forest Soil	3315596002	7233509
Q1159595.38	3300011270	758	241	Vadose zone soil and rhizosphere microbial communities from the Eel River Critical Zone Observatory, Northern California to study diel carbon cycling	Vadose zone soil microbial communities from Angelo Coast Range Reserve, California, USA - 15con2h2.4B metaG	Metagenome Analysis	Primary	Metagenome Standard Draft	Metagenome Analysis	No	Unclassified	Unclassified	Soil	Vadose zone soil and rhizosphere microbial communities from the Eel River Critical Zone Observatory, Northern California to study diel carbon cycling	0	Soil	Vadose zone soil	Saprolite from Angelo Coast Range Reserve, California	Jill Banfield	Illumina HiSeq 2500-1TB	0	2432784074	4807984
Q1159592.51	3300005439	727	242	Corn, switchgrass and miscanthus rhizosphere microbial communities from Kellogg Biological Station, Michigan, USA	Corn, switchgrass and miscanthus rhizosphere microbial communities from Kellogg Biological Station, Michigan, USA - LAR L5-3 metaG	Metagenome Analysis	Primary	Metagenome Standard Draft	Metagenome Analysis	No	Loam	Agricultural Soil	Soil	Corn, switchgrass and miscanthus rhizosphere microbial communities from Kellogg Biological Station, Michigan, USA	Loam	Soil	Corn, switchgrass and miscanthus rhizosphere	Bulk soil	James Tiedje	Illumina HiSeq 2500-1TB	Agricultural Soil	4687837367	12904272
Q1159592.20	3300001131	545	244	Forest soil microbial communities from multiple locations in Canada and USA	Forest soil microbial communities from Thunder Bay, Ontario, Canada - Black Spruce, Ontario site 2_A8_Ref_O1	Metagenome Analysis	Primary	Metagenome Standard Draft	Metagenome Analysis	0	Loam	Forest soil	Soil	Forest soil microbial communities from multiple locations in Canada and USA	Loam	Soil	Forest soil	Thunder Bay, Ontario, Canada	William Mohn	Illumina HiSeq 2000, Illumina HiSeq 2500	Forest soil	114612556	275935
Q1159592.51	3300006175	771	245	Corn, switchgrass and miscanthus rhizosphere microbial communities from Kellogg Biological Station, Michigan, USA	Corn, switchgrass and miscanthus rhizosphere microbial communities from Kellogg Biological Station, Michigan, USA - LAR L8-1 metaG	Metagenome Analysis	Primary	Metagenome Standard Draft	Metagenome Analysis	No	Loam	Agricultural Soil	Soil	Corn, switchgrass and miscanthus rhizosphere microbial communities from Kellogg Biological Station, Michigan, USA	Loam	Soil	Corn, switchgrass and miscanthus rhizosphere	Bulk soil	James Tiedje	Illumina HiSeq 2500-1TB	Agricultural Soil	4454265680	12881757
Q1159592.51	3300010343	799	245	Bog forest soil microbial communities from Calvert Island, British Columbia, Canada	Bog forest soil microbial communities from Calvert Island, British Columbia, Canada - Bog Forest MetaG ECP23OM1	Metagenome Analysis	Primary	Metagenome Standard Draft	Metagenome Analysis	No	Wetlands	Unclassified	Soil	Bog forest soil microbial communities from Calvert Island, British Columbia, Canada	Wetlands	Soil	Bog forest soil	0	William Mohn	Illumina HiSeq 2500-1TB	Unclassified	1844159588	3693823
Q1159589.34	3300027853	259	246	Soil microbial communities from the Hubbard Brook experimental Forest, New Hampshire, under manipulated climate change conditions.	Reference soil microbial communities from the Hubbard Brook experimental Forest, New Hampshire, USA - Hubbard Brook CCASE Soil Metagenome REF1 (SPAdes)	Metagenome Analysis	Reanalysis	Metagenome Standard Draft	Metagenome Analysis	No	Loam	Forest Soil	Soil	Soil microbial communities from the Hubbard Brook experimental Forest, New Hampshire, under manipulated climate change conditions.	Loam	Soil	Soil	field soil	Jennifer Talbot	Illumina HiSeq 2500-1TB	Forest Soil	1355369122	3053762
Q3300020743.1	3300009839	615	246	Peatlands soil microbial communities from Germany and Austria, that are sulfate reducing	Peat soil microbial communities from Weissenstadt, Germany - Sb_50d_a_PC metaG	Metagenome Analysis	Primary	Metagenome Minimal Draft	Metagenome Analysis	No	Unclassified	Unclassified	Soil	Peatlands soil microbial communities from Germany and Austria, that are sulfate reducing	Unclassified	Soil	Peatlands soil	Peat soil slurry incubation	Michael Pester	Illumina HiSeq 2500-1TB	Unclassified	1364179369	2425143
Q3300021028.3	3300001867	409	247	Forest soil microbial communities from multiple locations in Canada and USA	Texas A ecozone_OM1H0_M2 (Combined assembly for Texas A ecozone Site metagenome samples, ASSEMBLY_DATE=20130705)	Combined Assembly	Primary	0	Combined Assembly	Yes	Loam	Forest soil	Soil	Forest soil microbial communities from multiple locations in Canada and USA	Loam	Soil	Forest soil	Davy Crockett National Forest, Groveton, Texas, USA	William Mohn	Illumina HiSeq 2000, Illumina HiSeq 2500	Forest soil	1152275568	3091078
Q1159589.36	3300011120	310	248	Forest soil microbial communities from Harvard Forest Long Term Ecological Research (LTER) site in Petersham, MA, for long-term soil warming studies	Combined assembly of Microbial Forest Soil metaT	Combined Assembly	Primary	Co-Assembly - Metagenome Metatranscriptome	Combined Assembly	Yes	Loam	Forest soil	Soil	Forest soil microbial communities from Harvard Forest Long Term Ecological Research (LTER) site in Petersham, MA, for long-term soil warming studies	Loam	Soil	Forest soil	Harvard Forest LTER, Petersham, MA, USA	Jeffrey Blanchard	Illumina HiSeq 2000, Illumina HiSeq 2500	Forest soil	3377985324	7779196
Q1159592.51	3300009523	780	249	Peatlands soil microbial communities from Germany and Austria, that are sulfate reducing	Peat soil microbial communities from Weissenstadt, Germany - Sb_50d_8_FC metaG	Metagenome Analysis	Primary	Metagenome Minimal Draft	Metagenome Analysis	No	Unclassified	Unclassified	Soil	Peatlands soil microbial communities from Germany and Austria, that are sulfate reducing	Unclassified	Soil	Peatlands soil	Peat soil slurry incubation	Michael Pester	Illumina HiSeq 2500-1TB	Unclassified	804034670	1461251
Q1159592.69	3300012918	583	249	Vadose zone soil and rhizosphere microbial communities from the Eel River Critical Zone Observatory, Northern California to study diel carbon cycling	Vadose zone soil microbial communities from Angelo Coast Range Reserve, California, USA - czcobulk3.16 metaG	Metagenome Analysis	Primary	Metagenome Standard Draft	Metagenome Analysis	No	Unclassified	Unclassified	Soil	Vadose zone soil and rhizosphere microbial communities from the Eel River Critical Zone Observatory, Northern California to study diel carbon cycling	0	Soil	Vadose zone soil	Soil from Angelo Coast Range Reserve, California	Jill Banfield	Illumina HiSeq 2500-1TB	0	1968663665	4036766
Q1159595.38	3300012363	764	249	Vadose zone soil and rhizosphere microbial communities from the Eel River Critical Zone Observatory, Northern California to study diel carbon cycling	Vadose zone soil microbial communities from Angelo Coast Range Reserve, California, USA - 15con2h2.4A metaG	Metagenome Analysis	Primary	Metagenome Standard Draft	Metagenome Analysis	No	Unclassified	Unclassified	Soil	Vadose zone soil and rhizosphere microbial communities from the Eel River Critical Zone Observatory, Northern California to study diel carbon cycling	0	Soil	Vadose zone soil	Saprolite from Angelo Coast Range Reserve, California	Jill Banfield	Illumina HiSeq 2500-1TB	0	3140997049	6252765
Q1159581.9	3300011120	360	250	Forest soil microbial communities from Harvard Forest Long Term Ecological Research (LTER) site in Petersham, MA, for long-term soil warming studies	Combined assembly of Microbial Forest Soil metaT	Combined Assembly	Primary	Co-Assembly - Metagenome Metatranscriptome	Combined Assembly	Yes	Loam	Forest soil	Soil	Forest soil microbial communities from Harvard Forest Long Term Ecological Research (LTER) site in Petersham, MA, for long-term soil warming studies	Loam	Soil	Forest soil	Harvard Forest LTER, Petersham, MA, USA	Jeffrey Blanchard	Illumina HiSeq 2000, Illumina HiSeq 2500	Forest soil	3377985324	7779196
Q1159581.9	3300015241	534	250	Vadose zone soil and rhizosphere microbial communities from the Eel River Critical Zone Observatory, Northern California to study diel carbon cycling	Vadose zone soil fungal communities from Angelo Coast Range Reserve, California, USA - CZODoug3_1_2_16fungal (Hybrid Assembly)	Metagenome Analysis	Primary	Metagenome Improved Draft	Metagenome Analysis	No	Unclassified	Unclassified	Soil	Vadose zone soil and rhizosphere microbial communities from the Eel River Critical Zone Observatory, Northern California to study diel carbon cycling	0	Soil	Vadose zone soil	Soil from Angelo Coast Range Reserve, California	Jill Banfield	Illumina HiSeq 2500-1TB, PacBio RS, PacBio RS II	0	3207381396	7825421
Q3300021040.2	3300005921	471	250	Soil microbial communities from the Hubbard Brook experimental Forest, New Hampshire, under manipulated climate change conditions.	Warmed and freeze-thawed soil microbial communities from the Hubbard Brook experimental Forest, New Hampshire - Hubbard Brook CCASE Soil Metagenome WFT 6	Metagenome Analysis	Primary	Metagenome Standard Draft	Metagenome Analysis	No	Loam	Forest Soil	Soil	Soil microbial communities from the Hubbard Brook experimental Forest, New Hampshire, under manipulated climate change conditions.	Loam	Soil	Soil	field soil	Jennifer Talbot	Illumina HiSeq 2500-1TB	Forest Soil	2953428149	8571932
Q1159581.33	3300021432	252	251	Forest soil microbial communities from Barre Woods Harvard Forest LTER site, Petersham, Massachusetts, United States	Forest soil microbial communities from Barre Woods Harvard Forest LTER site, Petersham, Massachusetts, United States - Inc-BW-H-2-M	Metagenome Analysis	Primary	Metagenome Standard Draft	Metagenome Analysis	No	Unclassified	Forest Soil	Soil	Forest soil microbial communities from Barre Woods Harvard Forest LTER site, Petersham, Massachusetts, United States	Unclassified	Soil	soil	forest soil	Jeffrey Blanchard	Illumina HiSeq 2500-1TB	Forest Soil	3445496851	7266231
Q1159581.46	3300009090	542	251	Vadose zone soil and rhizosphere microbial communities from the Eel River Critical Zone Observatory, Northern California to study diel carbon cycling	Vadose zone soil microbial communities from the Eel River Critical Zone Observatory, Northern California, USA - CZOApr15con1.8 metaG	Metagenome Analysis	Primary	Metagenome Standard Draft	Metagenome Analysis	No	Unclassified	Unclassified	Soil	Vadose zone soil and rhizosphere microbial communities from the Eel River Critical Zone Observatory, Northern California to study diel carbon cycling	Unclassified	Soil	Vadose zone soil	Vadose zone soil	Jill Banfield	Illumina HiSeq 2500-1TB	Unclassified	2517516031	4898104
Q1159592.51	3300005602	777	252	Soil microbial communities from the Hubbard Brook experimental Forest, New Hampshire, under manipulated climate change conditions.	Reference soil microbial communities from the Hubbard Brook experimental Forest, New Hampshire, USA - Hubbard Brook CCASE Soil Metagenome REF2	Metagenome Analysis	Primary	Metagenome Standard Draft	Metagenome Analysis	No	Loam	Forest Soil	Soil	Soil microbial communities from the Hubbard Brook experimental Forest, New Hampshire, under manipulated climate change conditions.	Loam	Soil	Soil	field soil	Jennifer Talbot	Illumina HiSeq 2500-1TB	Forest Soil	3010894137	8839356
Q1159592.69	3300012922	643	252	Vadose zone soil and rhizosphere microbial communities from the Eel River Critical Zone Observatory, Northern California to study diel carbon cycling	Vadose zone soil microbial communities from Angelo Coast Range Reserve, California, USA - czobulk1.16 metaG	Metagenome Analysis	Primary	Metagenome Standard Draft	Metagenome Analysis	No	Unclassified	Unclassified	Soil	Vadose zone soil and rhizosphere microbial communities from the Eel River Critical Zone Observatory, Northern California to study diel carbon cycling	0	Soil	Vadose zone soil	Soil from Angelo Coast Range Reserve, California	Jill Banfield	Illumina HiSeq 2500-1TB	0	2508621050	5017528
Q1159595.38	3300015241	798	252	Vadose zone soil and rhizosphere microbial communities from the Eel River Critical Zone Observatory, Northern California to study diel carbon cycling	Vadose zone soil fungal communities from Angelo Coast Range Reserve, California, USA - CZODoug3_1_2_16fungal (Hybrid Assembly)	Metagenome Analysis	Primary	Metagenome Improved Draft	Metagenome Analysis	No	Unclassified	Unclassified	Soil	Vadose zone soil and rhizosphere microbial communities from the Eel River Critical Zone Observatory, Northern California to study diel carbon cycling	0	Soil	Vadose zone soil	Soil from Angelo Coast Range Reserve, California	Jill Banfield	Illumina HiSeq 2500-1TB, PacBio RS, PacBio RS II	0	3207381396	7825421
Q3300020743.1	3300009700	631	253	Peatlands soil microbial communities from Germany and Austria, that are sulfate reducing	Peat soil microbial communities from Weissenstadt, Germany - Sb_50d_4_PS metaG	Metagenome Analysis	Primary	Metagenome Minimal Draft	Metagenome Analysis	No	Unclassified	Unclassified	Soil	Peatlands soil microbial communities from Germany and Austria, that are sulfate reducing	Unclassified	Soil	Peatlands soil	Peat soil slurry incubation	Michael Pester	Illumina HiSeq 2500-1TB	Unclassified	1552298103	2807158
Q1159581.46	3300020021	538	254	Groundwater sediment microbial communities from an aquifer adjacent to Colorado River, USA	Soil microbial communities from a riparian zone of the East river system, Colorado, United States ? H2c1	Metagenome Analysis	Primary	Metagenome Standard Draft	Metagenome Analysis	No	Unclassified	Unclassified	Soil	Groundwater sediment microbial communities from an aquifer adjacent to Colorado River, USA	0	Soil	soil	riparian zone	Jill Banfield	Illumina HiSeq 2500-1TB	0	770739456	1449103
Q3300020779.3	3300010371	522	254	Terrestrial soil microbial communities with and without Nitrogen fertilizer from Kellogg Biological Station, Michigan, USA	Terrestrial soil microbial communities with excess Nitrogen fertilizer from Kellogg Biological Station, Michigan, USA - KB3-175-1	Metagenome Analysis	Primary	Metagenome Standard Draft	Metagenome Analysis	No	Unclassified	Unclassified	Soil	Terrestrial soil microbial communities with and without Nitrogen fertilizer from Kellogg Biological Station, Michigan, USA	0	Soil	Terrestrial soil	both Bulk and Rhizosphere soil	James Tiedje	Illumina HiSeq 2500-1TB	0	4854878320	10100282
Q1159589.13	3300005534	672	256	Surface soil microbial communities from Centralia Pennsylvania, which are recovering from an underground coalmine fire.	Surface soil microbial communities from Centralia Pennsylvania, which are recovering from an underground coalmine fire - Coalmine Soil_Cen07_05102014_R1	Metagenome Analysis	Primary	Metagenome Standard Draft	Metagenome Analysis	No	Unclassified	Unclassified	Soil	Surface soil microbial communities from Centralia Pennsylvania, which are recovering from an underground coalmine fire.	Unclassified	Soil	Surface soil	Centralia Soil	Ashley Shade	Illumina HiSeq 2500-1TB	Unclassified	2259971937	6088632
Q1159592.51	3300005541	853	256	Surface soil microbial communities from Centralia Pennsylvania, which are recovering from an underground coalmine fire.	Surface soil microbial communities from Centralia Pennsylvania, which are recovering from an underground coalmine fire - Coalmine Soil_Cen05_05102014_R1	Metagenome Analysis	Primary	Metagenome Standard Draft	Metagenome Analysis	No	Unclassified	Unclassified	Soil	Surface soil microbial communities from Centralia Pennsylvania, which are recovering from an underground coalmine fire.	Unclassified	Soil	Surface soil	Centralia Soil	Ashley Shade	Illumina HiSeq 2500-1TB	Unclassified	2768548087	7752370
Q1159592.51	3300005591	814	256	Soil microbial communities from the Hubbard Brook experimental Forest, New Hampshire, under manipulated climate change conditions.	Reference soil microbial communities from the Hubbard Brook experimental Forest, New Hampshire, USA - Hubbard Brook CCASE Soil Metagenome REF1	Metagenome Analysis	Primary	Metagenome Standard Draft	Metagenome Analysis	No	Loam	Forest Soil	Soil	Soil microbial communities from the Hubbard Brook experimental Forest, New Hampshire, under manipulated climate change conditions.	Loam	Soil	Soil	field soil	Jennifer Talbot	Illumina HiSeq 2500-1TB	Forest Soil	2629695112	7577367
Q1159581.46	3300012096	776	258	Vadose zone soil and rhizosphere microbial communities from the Eel River Critical Zone Observatory, Northern California to study diel carbon cycling	Vadose zone soil microbial communities from Angelo Coast Range Reserve, California, USA - 15con2h1.4B metaG	Metagenome Analysis	Primary	Metagenome Standard Draft	Metagenome Analysis	No	Unclassified	Unclassified	Soil	Vadose zone soil and rhizosphere microbial communities from the Eel River Critical Zone Observatory, Northern California to study diel carbon cycling	0	Soil	Vadose zone soil	Saprolite from Angelo Coast Range Reserve, California	Jill Banfield	Illumina HiSeq 2500-1TB	0	2685513678	5537801
Q1159592.15	3300012361	764	258	Vadose zone soil and rhizosphere microbial communities from the Eel River Critical Zone Observatory, Northern California to study diel carbon cycling	Vadose zone soil microbial communities from Angelo Coast Range Reserve, California, USA - Mad1_60_16 metaG	Metagenome Analysis	Primary	Metagenome Standard Draft	Metagenome Analysis	No	Unclassified	Unclassified	Soil	Vadose zone soil and rhizosphere microbial communities from the Eel River Critical Zone Observatory, Northern California to study diel carbon cycling	0	Soil	Vadose zone soil	Soil from Angelo Coast Range Reserve, California	Jill Banfield	Illumina HiSeq 2500-1TB	0	2764741931	5758013
Q1159592.51	3300006028	815	258	Corn, switchgrass and miscanthus rhizosphere microbial communities from Kellogg Biological Station, Michigan, USA	Corn, switchgrass and miscanthus rhizosphere microbial communities from Kellogg Biological Station, Michigan, USA - LAR L11-3 metaG	Metagenome Analysis	Primary	Metagenome Standard Draft	Metagenome Analysis	No	Loam	Agricultural Soil	Soil	Corn, switchgrass and miscanthus rhizosphere microbial communities from Kellogg Biological Station, Michigan, USA	Loam	Soil	Corn, switchgrass and miscanthus rhizosphere	Bulk soil	James Tiedje	Illumina HiSeq 2500-1TB	Agricultural Soil	4502491703	12308638
Q1159581.46	3300021420	277	259	Forest soil microbial communities from Barre Woods Harvard Forest LTER site, Petersham, Massachusetts, United States	Forest soil microbial communities from Barre Woods Harvard Forest LTER site, Petersham, Massachusetts, United States - Inc-BW-C-12-M	Metagenome Analysis	Primary	Metagenome Standard Draft	Metagenome Analysis	No	Unclassified	Forest Soil	Soil	Forest soil microbial communities from Barre Woods Harvard Forest LTER site, Petersham, Massachusetts, United States	Unclassified	Soil	soil	forest soil	Jeffrey Blanchard	Illumina HiSeq 2500-1TB	Forest Soil	3415481105	7186013
Q1159592.51	3300010339	787	260	Bog forest soil microbial communities from Calvert Island, British Columbia, Canada	Bog forest soil microbial communities from Calvert Island, British Columbia, Canada - Bog Forest MetaG ECP23OM3	Metagenome Analysis	Primary	Metagenome Standard Draft	Metagenome Analysis	No	Wetlands	Unclassified	Soil	Bog forest soil microbial communities from Calvert Island, British Columbia, Canada	Wetlands	Soil	Bog forest soil	0	William Mohn	Illumina HiSeq 2500-1TB	Unclassified	1514286980	2954274
Q1159581.9	3300014501	716	261	Permafrost microbial communities from Stordalen Mire, Sweden	Permafrost microbial communities from Stordalen Mire, Sweden - P3-2 metaG (Illumina Assembly)	Metagenome Analysis	Reanalysis	Metagenome Draft	Metagenome Analysis	No	Wetlands	Permafrost	Soil	Permafrost microbial communities from Stordalen Mire, Sweden	Wetlands	Soil	Permafrost	Mire palsa	Virginia Rich	Illumina HiSeq 2500-1TB, PacBio RS II	Permafrost	5023069248	9077686
Q1159592.51	3300005995	786	261	Permafrost soil microbial communities from the Arctic, to analyse light accelerated degradation of dissolved organic matter (DOM)	Permafrost soil microbial communities from the Arctic, to analyse light accelerated degradation of dissolved organic matter (DOM) - Organic soil replicate 3 DNA2013-050	Metagenome Analysis	Primary	Metagenome Minimal Draft	Metagenome Analysis	No	Wetlands	Permafrost	Soil	Permafrost soil microbial communities from the Arctic, to analyse light accelerated degradation of dissolved organic matter (DOM)	Wetlands	Soil	Soil	soil	Byron Crump	Illumina HiSeq 2500-1TB	Permafrost	1225798732	3464907
Q1159592.69	3300012944	673	261	Vadose zone soil and rhizosphere microbial communities from the Eel River Critical Zone Observatory, Northern California to study diel carbon cycling	Vadose zone soil fungal communities from Angelo Coast Range Reserve, California, USA - CZODoug1_16fungal (Illumina Assembly)	Metagenome Analysis	Reanalysis	Metagenome Draft	Metagenome Analysis	No	Unclassified	Unclassified	Soil	Vadose zone soil and rhizosphere microbial communities from the Eel River Critical Zone Observatory, Northern California to study diel carbon cycling	0	Soil	Vadose zone soil	Soil from Angelo Coast Range Reserve, California	Jill Banfield	Illumina HiSeq 2500-1TB, PacBio RS, PacBio RS II	0	3114600542	6803583
Q1159592.15	3300002245	591	262	Forest soil microbial communities from multiple locations in Canada and USA	Jack Pine, Ontario site 1_JW_OM2H0_M3 (Jack Pine, Ontario combined, ASSEMBLY_DATE=20131027)	Combined Assembly	Primary	0	Combined Assembly	Yes	Loam	Forest soil	Soil	Forest soil microbial communities from multiple locations in Canada and USA	Loam	Soil	Forest soil	Algoma, Ontario, Canada	William Mohn	Illumina HiSeq 2000, Illumina HiSeq 2500	Forest soil	3707359041	9003931
Q1159592.69	3300011271	665	262	Vadose zone soil and rhizosphere microbial communities from the Eel River Critical Zone Observatory, Northern California to study diel carbon cycling	Vadose zone soil microbial communities from Angelo Coast Range Reserve, California, USA - 15con2h3.4B metaG	Metagenome Analysis	Primary	Metagenome Standard Draft	Metagenome Analysis	No	Unclassified	Unclassified	Soil	Vadose zone soil and rhizosphere microbial communities from the Eel River Critical Zone Observatory, Northern California to study diel carbon cycling	0	Soil	Vadose zone soil	Saprolite from Angelo Coast Range Reserve, California	Jill Banfield	Illumina HiSeq 2500-1TB	0	2622369115	5336497
Q1159589.47	3300005541	692	263	Surface soil microbial communities from Centralia Pennsylvania, which are recovering from an underground coalmine fire.	Surface soil microbial communities from Centralia Pennsylvania, which are recovering from an underground coalmine fire - Coalmine Soil_Cen05_05102014_R1	Metagenome Analysis	Primary	Metagenome Standard Draft	Metagenome Analysis	No	Unclassified	Unclassified	Soil	Surface soil microbial communities from Centralia Pennsylvania, which are recovering from an underground coalmine fire.	Unclassified	Soil	Surface soil	Centralia Soil	Ashley Shade	Illumina HiSeq 2500-1TB	Unclassified	2768548087	7752370
Q1159592.51	3300005436	789	265	Corn, switchgrass and miscanthus rhizosphere microbial communities from Kellogg Biological Station, Michigan, USA	Corn, switchgrass and miscanthus rhizosphere microbial communities from Kellogg Biological Station, Michigan, USA - LAR L8-2 metaG	Metagenome Analysis	Primary	Metagenome Standard Draft	Metagenome Analysis	No	Loam	Agricultural Soil	Soil	Corn, switchgrass and miscanthus rhizosphere microbial communities from Kellogg Biological Station, Michigan, USA	Loam	Soil	Corn, switchgrass and miscanthus rhizosphere	Bulk soil	James Tiedje	Illumina HiSeq 2500-1TB	Agricultural Soil	5254297877	13796916
Q3300020743.1	3300005610	594	265	Soil microbial communities from the Hubbard Brook experimental Forest, New Hampshire, under manipulated climate change conditions.	Warmed soil microbial communities from the Hubbard Brook experimental Forest, New Hampshire - Hubbard Brook CCASE Soil Metagenome WRM 3	Metagenome Analysis	Primary	Metagenome Standard Draft	Metagenome Analysis	No	Loam	Forest Soil	Soil	Soil microbial communities from the Hubbard Brook experimental Forest, New Hampshire, under manipulated climate change conditions.	Loam	Soil	Soil	field soil	Jennifer Talbot	Illumina HiSeq 2500-1TB	Forest Soil	2350827815	7040562
Q1159581.46	3300021479	322	266	Forest soil microbial communities from Barre Woods Harvard Forest LTER site, Petersham, Massachusetts, United States	Forest soil microbial communities from Barre Woods Harvard Forest LTER site, Petersham, Massachusetts, United States - Inc-BW-C-4-M	Metagenome Analysis	Primary	Metagenome Standard Draft	Metagenome Analysis	No	Unclassified	Forest Soil	Soil	Forest soil microbial communities from Barre Woods Harvard Forest LTER site, Petersham, Massachusetts, United States	Unclassified	Soil	soil	forest soil	Jeffrey Blanchard	Illumina HiSeq 2500-1TB	Forest Soil	3313781571	7071593
Q1159592.69	3300011269	638	266	Vadose zone soil and rhizosphere microbial communities from the Eel River Critical Zone Observatory, Northern California to study diel carbon cycling	Vadose zone soil microbial communities from Angelo Coast Range Reserve, California, USA - 15con2h3.4A metaG	Metagenome Analysis	Primary	Metagenome Standard Draft	Metagenome Analysis	No	Unclassified	Unclassified	Soil	Vadose zone soil and rhizosphere microbial communities from the Eel River Critical Zone Observatory, Northern California to study diel carbon cycling	0	Soil	Vadose zone soil	Saprolite from Angelo Coast Range Reserve, California	Jill Banfield	Illumina HiSeq 2500-1TB	0	2414379661	4899776
Q3300020779.3	3300005437	458	266	Corn, switchgrass and miscanthus rhizosphere microbial communities from Kellogg Biological Station, Michigan, USA	Corn, switchgrass and miscanthus rhizosphere microbial communities from Kellogg Biological Station, Michigan, USA - LAR L5-2 metaG	Metagenome Analysis	Primary	Metagenome Standard Draft	Metagenome Analysis	No	Loam	Agricultural Soil	Soil	Corn, switchgrass and miscanthus rhizosphere microbial communities from Kellogg Biological Station, Michigan, USA	Loam	Soil	Corn, switchgrass and miscanthus rhizosphere	Bulk soil	James Tiedje	Illumina HiSeq 2500-1TB	Agricultural Soil	3777149543	10836808
Q1159581.9	3300015206	724	267	Metagenomes of Arctic soils	Arctic soil microbial communities from a glacier forefield, Russell Glacier, Kangerlussuaq, Greenland (Sample G8B, Adjacent to main proglacial river, end of transect (Watson river))	Metagenome Analysis	Primary	0	Metagenome Analysis	No	Unclassified	Unclassified	Soil	Metagenomes of Arctic soils	Unclassified	Soil	Glacier forefield soil	Glacier forefield soil	Maisie Nash	Illumina HiSeq	Unclassified	410018759	702093
Q1159581.9	3300001593	696	268	Forest soil microbial communities from multiple locations in Canada and USA	Forest soil microbial communities from Thunder Bay, Ontario, Canada - Black Spruce, Ontario site 2_A8_OM2_M2	Metagenome Analysis	Primary	Metagenome Standard Draft	Metagenome Analysis	No	Loam	Forest soil	Soil	Forest soil microbial communities from multiple locations in Canada and USA	Loam	Soil	Forest soil	Thunder Bay, Ontario, Canada	William Mohn	Illumina HiSeq 2000, Illumina HiSeq 2500	Forest soil	2121184375	5166274
Q1159592.69	3300007258	659	268	Vadose zone soil and rhizosphere microbial communities from the Eel River Critical Zone Observatory, Northern California to study diel carbon cycling	Vadose zone soil and rhizosphere microbial communities from the Eel River Critical Zone Observatory, Northern California to study diel carbon cycling - Rivendell_Oct2014_Saprolite_2_DNA_Bulk_3	Metagenome Analysis	Primary	Metagenome Standard Draft	Metagenome Analysis	No	Unclassified	Unclassified	Soil	Vadose zone soil and rhizosphere microbial communities from the Eel River Critical Zone Observatory, Northern California to study diel carbon cycling	Unclassified	Soil	Vadose zone soil	Vadose zone soil	Jill Banfield	Illumina HiSeq 2500-1TB, PacBio RS, PacBio RS II	Unclassified	900545566	1788967
Q1159592.69	3300011120	419	268	Forest soil microbial communities from Harvard Forest Long Term Ecological Research (LTER) site in Petersham, MA, for long-term soil warming studies	Combined assembly of Microbial Forest Soil metaT	Combined Assembly	Primary	Co-Assembly - Metagenome Metatranscriptome	Combined Assembly	Yes	Loam	Forest soil	Soil	Forest soil microbial communities from Harvard Forest Long Term Ecological Research (LTER) site in Petersham, MA, for long-term soil warming studies	Loam	Soil	Forest soil	Harvard Forest LTER, Petersham, MA, USA	Jeffrey Blanchard	Illumina HiSeq 2000, Illumina HiSeq 2500	Forest soil	3377985324	7779196
Q3300020879.4	3300010396	517	270	Terrestrial soil microbial communities with and without Nitrogen fertilizer from Kellogg Biological Station, Michigan, USA	Terrestrial soil microbial communities with excess Nitrogen fertilizer from Kellogg Biological Station, Michigan, USA - KB3-175-2	Metagenome Analysis	Primary	Metagenome Standard Draft	Metagenome Analysis	No	Unclassified	Unclassified	Soil	Terrestrial soil microbial communities with and without Nitrogen fertilizer from Kellogg Biological Station, Michigan, USA	0	Soil	Terrestrial soil	both Bulk and Rhizosphere soil	James Tiedje	Illumina HiSeq 2500-1TB	0	4926577115	10004743
Q3300020879.4	3300010371	509	271	Terrestrial soil microbial communities with and without Nitrogen fertilizer from Kellogg Biological Station, Michigan, USA	Terrestrial soil microbial communities with excess Nitrogen fertilizer from Kellogg Biological Station, Michigan, USA - KB3-175-1	Metagenome Analysis	Primary	Metagenome Standard Draft	Metagenome Analysis	No	Unclassified	Unclassified	Soil	Terrestrial soil microbial communities with and without Nitrogen fertilizer from Kellogg Biological Station, Michigan, USA	0	Soil	Terrestrial soil	both Bulk and Rhizosphere soil	James Tiedje	Illumina HiSeq 2500-1TB	0	4854878320	10100282
Q1159589.13	3300002245	698	272	Forest soil microbial communities from multiple locations in Canada and USA	Jack Pine, Ontario site 1_JW_OM2H0_M3 (Jack Pine, Ontario combined, ASSEMBLY_DATE=20131027)	Combined Assembly	Primary	0	Combined Assembly	Yes	Loam	Forest soil	Soil	Forest soil microbial communities from multiple locations in Canada and USA	Loam	Soil	Forest soil	Algoma, Ontario, Canada	William Mohn	Illumina HiSeq 2000, Illumina HiSeq 2500	Forest soil	3707359041	9003931
Q1159592.15	3300010343	748	272	Bog forest soil microbial communities from Calvert Island, British Columbia, Canada	Bog forest soil microbial communities from Calvert Island, British Columbia, Canada - Bog Forest MetaG ECP23OM1	Metagenome Analysis	Primary	Metagenome Standard Draft	Metagenome Analysis	No	Wetlands	Unclassified	Soil	Bog forest soil microbial communities from Calvert Island, British Columbia, Canada	Wetlands	Soil	Bog forest soil	0	William Mohn	Illumina HiSeq 2500-1TB	Unclassified	1844159588	3693823
Q1159592.69	3300012683	649	272	Vadose zone soil and rhizosphere microbial communities from the Eel River Critical Zone Observatory, Northern California to study diel carbon cycling	Vadose zone soil microbial communities from Angelo Coast Range Reserve, California, USA - czorhiz2.16 metaG	Metagenome Analysis	Primary	Metagenome Standard Draft	Metagenome Analysis	No	Unclassified	Unclassified	Soil	Vadose zone soil and rhizosphere microbial communities from the Eel River Critical Zone Observatory, Northern California to study diel carbon cycling	0	Soil	Vadose zone soil	Soil from Angelo Coast Range Reserve, California	Jill Banfield	Illumina HiSeq 2500-1TB	0	1832253883	3838122
Q1159592.69	3300012096	677	273	Vadose zone soil and rhizosphere microbial communities from the Eel River Critical Zone Observatory, Northern California to study diel carbon cycling	Vadose zone soil microbial communities from Angelo Coast Range Reserve, California, USA - 15con2h1.4B metaG	Metagenome Analysis	Primary	Metagenome Standard Draft	Metagenome Analysis	No	Unclassified	Unclassified	Soil	Vadose zone soil and rhizosphere microbial communities from the Eel River Critical Zone Observatory, Northern California to study diel carbon cycling	0	Soil	Vadose zone soil	Saprolite from Angelo Coast Range Reserve, California	Jill Banfield	Illumina HiSeq 2500-1TB	0	2685513678	5537801
Q3300020779.3	3300005534	404	273	Surface soil microbial communities from Centralia Pennsylvania, which are recovering from an underground coalmine fire.	Surface soil microbial communities from Centralia Pennsylvania, which are recovering from an underground coalmine fire - Coalmine Soil_Cen07_05102014_R1	Metagenome Analysis	Primary	Metagenome Standard Draft	Metagenome Analysis	No	Unclassified	Unclassified	Soil	Surface soil microbial communities from Centralia Pennsylvania, which are recovering from an underground coalmine fire.	Unclassified	Soil	Surface soil	Centralia Soil	Ashley Shade	Illumina HiSeq 2500-1TB	Unclassified	2259971937	6088632
Q1159581.9	3300005712	712	274	Soil microbial communities from the Hubbard Brook experimental Forest, New Hampshire, under manipulated climate change conditions.	Warmed soil microbial communities from the Hubbard Brook experimental Forest, New Hampshire - Hubbard Brook CCASE Soil Metagenome WRM 4	Metagenome Analysis	Primary	Metagenome Standard Draft	Metagenome Analysis	No	Loam	Forest Soil	Soil	Soil microbial communities from the Hubbard Brook experimental Forest, New Hampshire, under manipulated climate change conditions.	Loam	Soil	Soil	field soil	Jennifer Talbot	Illumina HiSeq 2500-1TB	Forest Soil	2662930472	7958900
Q1159592.69	3300015054	665	275	Vadose zone soil and rhizosphere microbial communities from the Eel River Critical Zone Observatory, Northern California to study diel carbon cycling	Vadose zone soil fungal communities from Angelo Coast Range Reserve, California, USA - CZODoug3_1_2_16fungal (PacBio error correction)	Metagenome Analysis	Reanalysis	PacBio Error Correction	Metagenome Analysis	No	Unclassified	Unclassified	Soil	Vadose zone soil and rhizosphere microbial communities from the Eel River Critical Zone Observatory, Northern California to study diel carbon cycling	0	Soil	Vadose zone soil	Soil from Angelo Coast Range Reserve, California	Jill Banfield	Illumina HiSeq 2500-1TB, PacBio RS, PacBio RS II	0	870135873	1428672
Q1159589.34	3300027884	292	276	Soil microbial communities from the Hubbard Brook experimental Forest, New Hampshire, under manipulated climate change conditions.	Reference soil microbial communities from the Hubbard Brook experimental Forest, New Hampshire, USA - Hubbard Brook CCASE Soil Metagenome REF2 (SPAdes)	Metagenome Analysis	Reanalysis	Metagenome Standard Draft	Metagenome Analysis	No	Loam	Forest Soil	Soil	Soil microbial communities from the Hubbard Brook experimental Forest, New Hampshire, under manipulated climate change conditions.	Loam	Soil	Soil	field soil	Jennifer Talbot	Illumina HiSeq 2500-1TB	Forest Soil	1623961594	3787009
Q1159589.36	3300005591	355	276	Soil microbial communities from the Hubbard Brook experimental Forest, New Hampshire, under manipulated climate change conditions.	Reference soil microbial communities from the Hubbard Brook experimental Forest, New Hampshire, USA - Hubbard Brook CCASE Soil Metagenome REF1	Metagenome Analysis	Primary	Metagenome Standard Draft	Metagenome Analysis	No	Loam	Forest Soil	Soil	Soil microbial communities from the Hubbard Brook experimental Forest, New Hampshire, under manipulated climate change conditions.	Loam	Soil	Soil	field soil	Jennifer Talbot	Illumina HiSeq 2500-1TB	Forest Soil	2629695112	7577367
Q1159592.69	3300012189	705	279	Vadose zone soil and rhizosphere microbial communities from the Eel River Critical Zone Observatory, Northern California to study diel carbon cycling	Vadose zone soil microbial communities from Angelo Coast Range Reserve, California, USA - 15con2h1.4A metaG	Metagenome Analysis	Primary	Metagenome Standard Draft	Metagenome Analysis	No	Unclassified	Unclassified	Soil	Vadose zone soil and rhizosphere microbial communities from the Eel River Critical Zone Observatory, Northern California to study diel carbon cycling	0	Soil	Vadose zone soil	Saprolite from Angelo Coast Range Reserve, California	Jill Banfield	Illumina HiSeq 2500-1TB	0	3003117073	6146713
Q1159592.51	3300001593	877	280	Forest soil microbial communities from multiple locations in Canada and USA	Forest soil microbial communities from Thunder Bay, Ontario, Canada - Black Spruce, Ontario site 2_A8_OM2_M2	Metagenome Analysis	Primary	Metagenome Standard Draft	Metagenome Analysis	No	Loam	Forest soil	Soil	Forest soil microbial communities from multiple locations in Canada and USA	Loam	Soil	Forest soil	Thunder Bay, Ontario, Canada	William Mohn	Illumina HiSeq 2000, Illumina HiSeq 2500	Forest soil	2121184375	5166274
Q1159589.47	3300021433	286	281	Forest soil microbial communities from Barre Woods Harvard Forest LTER site, Petersham, Massachusetts, United States	Forest soil microbial communities from Barre Woods Harvard Forest LTER site, Petersham, Massachusetts, United States - Inc-BW-C-12-O	Metagenome Analysis	Primary	Metagenome Standard Draft	Metagenome Analysis	No	Unclassified	Forest Soil	Soil	Forest soil microbial communities from Barre Woods Harvard Forest LTER site, Petersham, Massachusetts, United States	Unclassified	Soil	soil	forest soil	Jeffrey Blanchard	Illumina HiSeq 2500-1TB	Forest Soil	2908642001	6319861
Q1159592.51	3300005921	851	282	Soil microbial communities from the Hubbard Brook experimental Forest, New Hampshire, under manipulated climate change conditions.	Warmed and freeze-thawed soil microbial communities from the Hubbard Brook experimental Forest, New Hampshire - Hubbard Brook CCASE Soil Metagenome WFT 6	Metagenome Analysis	Primary	Metagenome Standard Draft	Metagenome Analysis	No	Loam	Forest Soil	Soil	Soil microbial communities from the Hubbard Brook experimental Forest, New Hampshire, under manipulated climate change conditions.	Loam	Soil	Soil	field soil	Jennifer Talbot	Illumina HiSeq 2500-1TB	Forest Soil	2953428149	8571932
Q1159581.9	3300005602	734	283	Soil microbial communities from the Hubbard Brook experimental Forest, New Hampshire, under manipulated climate change conditions.	Reference soil microbial communities from the Hubbard Brook experimental Forest, New Hampshire, USA - Hubbard Brook CCASE Soil Metagenome REF2	Metagenome Analysis	Primary	Metagenome Standard Draft	Metagenome Analysis	No	Loam	Forest Soil	Soil	Soil microbial communities from the Hubbard Brook experimental Forest, New Hampshire, under manipulated climate change conditions.	Loam	Soil	Soil	field soil	Jennifer Talbot	Illumina HiSeq 2500-1TB	Forest Soil	3010894137	8839356
Q1159589.47	3300014501	772	283	Permafrost microbial communities from Stordalen Mire, Sweden	Permafrost microbial communities from Stordalen Mire, Sweden - P3-2 metaG (Illumina Assembly)	Metagenome Analysis	Reanalysis	Metagenome Draft	Metagenome Analysis	No	Wetlands	Permafrost	Soil	Permafrost microbial communities from Stordalen Mire, Sweden	Wetlands	Soil	Permafrost	Mire palsa	Virginia Rich	Illumina HiSeq 2500-1TB, PacBio RS II	Permafrost	5023069248	9077686
Q1159592.51	3300005538	853	284	Surface soil microbial communities from Centralia Pennsylvania, which are recovering from an underground coalmine fire.	Surface soil microbial communities from Centralia Pennsylvania, which are recovering from an underground coalmine fire - Coalmine Soil_Cen03_05102014_R1	Metagenome Analysis	Primary	Metagenome Standard Draft	Metagenome Analysis	No	Unclassified	Unclassified	Soil	Surface soil microbial communities from Centralia Pennsylvania, which are recovering from an underground coalmine fire.	Unclassified	Soil	Surface soil	Centralia Soil	Ashley Shade	Illumina HiSeq 2500-1TB	Unclassified	2840045350	7845652
Q1159581.46	3300009143	634	287	Vadose zone soil and rhizosphere microbial communities from the Eel River Critical Zone Observatory, Northern California to study diel carbon cycling	Vadose zone soil microbial communities from the Eel River Critical Zone Observatory, Northern California, USA - Rivendell_Oct2014_Saprolite_2_DNA_Bulk_2	Metagenome Analysis	Primary	Metagenome Standard Draft	Metagenome Analysis	No	Unclassified	Unclassified	Soil	Vadose zone soil and rhizosphere microbial communities from the Eel River Critical Zone Observatory, Northern California to study diel carbon cycling	Unclassified	Soil	Vadose zone soil	Vadose zone soil	Jill Banfield	Illumina HiSeq 2500-1TB, PacBio RS, PacBio RS II	Unclassified	1537151202	3162441
Q1159592.69	3300012363	674	287	Vadose zone soil and rhizosphere microbial communities from the Eel River Critical Zone Observatory, Northern California to study diel carbon cycling	Vadose zone soil microbial communities from Angelo Coast Range Reserve, California, USA - 15con2h2.4A metaG	Metagenome Analysis	Primary	Metagenome Standard Draft	Metagenome Analysis	No	Unclassified	Unclassified	Soil	Vadose zone soil and rhizosphere microbial communities from the Eel River Critical Zone Observatory, Northern California to study diel carbon cycling	0	Soil	Vadose zone soil	Saprolite from Angelo Coast Range Reserve, California	Jill Banfield	Illumina HiSeq 2500-1TB	0	3140997049	6252765
Q1159581.46	3300012189	820	288	Vadose zone soil and rhizosphere microbial communities from the Eel River Critical Zone Observatory, Northern California to study diel carbon cycling	Vadose zone soil microbial communities from Angelo Coast Range Reserve, California, USA - 15con2h1.4A metaG	Metagenome Analysis	Primary	Metagenome Standard Draft	Metagenome Analysis	No	Unclassified	Unclassified	Soil	Vadose zone soil and rhizosphere microbial communities from the Eel River Critical Zone Observatory, Northern California to study diel carbon cycling	0	Soil	Vadose zone soil	Saprolite from Angelo Coast Range Reserve, California	Jill Banfield	Illumina HiSeq 2500-1TB	0	3003117073	6146713
Q3300020743.1	3300010379	711	288	Peatlands soil microbial communities from Germany and Austria, that are sulfate reducing	Sb_50d combined assembly	Combined Assembly	Primary	Combined Assembly	Combined Assembly	Yes	Unclassified	Unclassified	Soil	Peatlands soil microbial communities from Germany and Austria, that are sulfate reducing	Unclassified	Soil	Peatlands soil	Peat soil slurry incubation	Michael Pester	Illumina HiSeq 2500-1TB	Unclassified	8407134150	15835846
Q1159581.46	3300002245	482	289	Forest soil microbial communities from multiple locations in Canada and USA	Jack Pine, Ontario site 1_JW_OM2H0_M3 (Jack Pine, Ontario combined, ASSEMBLY_DATE=20131027)	Combined Assembly	Primary	0	Combined Assembly	Yes	Loam	Forest soil	Soil	Forest soil microbial communities from multiple locations in Canada and USA	Loam	Soil	Forest soil	Algoma, Ontario, Canada	William Mohn	Illumina HiSeq 2000, Illumina HiSeq 2500	Forest soil	3707359041	9003931
Q3300020924.3	3300012929	672	289	Vadose zone soil and rhizosphere microbial communities from the Eel River Critical Zone Observatory, Northern California to study diel carbon cycling	Vadose zone soil fungal communities from Angelo Coast Range Reserve, California, USA - CZOMad2_1_16fungal (Illumina Assembly)	Metagenome Analysis	Reanalysis	Metagenome Draft	Metagenome Analysis	No	Unclassified	Unclassified	Soil	Vadose zone soil and rhizosphere microbial communities from the Eel River Critical Zone Observatory, Northern California to study diel carbon cycling	0	Soil	Vadose zone soil	Soil from Angelo Coast Range Reserve, California	Jill Banfield	Illumina HiSeq 2500-1TB, PacBio RS, PacBio RS II	0	3379892228	7220341
Q1159589.34	3300021402	322	291	Forest soil microbial communities from Barre Woods Harvard Forest LTER site, Petersham, Massachusetts, United States	Forest soil microbial communities from Barre Woods Harvard Forest LTER site, Petersham, Massachusetts, United States - Inc-BW-H-26-O	Metagenome Analysis	Primary	Metagenome Standard Draft	Metagenome Analysis	No	Unclassified	Forest Soil	Soil	Forest soil microbial communities from Barre Woods Harvard Forest LTER site, Petersham, Massachusetts, United States	Unclassified	Soil	soil	forest soil	Jeffrey Blanchard	Illumina HiSeq 2500-1TB	Forest Soil	2821273599	6381620
Q1159592.69	3300012205	678	291	Vadose zone soil and rhizosphere microbial communities from the Eel River Critical Zone Observatory, Northern California to study diel carbon cycling	Vadose zone soil microbial communities from Angelo Coast Range Reserve, California, USA - Mad1_100_16 metaG	Metagenome Analysis	Primary	Metagenome Standard Draft	Metagenome Analysis	No	Unclassified	Unclassified	Soil	Vadose zone soil and rhizosphere microbial communities from the Eel River Critical Zone Observatory, Northern California to study diel carbon cycling	0	Soil	Vadose zone soil	Soil from Angelo Coast Range Reserve, California	Jill Banfield	Illumina HiSeq 2500-1TB	0	2704279644	5523459
Q1159592.69	3300012362	707	294	Vadose zone soil and rhizosphere microbial communities from the Eel River Critical Zone Observatory, Northern California to study diel carbon cycling	Vadose zone soil microbial communities from Angelo Coast Range Reserve, California, USA - Mad1_80_16 metaG	Metagenome Analysis	Primary	Metagenome Standard Draft	Metagenome Analysis	No	Unclassified	Unclassified	Soil	Vadose zone soil and rhizosphere microbial communities from the Eel River Critical Zone Observatory, Northern California to study diel carbon cycling	0	Soil	Vadose zone soil	Soil from Angelo Coast Range Reserve, California	Jill Banfield	Illumina HiSeq 2500-1TB	0	2926462798	5969022
Q3300020985.2	3300005712	319	294	Soil microbial communities from the Hubbard Brook experimental Forest, New Hampshire, under manipulated climate change conditions.	Warmed soil microbial communities from the Hubbard Brook experimental Forest, New Hampshire - Hubbard Brook CCASE Soil Metagenome WRM 4	Metagenome Analysis	Primary	Metagenome Standard Draft	Metagenome Analysis	No	Loam	Forest Soil	Soil	Soil microbial communities from the Hubbard Brook experimental Forest, New Hampshire, under manipulated climate change conditions.	Loam	Soil	Soil	field soil	Jennifer Talbot	Illumina HiSeq 2500-1TB	Forest Soil	2662930472	7958900
Q1159592.18	3300005712	819	295	Soil microbial communities from the Hubbard Brook experimental Forest, New Hampshire, under manipulated climate change conditions.	Warmed soil microbial communities from the Hubbard Brook experimental Forest, New Hampshire - Hubbard Brook CCASE Soil Metagenome WRM 4	Metagenome Analysis	Primary	Metagenome Standard Draft	Metagenome Analysis	No	Loam	Forest Soil	Soil	Soil microbial communities from the Hubbard Brook experimental Forest, New Hampshire, under manipulated climate change conditions.	Loam	Soil	Soil	field soil	Jennifer Talbot	Illumina HiSeq 2500-1TB	Forest Soil	2662930472	7958900
Q1159589.13	3300010379	774	296	Peatlands soil microbial communities from Germany and Austria, that are sulfate reducing	Sb_50d combined assembly	Combined Assembly	Primary	Combined Assembly	Combined Assembly	Yes	Unclassified	Unclassified	Soil	Peatlands soil microbial communities from Germany and Austria, that are sulfate reducing	Unclassified	Soil	Peatlands soil	Peat soil slurry incubation	Michael Pester	Illumina HiSeq 2500-1TB	Unclassified	8407134150	15835846
Q1159592.18	3300005541	795	297	Surface soil microbial communities from Centralia Pennsylvania, which are recovering from an underground coalmine fire.	Surface soil microbial communities from Centralia Pennsylvania, which are recovering from an underground coalmine fire - Coalmine Soil_Cen05_05102014_R1	Metagenome Analysis	Primary	Metagenome Standard Draft	Metagenome Analysis	No	Unclassified	Unclassified	Soil	Surface soil microbial communities from Centralia Pennsylvania, which are recovering from an underground coalmine fire.	Unclassified	Soil	Surface soil	Centralia Soil	Ashley Shade	Illumina HiSeq 2500-1TB	Unclassified	2768548087	7752370
Q3300021028.3	3300006176	409	297	Soil microbial communities from the Hubbard Brook experimental Forest, New Hampshire, under manipulated climate change conditions.	Warmed and freeze-thawed soil microbial communities from the Hubbard Brook experimental Forest, New Hampshire - Hubbard Brook CCASE Soil Metagenome WFT 5	Metagenome Analysis	Primary	Metagenome Standard Draft	Metagenome Analysis	No	Loam	Forest Soil	Soil	Soil microbial communities from the Hubbard Brook experimental Forest, New Hampshire, under manipulated climate change conditions.	Loam	Soil	Soil	field soil	Jennifer Talbot	Illumina HiSeq 2500-1TB	Forest Soil	4941882266	13742264
Q1159589.13	3300012202	805	299	Vadose zone soil and rhizosphere microbial communities from the Eel River Critical Zone Observatory, Northern California to study diel carbon cycling	Vadose zone soil microbial communities from Angelo Coast Range Reserve, California, USA - Mad1_115_16 metaG	Metagenome Analysis	Primary	Metagenome Standard Draft	Metagenome Analysis	No	Unclassified	Unclassified	Soil	Vadose zone soil and rhizosphere microbial communities from the Eel River Critical Zone Observatory, Northern California to study diel carbon cycling	0	Soil	Vadose zone soil	Soil from Angelo Coast Range Reserve, California	Jill Banfield	Illumina HiSeq 2500-1TB	0	2670272702	5556162
Q1159581.9	3300012926	605	300	Vadose zone soil and rhizosphere microbial communities from the Eel River Critical Zone Observatory, Northern California to study diel carbon cycling	Vadose zone soil fungal communities from Angelo Coast Range Reserve, California, USA - CZOMad1_1_16fungal (Illumina Assembly)	Metagenome Analysis	Reanalysis	Metagenome Draft	Metagenome Analysis	No	Unclassified	Unclassified	Soil	Vadose zone soil and rhizosphere microbial communities from the Eel River Critical Zone Observatory, Northern California to study diel carbon cycling	0	Soil	Vadose zone soil	Soil from Angelo Coast Range Reserve, California	Jill Banfield	Illumina HiSeq 2500-1TB, PacBio RS, PacBio RS II	0	2920460397	6353879
Q3300020924.1	3300014501	744	300	Permafrost microbial communities from Stordalen Mire, Sweden	Permafrost microbial communities from Stordalen Mire, Sweden - P3-2 metaG (Illumina Assembly)	Metagenome Analysis	Reanalysis	Metagenome Draft	Metagenome Analysis	No	Wetlands	Permafrost	Soil	Permafrost microbial communities from Stordalen Mire, Sweden	Wetlands	Soil	Permafrost	Mire palsa	Virginia Rich	Illumina HiSeq 2500-1TB, PacBio RS II	Permafrost	5023069248	9077686
Q1159581.46	3300021181	336	302	Forest soil microbial communities from Barre Woods Harvard Forest LTER site, Petersham, Massachusetts, United States	Forest soil microbial communities from Barre Woods Harvard Forest LTER site, Petersham, Massachusetts, United States - Inc-BW-C-19-O	Metagenome Analysis	Primary	Metagenome Standard Draft	Metagenome Analysis	No	Unclassified	Forest Soil	Soil	Forest soil microbial communities from Barre Woods Harvard Forest LTER site, Petersham, Massachusetts, United States	Unclassified	Soil	soil	forest soil	Jeffrey Blanchard	Illumina HiSeq 2500-1TB	Forest Soil	3315190220	7221899
Q1159592.69	3300005602	749	302	Soil microbial communities from the Hubbard Brook experimental Forest, New Hampshire, under manipulated climate change conditions.	Reference soil microbial communities from the Hubbard Brook experimental Forest, New Hampshire, USA - Hubbard Brook CCASE Soil Metagenome REF2	Metagenome Analysis	Primary	Metagenome Standard Draft	Metagenome Analysis	No	Loam	Forest Soil	Soil	Soil microbial communities from the Hubbard Brook experimental Forest, New Hampshire, under manipulated climate change conditions.	Loam	Soil	Soil	field soil	Jennifer Talbot	Illumina HiSeq 2500-1TB	Forest Soil	3010894137	8839356
Q1159581.9	3300021170	485	305	Forest soil microbial communities from Barre Woods Harvard Forest LTER site, Petersham, Massachusetts, United States	Forest soil microbial communities from Barre Woods Harvard Forest LTER site, Petersham, Massachusetts, United States - Inc-BW-H-26-M	Metagenome Analysis	Primary	Metagenome Standard Draft	Metagenome Analysis	No	Unclassified	Forest Soil	Soil	Forest soil microbial communities from Barre Woods Harvard Forest LTER site, Petersham, Massachusetts, United States	Unclassified	Soil	soil	forest soil	Jeffrey Blanchard	Illumina HiSeq 2500-1TB	Forest Soil	2973328301	6409333
Q1159592.69	3300011270	759	305	Vadose zone soil and rhizosphere microbial communities from the Eel River Critical Zone Observatory, Northern California to study diel carbon cycling	Vadose zone soil microbial communities from Angelo Coast Range Reserve, California, USA - 15con2h2.4B metaG	Metagenome Analysis	Primary	Metagenome Standard Draft	Metagenome Analysis	No	Unclassified	Unclassified	Soil	Vadose zone soil and rhizosphere microbial communities from the Eel River Critical Zone Observatory, Northern California to study diel carbon cycling	0	Soil	Vadose zone soil	Saprolite from Angelo Coast Range Reserve, California	Jill Banfield	Illumina HiSeq 2500-1TB	0	2432784074	4807984
Q1159592.69	3300005921	704	307	Soil microbial communities from the Hubbard Brook experimental Forest, New Hampshire, under manipulated climate change conditions.	Warmed and freeze-thawed soil microbial communities from the Hubbard Brook experimental Forest, New Hampshire - Hubbard Brook CCASE Soil Metagenome WFT 6	Metagenome Analysis	Primary	Metagenome Standard Draft	Metagenome Analysis	No	Loam	Forest Soil	Soil	Soil microbial communities from the Hubbard Brook experimental Forest, New Hampshire, under manipulated climate change conditions.	Loam	Soil	Soil	field soil	Jennifer Talbot	Illumina HiSeq 2500-1TB	Forest Soil	2953428149	8571932
Q1159592.69	3300012924	794	307	Vadose zone soil and rhizosphere microbial communities from the Eel River Critical Zone Observatory, Northern California to study diel carbon cycling	Vadose zone soil fungal communities from Angelo Coast Range Reserve, California, USA - CZODoug2_1_16fungal (Illumina Assembly)	Metagenome Analysis	Reanalysis	Metagenome Draft	Metagenome Analysis	No	Unclassified	Unclassified	Soil	Vadose zone soil and rhizosphere microbial communities from the Eel River Critical Zone Observatory, Northern California to study diel carbon cycling	0	Soil	Vadose zone soil	Soil from Angelo Coast Range Reserve, California	Jill Banfield	Illumina HiSeq 2500-1TB, PacBio RS, PacBio RS II	0	2630281081	5873501
Q1159592.77	3300001593	831	308	Forest soil microbial communities from multiple locations in Canada and USA	Forest soil microbial communities from Thunder Bay, Ontario, Canada - Black Spruce, Ontario site 2_A8_OM2_M2	Metagenome Analysis	Primary	Metagenome Standard Draft	Metagenome Analysis	No	Loam	Forest soil	Soil	Forest soil microbial communities from multiple locations in Canada and USA	Loam	Soil	Forest soil	Thunder Bay, Ontario, Canada	William Mohn	Illumina HiSeq 2000, Illumina HiSeq 2500	Forest soil	2121184375	5166274
Q1159581.46	3300021170	342	309	Forest soil microbial communities from Barre Woods Harvard Forest LTER site, Petersham, Massachusetts, United States	Forest soil microbial communities from Barre Woods Harvard Forest LTER site, Petersham, Massachusetts, United States - Inc-BW-H-26-M	Metagenome Analysis	Primary	Metagenome Standard Draft	Metagenome Analysis	No	Unclassified	Forest Soil	Soil	Forest soil microbial communities from Barre Woods Harvard Forest LTER site, Petersham, Massachusetts, United States	Unclassified	Soil	soil	forest soil	Jeffrey Blanchard	Illumina HiSeq 2500-1TB	Forest Soil	2973328301	6409333
Q1159589.24	3300021181	316	309	Forest soil microbial communities from Barre Woods Harvard Forest LTER site, Petersham, Massachusetts, United States	Forest soil microbial communities from Barre Woods Harvard Forest LTER site, Petersham, Massachusetts, United States - Inc-BW-C-19-O	Metagenome Analysis	Primary	Metagenome Standard Draft	Metagenome Analysis	No	Unclassified	Forest Soil	Soil	Forest soil microbial communities from Barre Woods Harvard Forest LTER site, Petersham, Massachusetts, United States	Unclassified	Soil	soil	forest soil	Jeffrey Blanchard	Illumina HiSeq 2500-1TB	Forest Soil	3315190220	7221899
Q1159592.51	3300012210	912	312	Vadose zone soil and rhizosphere microbial communities from the Eel River Critical Zone Observatory, Northern California to study diel carbon cycling	Vadose zone soil microbial communities from Sagehorn Ranch, Mendocino, California, USA - Sage2_L_60_16 metaG	Metagenome Analysis	Primary	Metagenome Standard Draft	Metagenome Analysis	No	Unclassified	Unclassified	Soil	Vadose zone soil and rhizosphere microbial communities from the Eel River Critical Zone Observatory, Northern California to study diel carbon cycling	0	Soil	Vadose zone soil	Soil from Sagehorn Ranch, Mendocino, California	Jill Banfield	Illumina HiSeq 2500-1TB	0	2895359942	5682046
Q1159592.51	3300002245	920	314	Forest soil microbial communities from multiple locations in Canada and USA	Jack Pine, Ontario site 1_JW_OM2H0_M3 (Jack Pine, Ontario combined, ASSEMBLY_DATE=20131027)	Combined Assembly	Primary	0	Combined Assembly	Yes	Loam	Forest soil	Soil	Forest soil microbial communities from multiple locations in Canada and USA	Loam	Soil	Forest soil	Algoma, Ontario, Canada	William Mohn	Illumina HiSeq 2000, Illumina HiSeq 2500	Forest soil	3707359041	9003931
Q1159581.69	3300012205	580	315	Vadose zone soil and rhizosphere microbial communities from the Eel River Critical Zone Observatory, Northern California to study diel carbon cycling	Vadose zone soil microbial communities from Angelo Coast Range Reserve, California, USA - Mad1_100_16 metaG	Metagenome Analysis	Primary	Metagenome Standard Draft	Metagenome Analysis	No	Unclassified	Unclassified	Soil	Vadose zone soil and rhizosphere microbial communities from the Eel River Critical Zone Observatory, Northern California to study diel carbon cycling	0	Soil	Vadose zone soil	Soil from Angelo Coast Range Reserve, California	Jill Banfield	Illumina HiSeq 2500-1TB	0	2704279644	5523459
Q1159592.69	3300012923	822	315	Vadose zone soil and rhizosphere microbial communities from the Eel River Critical Zone Observatory, Northern California to study diel carbon cycling	Vadose zone soil microbial communities from Angelo Coast Range Reserve, California, USA - Mad1_40_16 metaG	Metagenome Analysis	Primary	Metagenome Standard Draft	Metagenome Analysis	No	Unclassified	Unclassified	Soil	Vadose zone soil and rhizosphere microbial communities from the Eel River Critical Zone Observatory, Northern California to study diel carbon cycling	0	Soil	Vadose zone soil	Soil from Angelo Coast Range Reserve, California	Jill Banfield	Illumina HiSeq 2500-1TB	0	2773006990	5555209
Q1159581.46	3300005471	1180	316	Corn, switchgrass and miscanthus rhizosphere microbial communities from Kellogg Biological Station, Michigan, USA	Corn, switchgrass and miscanthus rhizosphere microbial communities from Kellogg Biological Station, Michigan, USA - KBS K1-50-2 metaG	Metagenome Analysis	Primary	Metagenome Standard Draft	Metagenome Analysis	No	Loam	Agricultural Soil	Soil	Corn, switchgrass and miscanthus rhizosphere microbial communities from Kellogg Biological Station, Michigan, USA	Loam	Soil	Corn, switchgrass and miscanthus rhizosphere	Bulk soil	James Tiedje	Illumina HiSeq 2500-1TB	Agricultural Soil	4930262566	12466515
Q1159581.46	3300021559	458	316	Forest soil microbial communities from Barre Woods Harvard Forest LTER site, Petersham, Massachusetts, United States	Forest soil microbial communities from Barre Woods Harvard Forest LTER site, Petersham, Massachusetts, United States - Inc-BW-H-17-M	Metagenome Analysis	Primary	Metagenome Standard Draft	Metagenome Analysis	No	Unclassified	Forest Soil	Soil	Forest soil microbial communities from Barre Woods Harvard Forest LTER site, Petersham, Massachusetts, United States	Unclassified	Soil	soil	forest soil	Jeffrey Blanchard	Illumina HiSeq 2500-1TB	Forest Soil	3208666025	6584659
Q1159581.69	3300005555	422	316	Grasslands soil microbial communities from the Angelo Coastal Reserve, California, USA	Grasslands soil microbial communities from the Angelo Coastal Reserve, California, USA - Sample Angelo_141	Metagenome Analysis	Primary	Metagenome Standard Draft	Metagenome Analysis	No	Unclassified	Grasslands	Soil	Grasslands soil microbial communities from the Angelo Coastal Reserve, California, USA	Unclassified	Soil	Soil	grassland soil	Jill Banfield	Illumina HiSeq 2500-1TB, Illumina HiSeq 2500-Rapid	Grasslands	2315963321	6670153
Q1159589.13	3300012361	848	317	Vadose zone soil and rhizosphere microbial communities from the Eel River Critical Zone Observatory, Northern California to study diel carbon cycling	Vadose zone soil microbial communities from Angelo Coast Range Reserve, California, USA - Mad1_60_16 metaG	Metagenome Analysis	Primary	Metagenome Standard Draft	Metagenome Analysis	No	Unclassified	Unclassified	Soil	Vadose zone soil and rhizosphere microbial communities from the Eel River Critical Zone Observatory, Northern California to study diel carbon cycling	0	Soil	Vadose zone soil	Soil from Angelo Coast Range Reserve, California	Jill Banfield	Illumina HiSeq 2500-1TB	0	2764741931	5758013
Q1159592.69	3300012685	820	318	Vadose zone soil and rhizosphere microbial communities from the Eel River Critical Zone Observatory, Northern California to study diel carbon cycling	Vadose zone soil microbial communities from Angelo Coast Range Reserve, California, USA - czorhiz1.16 metaG	Metagenome Analysis	Primary	Metagenome Standard Draft	Metagenome Analysis	No	Unclassified	Unclassified	Soil	Vadose zone soil and rhizosphere microbial communities from the Eel River Critical Zone Observatory, Northern California to study diel carbon cycling	0	Soil	Vadose zone soil	Soil from Angelo Coast Range Reserve, California	Jill Banfield	Illumina HiSeq 2500-1TB	0	2053499065	4145586
Q1159595.38	3300005610	455	320	Soil microbial communities from the Hubbard Brook experimental Forest, New Hampshire, under manipulated climate change conditions.	Warmed soil microbial communities from the Hubbard Brook experimental Forest, New Hampshire - Hubbard Brook CCASE Soil Metagenome WRM 3	Metagenome Analysis	Primary	Metagenome Standard Draft	Metagenome Analysis	No	Loam	Forest Soil	Soil	Soil microbial communities from the Hubbard Brook experimental Forest, New Hampshire, under manipulated climate change conditions.	Loam	Soil	Soil	field soil	Jennifer Talbot	Illumina HiSeq 2500-1TB	Forest Soil	2350827815	7040562
Q1159589.34	3300027889	336	324	Soil microbial communities from the Hubbard Brook experimental Forest, New Hampshire, under manipulated climate change conditions.	Warmed and freeze-thawed soil microbial communities from the Hubbard Brook experimental Forest, New Hampshire - Hubbard Brook CCASE Soil Metagenome WFT 6 (SPAdes)	Metagenome Analysis	Reanalysis	Metagenome Standard Draft	Metagenome Analysis	No	Loam	Forest Soil	Soil	Soil microbial communities from the Hubbard Brook experimental Forest, New Hampshire, under manipulated climate change conditions.	Loam	Soil	Soil	field soil	Jennifer Talbot	Illumina HiSeq 2500-1TB	Forest Soil	1762949657	4145319
Q1159592.69	3300012929	797	324	Vadose zone soil and rhizosphere microbial communities from the Eel River Critical Zone Observatory, Northern California to study diel carbon cycling	Vadose zone soil fungal communities from Angelo Coast Range Reserve, California, USA - CZOMad2_1_16fungal (Illumina Assembly)	Metagenome Analysis	Reanalysis	Metagenome Draft	Metagenome Analysis	No	Unclassified	Unclassified	Soil	Vadose zone soil and rhizosphere microbial communities from the Eel River Critical Zone Observatory, Northern California to study diel carbon cycling	0	Soil	Vadose zone soil	Soil from Angelo Coast Range Reserve, California	Jill Banfield	Illumina HiSeq 2500-1TB, PacBio RS, PacBio RS II	0	3379892228	7220341
Q3300020743.1	3300005921	706	329	Soil microbial communities from the Hubbard Brook experimental Forest, New Hampshire, under manipulated climate change conditions.	Warmed and freeze-thawed soil microbial communities from the Hubbard Brook experimental Forest, New Hampshire - Hubbard Brook CCASE Soil Metagenome WFT 6	Metagenome Analysis	Primary	Metagenome Standard Draft	Metagenome Analysis	No	Loam	Forest Soil	Soil	Soil microbial communities from the Hubbard Brook experimental Forest, New Hampshire, under manipulated climate change conditions.	Loam	Soil	Soil	field soil	Jennifer Talbot	Illumina HiSeq 2500-1TB	Forest Soil	2953428149	8571932
Q1159581.69	3300006163	497	330	Corn, switchgrass and miscanthus rhizosphere microbial communities from Kellogg Biological Station, Michigan, USA	Corn, switchgrass and miscanthus rhizosphere microbial communities from Kellogg Biological Station, Michigan, USA - LAR L11-1 metaG	Metagenome Analysis	Primary	Metagenome Standard Draft	Metagenome Analysis	No	Loam	Agricultural Soil	Soil	Corn, switchgrass and miscanthus rhizosphere microbial communities from Kellogg Biological Station, Michigan, USA	Loam	Soil	Corn, switchgrass and miscanthus rhizosphere	Bulk soil	James Tiedje	Illumina HiSeq 2500-1TB	Agricultural Soil	3014042421	9705132
Q1159589.34	3300027908	354	330	Forest soil microbial communities from multiple locations in Canada and USA	Forest soil microbial communities from Algoma, Ontario, Canada - Jack Pine, Ontario site 1_JW_Ref_O2 (SPAdes)	Metagenome Analysis	Reanalysis	Metagenome Standard Draft	Metagenome Analysis	No	Loam	Forest soil	Soil	Forest soil microbial communities from multiple locations in Canada and USA	Loam	Soil	Forest soil	Algoma, Ontario, Canada	William Mohn	Illumina HiSeq 2000, Illumina HiSeq 2500	Forest soil	3041230817	6730306
Q1159581.46	3300007788	656	331	Vadose zone soil and rhizosphere microbial communities from the Eel River Critical Zone Observatory, Northern California to study diel carbon cycling	Vadose zone soil microbial communities from the Eel River Critical Zone Observatory, Northern California, USA - Rivendell_Oct2014_Saprolite_2_DNA_Rhizosphere_2	Metagenome Analysis	Primary	Metagenome Standard Draft	Metagenome Analysis	No	Unclassified	Unclassified	Soil	Vadose zone soil and rhizosphere microbial communities from the Eel River Critical Zone Observatory, Northern California to study diel carbon cycling	Unclassified	Soil	Vadose zone soil	Vadose zone soil	Jill Banfield	Illumina HiSeq 2500-1TB, PacBio RS, PacBio RS II	Unclassified	789065644	1639228
Q1159589.24	3300006176	386	332	Soil microbial communities from the Hubbard Brook experimental Forest, New Hampshire, under manipulated climate change conditions.	Warmed and freeze-thawed soil microbial communities from the Hubbard Brook experimental Forest, New Hampshire - Hubbard Brook CCASE Soil Metagenome WFT 5	Metagenome Analysis	Primary	Metagenome Standard Draft	Metagenome Analysis	No	Loam	Forest Soil	Soil	Soil microbial communities from the Hubbard Brook experimental Forest, New Hampshire, under manipulated climate change conditions.	Loam	Soil	Soil	field soil	Jennifer Talbot	Illumina HiSeq 2500-1TB	Forest Soil	4941882266	13742264
Q1159581.46	3300012917	718	334	Vadose zone soil and rhizosphere microbial communities from the Eel River Critical Zone Observatory, Northern California to study diel carbon cycling	Vadose zone soil microbial communities from Angelo Coast Range Reserve, California, USA - czobulk2.16 metaG	Metagenome Analysis	Primary	Metagenome Standard Draft	Metagenome Analysis	No	Unclassified	Unclassified	Soil	Vadose zone soil and rhizosphere microbial communities from the Eel River Critical Zone Observatory, Northern California to study diel carbon cycling	0	Soil	Vadose zone soil	Soil from Angelo Coast Range Reserve, California	Jill Banfield	Illumina HiSeq 2500-1TB	0	1897940603	3929692
Q1159581.46	3300012944	913	335	Vadose zone soil and rhizosphere microbial communities from the Eel River Critical Zone Observatory, Northern California to study diel carbon cycling	Vadose zone soil fungal communities from Angelo Coast Range Reserve, California, USA - CZODoug1_16fungal (Illumina Assembly)	Metagenome Analysis	Reanalysis	Metagenome Draft	Metagenome Analysis	No	Unclassified	Unclassified	Soil	Vadose zone soil and rhizosphere microbial communities from the Eel River Critical Zone Observatory, Northern California to study diel carbon cycling	0	Soil	Vadose zone soil	Soil from Angelo Coast Range Reserve, California	Jill Banfield	Illumina HiSeq 2500-1TB, PacBio RS, PacBio RS II	0	3114600542	6803583
Q1159581.9	3300021168	534	335	Forest soil microbial communities from Barre Woods Harvard Forest LTER site, Petersham, Massachusetts, United States	Forest soil microbial communities from Barre Woods Harvard Forest LTER site, Petersham, Massachusetts, United States - Inc-BW-C-30-M	Metagenome Analysis	Primary	Metagenome Standard Draft	Metagenome Analysis	No	Unclassified	Forest Soil	Soil	Forest soil microbial communities from Barre Woods Harvard Forest LTER site, Petersham, Massachusetts, United States	Unclassified	Soil	soil	forest soil	Jeffrey Blanchard	Illumina HiSeq 2500-1TB	Forest Soil	2576588146	5232473
Q3300020807.2	3300010371	723	335	Terrestrial soil microbial communities with and without Nitrogen fertilizer from Kellogg Biological Station, Michigan, USA	Terrestrial soil microbial communities with excess Nitrogen fertilizer from Kellogg Biological Station, Michigan, USA - KB3-175-1	Metagenome Analysis	Primary	Metagenome Standard Draft	Metagenome Analysis	No	Unclassified	Unclassified	Soil	Terrestrial soil microbial communities with and without Nitrogen fertilizer from Kellogg Biological Station, Michigan, USA	0	Soil	Terrestrial soil	both Bulk and Rhizosphere soil	James Tiedje	Illumina HiSeq 2500-1TB	0	4854878320	10100282
Q1159581.46	3300015051	586	338	Vadose zone soil and rhizosphere microbial communities from the Eel River Critical Zone Observatory, Northern California to study diel carbon cycling	Vadose zone soil fungal communities from Angelo Coast Range Reserve, California, USA - CZODoug2_1_16fungal (PacBio error correction)	Metagenome Analysis	Reanalysis	PacBio Error Correction	Metagenome Analysis	No	Unclassified	Unclassified	Soil	Vadose zone soil and rhizosphere microbial communities from the Eel River Critical Zone Observatory, Northern California to study diel carbon cycling	0	Soil	Vadose zone soil	Soil from Angelo Coast Range Reserve, California	Jill Banfield	Illumina HiSeq 2500-1TB, PacBio RS, PacBio RS II	0	475896722	801030
Q1159592.16	3300011120	581	338	Forest soil microbial communities from Harvard Forest Long Term Ecological Research (LTER) site in Petersham, MA, for long-term soil warming studies	Combined assembly of Microbial Forest Soil metaT	Combined Assembly	Primary	Co-Assembly - Metagenome Metatranscriptome	Combined Assembly	Yes	Loam	Forest soil	Soil	Forest soil microbial communities from Harvard Forest Long Term Ecological Research (LTER) site in Petersham, MA, for long-term soil warming studies	Loam	Soil	Forest soil	Harvard Forest LTER, Petersham, MA, USA	Jeffrey Blanchard	Illumina HiSeq 2000, Illumina HiSeq 2500	Forest soil	3377985324	7779196
Q1159581.9	3300002245	825	340	Forest soil microbial communities from multiple locations in Canada and USA	Jack Pine, Ontario site 1_JW_OM2H0_M3 (Jack Pine, Ontario combined, ASSEMBLY_DATE=20131027)	Combined Assembly	Primary	0	Combined Assembly	Yes	Loam	Forest soil	Soil	Forest soil microbial communities from multiple locations in Canada and USA	Loam	Soil	Forest soil	Algoma, Ontario, Canada	William Mohn	Illumina HiSeq 2000, Illumina HiSeq 2500	Forest soil	3707359041	9003931
Q3300020924.1	3300001145	406	340	Forest soil microbial communities from multiple locations in Canada and USA	Forest soil microbial communities from Thunder Bay, Ontario, Canada - Black Spruce, Ontario site 2_A8_OM3_M2	Metagenome Analysis	Primary	Metagenome Standard Draft	Metagenome Analysis	0	Loam	Forest soil	Soil	Forest soil microbial communities from multiple locations in Canada and USA	Loam	Soil	Forest soil	Thunder Bay, Ontario, Canada	William Mohn	Illumina HiSeq 2000, Illumina HiSeq 2500	Forest soil	50776636	137987
Q1159592.20	3300010379	914	341	Peatlands soil microbial communities from Germany and Austria, that are sulfate reducing	Sb_50d combined assembly	Combined Assembly	Primary	Combined Assembly	Combined Assembly	Yes	Unclassified	Unclassified	Soil	Peatlands soil microbial communities from Germany and Austria, that are sulfate reducing	Unclassified	Soil	Peatlands soil	Peat soil slurry incubation	Michael Pester	Illumina HiSeq 2500-1TB	Unclassified	8407134150	15835846
Q3300020779.3	3300005607	641	341	Surface soil microbial communities from Centralia Pennsylvania, which are recovering from an underground coalmine fire.	Surface soil microbial communities from Centralia Pennsylvania, which are recovering from an underground coalmine fire - Coalmine Soil_Cen15_06102014_R2	Metagenome Analysis	Primary	Metagenome Standard Draft	Metagenome Analysis	No	Unclassified	Unclassified	Soil	Surface soil microbial communities from Centralia Pennsylvania, which are recovering from an underground coalmine fire.	Unclassified	Soil	Surface soil	Centralia Soil	Ashley Shade	Illumina HiSeq 2500-1TB	Unclassified	1133023360	2564986
Q1159589.34	3300027879	365	343	Soil microbial communities from the Hubbard Brook experimental Forest, New Hampshire, under manipulated climate change conditions.	Warmed soil microbial communities from the Hubbard Brook experimental Forest, New Hampshire - Hubbard Brook CCASE Soil Metagenome WRM 4 (SPAdes)	Metagenome Analysis	Reanalysis	Metagenome Standard Draft	Metagenome Analysis	No	Loam	Forest Soil	Soil	Soil microbial communities from the Hubbard Brook experimental Forest, New Hampshire, under manipulated climate change conditions.	Loam	Soil	Soil	field soil	Jennifer Talbot	Illumina HiSeq 2500-1TB	Forest Soil	1531665250	3673814
Q1159592.18	3300010379	908	344	Peatlands soil microbial communities from Germany and Austria, that are sulfate reducing	Sb_50d combined assembly	Combined Assembly	Primary	Combined Assembly	Combined Assembly	Yes	Unclassified	Unclassified	Soil	Peatlands soil microbial communities from Germany and Austria, that are sulfate reducing	Unclassified	Soil	Peatlands soil	Peat soil slurry incubation	Michael Pester	Illumina HiSeq 2500-1TB	Unclassified	8407134150	15835846
Q3300020924.1	3300001166	630	346	Forest soil microbial communities from multiple locations in Canada and USA	Forest soil microbial communities from Algoma, Ontario, Canada - Jack Pine, Ontario site 1_JW_OM1H0_O2	Metagenome Analysis	Primary	Metagenome Standard Draft	Metagenome Analysis	0	Loam	Forest soil	Soil	Forest soil microbial communities from multiple locations in Canada and USA	Loam	Soil	Forest soil	Algoma, Ontario, Canada	William Mohn	Illumina HiSeq 2000, Illumina HiSeq 2500	Forest soil	69038182	179215
Q1159581.46	3300021475	444	354	Forest soil microbial communities from Barre Woods Harvard Forest LTER site, Petersham, Massachusetts, United States	Forest soil microbial communities from Barre Woods Harvard Forest LTER site, Petersham, Massachusetts, United States - Inc-BW-C-30-O	Metagenome Analysis	Primary	Metagenome Standard Draft	Metagenome Analysis	No	Unclassified	Forest Soil	Soil	Forest soil microbial communities from Barre Woods Harvard Forest LTER site, Petersham, Massachusetts, United States	Unclassified	Soil	soil	forest soil	Jeffrey Blanchard	Illumina HiSeq 2500-1TB	Forest Soil	2710494968	6266586
Q1159581.46	3300021406	363	355	Forest soil microbial communities from Barre Woods Harvard Forest LTER site, Petersham, Massachusetts, United States	Forest soil microbial communities from Barre Woods Harvard Forest LTER site, Petersham, Massachusetts, United States - Inc-BW-H-32-O	Metagenome Analysis	Primary	Metagenome Standard Draft	Metagenome Analysis	No	Unclassified	Forest Soil	Soil	Forest soil microbial communities from Barre Woods Harvard Forest LTER site, Petersham, Massachusetts, United States	Unclassified	Soil	soil	forest soil	Jeffrey Blanchard	Illumina HiSeq 2500-1TB	Forest Soil	3250723065	7123599
Q3300020924.1	3300011120	471	357	Forest soil microbial communities from Harvard Forest Long Term Ecological Research (LTER) site in Petersham, MA, for long-term soil warming studies	Combined assembly of Microbial Forest Soil metaT	Combined Assembly	Primary	Co-Assembly - Metagenome Metatranscriptome	Combined Assembly	Yes	Loam	Forest soil	Soil	Forest soil microbial communities from Harvard Forest Long Term Ecological Research (LTER) site in Petersham, MA, for long-term soil warming studies	Loam	Soil	Forest soil	Harvard Forest LTER, Petersham, MA, USA	Jeffrey Blanchard	Illumina HiSeq 2000, Illumina HiSeq 2500	Forest soil	3377985324	7779196
Q3300020924.3	3300015264	797	357	Vadose zone soil and rhizosphere microbial communities from the Eel River Critical Zone Observatory, Northern California to study diel carbon cycling	Vadose zone soil fungal communities from Angelo Coast Range Reserve, California, USA - CZOMad2_1_16fungal (Hybrid Assembly)	Metagenome Analysis	Primary	Metagenome Improved Draft	Metagenome Analysis	No	Unclassified	Unclassified	Soil	Vadose zone soil and rhizosphere microbial communities from the Eel River Critical Zone Observatory, Northern California to study diel carbon cycling	0	Soil	Vadose zone soil	Soil from Angelo Coast Range Reserve, California	Jill Banfield	Illumina HiSeq 2500-1TB, PacBio RS, PacBio RS II	0	4038255823	9843298
Q1159592.29	3300011120	524	358	Forest soil microbial communities from Harvard Forest Long Term Ecological Research (LTER) site in Petersham, MA, for long-term soil warming studies	Combined assembly of Microbial Forest Soil metaT	Combined Assembly	Primary	Co-Assembly - Metagenome Metatranscriptome	Combined Assembly	Yes	Loam	Forest soil	Soil	Forest soil microbial communities from Harvard Forest Long Term Ecological Research (LTER) site in Petersham, MA, for long-term soil warming studies	Loam	Soil	Forest soil	Harvard Forest LTER, Petersham, MA, USA	Jeffrey Blanchard	Illumina HiSeq 2000, Illumina HiSeq 2500	Forest soil	3377985324	7779196
Q1159592.69	3300006176	853	359	Soil microbial communities from the Hubbard Brook experimental Forest, New Hampshire, under manipulated climate change conditions.	Warmed and freeze-thawed soil microbial communities from the Hubbard Brook experimental Forest, New Hampshire - Hubbard Brook CCASE Soil Metagenome WFT 5	Metagenome Analysis	Primary	Metagenome Standard Draft	Metagenome Analysis	No	Loam	Forest Soil	Soil	Soil microbial communities from the Hubbard Brook experimental Forest, New Hampshire, under manipulated climate change conditions.	Loam	Soil	Soil	field soil	Jennifer Talbot	Illumina HiSeq 2500-1TB	Forest Soil	4941882266	13742264
Q1159581.46	3300012361	700	360	Vadose zone soil and rhizosphere microbial communities from the Eel River Critical Zone Observatory, Northern California to study diel carbon cycling	Vadose zone soil microbial communities from Angelo Coast Range Reserve, California, USA - Mad1_60_16 metaG	Metagenome Analysis	Primary	Metagenome Standard Draft	Metagenome Analysis	No	Unclassified	Unclassified	Soil	Vadose zone soil and rhizosphere microbial communities from the Eel River Critical Zone Observatory, Northern California to study diel carbon cycling	0	Soil	Vadose zone soil	Soil from Angelo Coast Range Reserve, California	Jill Banfield	Illumina HiSeq 2500-1TB	0	2764741931	5758013
Q1159589.13	3300001593	961	362	Forest soil microbial communities from multiple locations in Canada and USA	Forest soil microbial communities from Thunder Bay, Ontario, Canada - Black Spruce, Ontario site 2_A8_OM2_M2	Metagenome Analysis	Primary	Metagenome Standard Draft	Metagenome Analysis	No	Loam	Forest soil	Soil	Forest soil microbial communities from multiple locations in Canada and USA	Loam	Soil	Forest soil	Thunder Bay, Ontario, Canada	William Mohn	Illumina HiSeq 2000, Illumina HiSeq 2500	Forest soil	2121184375	5166274
Q1159592.51	3300009824	988	363	Peatlands soil microbial communities from Germany and Austria, that are sulfate reducing	Peat soil microbial communities from Weissenstadt, Germany - Sb_50d_6_BS metaG	Metagenome Analysis	Primary	Metagenome Minimal Draft	Metagenome Analysis	0	Unclassified	Unclassified	Soil	Peatlands soil microbial communities from Germany and Austria, that are sulfate reducing	Unclassified	Soil	Peatlands soil	Peat soil slurry incubation	Michael Pester	Illumina HiSeq 2500-1TB	Unclassified	1231545257	2249307
Q1159592.69	3300015245	945	363	Vadose zone soil and rhizosphere microbial communities from the Eel River Critical Zone Observatory, Northern California to study diel carbon cycling	Vadose zone soil fungal communities from Angelo Coast Range Reserve, California, USA - CZODoug1_16fungal (Hybrid Assembly)	Metagenome Analysis	Primary	Metagenome Improved Draft	Metagenome Analysis	No	Unclassified	Unclassified	Soil	Vadose zone soil and rhizosphere microbial communities from the Eel River Critical Zone Observatory, Northern California to study diel carbon cycling	0	Soil	Vadose zone soil	Soil from Angelo Coast Range Reserve, California	Jill Banfield	Illumina HiSeq 2500-1TB, PacBio RS, PacBio RS II	0	3903809475	9758165
Q1159581.9	3300002917	599	365	Grasslands soil microbial communities from the Angelo Coastal Reserve, California, USA	Grasslands soil microbial communities from the Angelo Coastal Reserve, California, USA - Sample 9_17_2013_100cm	Metagenome Analysis	Primary	Metagenome Standard Draft	Metagenome Analysis	No	Unclassified	Grasslands	Soil	Grasslands soil microbial communities from the Angelo Coastal Reserve, California, USA	Unclassified	Soil	Grasslands soil	Laytonville, California, USA	Jill Banfield	Illumina HiSeq 2000, Illumina HiSeq 2500, Illumina HiSeq 2500-Rapid	Grasslands	757346763	1678570
Q1159589.13	3300003505	672	366	Forest soil microbial communities from Harvard Forest Long Term Ecological Research (LTER) site in Petersham, MA, for long-term soil warming studies	Forest soil microbial communities from Harvard Forest LTER, USA - Combined assembly of forest soil metaG samples (ASSEMBLY_DATE=20140924)	Combined Assembly	Primary	Combined Assembly	Combined Assembly	Yes	Loam	Forest soil	Soil	Forest soil microbial communities from Harvard Forest Long Term Ecological Research (LTER) site in Petersham, MA, for long-term soil warming studies	Loam	Soil	Forest soil	Prospect hill, Petersham, MA, USA	Jeffrey Blanchard	Illumina HiSeq 2000, Illumina HiSeq 2500	Forest soil	814320942	1794298
Q3300020924.1	3300014489	815	369	Permafrost microbial communities from Stordalen Mire, Sweden	Permafrost microbial communities from Stordalen Mire, Sweden - 812P2M metaG	Metagenome Analysis	Primary	Metagenome Standard Draft	Metagenome Analysis	0	Wetlands	Permafrost	Soil	Permafrost microbial communities from Stordalen Mire, Sweden	Wetlands	Soil	Palsa	Mire palsa	Virginia Rich	Illumina HiSeq 2500-1TB	Permafrost	1273541279	2409184
Q1159592.51	3300009698	976	370	Peatlands soil microbial communities from Germany and Austria, that are sulfate reducing	Peat soil microbial communities from Weissenstadt, Germany - Sb_50d_3_AS metaG	Metagenome Analysis	Primary	Metagenome Minimal Draft	Metagenome Analysis	No	Unclassified	Unclassified	Soil	Peatlands soil microbial communities from Germany and Austria, that are sulfate reducing	Unclassified	Soil	Peatlands soil	Peat soil slurry incubation	Michael Pester	Illumina HiSeq 2500-1TB	Unclassified	1385319768	2587301
Q1159581.46	3300007265	898	372	Vadose zone soil and rhizosphere microbial communities from the Eel River Critical Zone Observatory, Northern California to study diel carbon cycling	Vadose zone soil microbial communities from the Eel River Critical Zone Observatory, Northern California, USA - Rivendell_Oct2014_Saprolite_2_DNA_Rhizosphere_1	Metagenome Analysis	Primary	Metagenome Standard Draft	Metagenome Analysis	No	Unclassified	Unclassified	Soil	Vadose zone soil and rhizosphere microbial communities from the Eel River Critical Zone Observatory, Northern California to study diel carbon cycling	Unclassified	Soil	Vadose zone soil	Vadose zone soil	Jill Banfield	Illumina HiSeq 2500-1TB, PacBio RS, PacBio RS II	Unclassified	1021255251	2016369
Q1159592.29	3300010379	951	372	Peatlands soil microbial communities from Germany and Austria, that are sulfate reducing	Sb_50d combined assembly	Combined Assembly	Primary	Combined Assembly	Combined Assembly	Yes	Unclassified	Unclassified	Soil	Peatlands soil microbial communities from Germany and Austria, that are sulfate reducing	Unclassified	Soil	Peatlands soil	Peat soil slurry incubation	Michael Pester	Illumina HiSeq 2500-1TB	Unclassified	8407134150	15835846
Q3300020830.1	3300010371	617	372	Terrestrial soil microbial communities with and without Nitrogen fertilizer from Kellogg Biological Station, Michigan, USA	Terrestrial soil microbial communities with excess Nitrogen fertilizer from Kellogg Biological Station, Michigan, USA - KB3-175-1	Metagenome Analysis	Primary	Metagenome Standard Draft	Metagenome Analysis	No	Unclassified	Unclassified	Soil	Terrestrial soil microbial communities with and without Nitrogen fertilizer from Kellogg Biological Station, Michigan, USA	0	Soil	Terrestrial soil	both Bulk and Rhizosphere soil	James Tiedje	Illumina HiSeq 2500-1TB	0	4854878320	10100282
Q1159581.46	3300009038	1021	373	Vadose zone soil and rhizosphere microbial communities from the Eel River Critical Zone Observatory, Northern California to study diel carbon cycling	Vadose zone soil microbial communities from the Eel River Critical Zone Observatory, Northern California, USA - CZOApr15con2H2.8 metaG	Metagenome Analysis	Primary	Metagenome Standard Draft	Metagenome Analysis	No	Unclassified	Unclassified	Soil	Vadose zone soil and rhizosphere microbial communities from the Eel River Critical Zone Observatory, Northern California to study diel carbon cycling	Unclassified	Soil	Vadose zone soil	Vadose zone soil	Jill Banfield	Illumina HiSeq 2500-1TB	Unclassified	2296201025	4413417
Q1159581.46	3300012929	786	374	Vadose zone soil and rhizosphere microbial communities from the Eel River Critical Zone Observatory, Northern California to study diel carbon cycling	Vadose zone soil fungal communities from Angelo Coast Range Reserve, California, USA - CZOMad2_1_16fungal (Illumina Assembly)	Metagenome Analysis	Reanalysis	Metagenome Draft	Metagenome Analysis	No	Unclassified	Unclassified	Soil	Vadose zone soil and rhizosphere microbial communities from the Eel River Critical Zone Observatory, Northern California to study diel carbon cycling	0	Soil	Vadose zone soil	Soil from Angelo Coast Range Reserve, California	Jill Banfield	Illumina HiSeq 2500-1TB, PacBio RS, PacBio RS II	0	3379892228	7220341
Q1159581.46	3300021180	393	381	Forest soil microbial communities from Barre Woods Harvard Forest LTER site, Petersham, Massachusetts, United States	Forest soil microbial communities from Barre Woods Harvard Forest LTER site, Petersham, Massachusetts, United States - Inc-BW-H-17-O	Metagenome Analysis	Primary	Metagenome Standard Draft	Metagenome Analysis	No	Unclassified	Forest Soil	Soil	Forest soil microbial communities from Barre Woods Harvard Forest LTER site, Petersham, Massachusetts, United States	Unclassified	Soil	soil	forest soil	Jeffrey Blanchard	Illumina HiSeq 2500-1TB	Forest Soil	3112761503	6391336
Q1159581.46	3300012203	896	382	Vadose zone soil and rhizosphere microbial communities from the Eel River Critical Zone Observatory, Northern California to study diel carbon cycling	Vadose zone soil microbial communities from Angelo Coast Range Reserve, California, USA - czorhiz3.16 metaG	Metagenome Analysis	Primary	Metagenome Standard Draft	Metagenome Analysis	No	Unclassified	Unclassified	Soil	Vadose zone soil and rhizosphere microbial communities from the Eel River Critical Zone Observatory, Northern California to study diel carbon cycling	0	Soil	Vadose zone soil	Soil from Angelo Coast Range Reserve, California	Jill Banfield	Illumina HiSeq 2500-1TB	0	2589591295	5382654
Q3300020924.1	3300005591	746	383	Soil microbial communities from the Hubbard Brook experimental Forest, New Hampshire, under manipulated climate change conditions.	Reference soil microbial communities from the Hubbard Brook experimental Forest, New Hampshire, USA - Hubbard Brook CCASE Soil Metagenome REF1	Metagenome Analysis	Primary	Metagenome Standard Draft	Metagenome Analysis	No	Loam	Forest Soil	Soil	Soil microbial communities from the Hubbard Brook experimental Forest, New Hampshire, under manipulated climate change conditions.	Loam	Soil	Soil	field soil	Jennifer Talbot	Illumina HiSeq 2500-1TB	Forest Soil	2629695112	7577367
Q1159581.9	3300006176	857	385	Soil microbial communities from the Hubbard Brook experimental Forest, New Hampshire, under manipulated climate change conditions.	Warmed and freeze-thawed soil microbial communities from the Hubbard Brook experimental Forest, New Hampshire - Hubbard Brook CCASE Soil Metagenome WFT 5	Metagenome Analysis	Primary	Metagenome Standard Draft	Metagenome Analysis	No	Loam	Forest Soil	Soil	Soil microbial communities from the Hubbard Brook experimental Forest, New Hampshire, under manipulated climate change conditions.	Loam	Soil	Soil	field soil	Jennifer Talbot	Illumina HiSeq 2500-1TB	Forest Soil	4941882266	13742264
Q1159592.51	3300014501	1142	389	Permafrost microbial communities from Stordalen Mire, Sweden	Permafrost microbial communities from Stordalen Mire, Sweden - P3-2 metaG (Illumina Assembly)	Metagenome Analysis	Reanalysis	Metagenome Draft	Metagenome Analysis	No	Wetlands	Permafrost	Soil	Permafrost microbial communities from Stordalen Mire, Sweden	Wetlands	Soil	Permafrost	Mire palsa	Virginia Rich	Illumina HiSeq 2500-1TB, PacBio RS II	Permafrost	5023069248	9077686
Q1159581.46	3300012210	704	396	Vadose zone soil and rhizosphere microbial communities from the Eel River Critical Zone Observatory, Northern California to study diel carbon cycling	Vadose zone soil microbial communities from Sagehorn Ranch, Mendocino, California, USA - Sage2_L_60_16 metaG	Metagenome Analysis	Primary	Metagenome Standard Draft	Metagenome Analysis	No	Unclassified	Unclassified	Soil	Vadose zone soil and rhizosphere microbial communities from the Eel River Critical Zone Observatory, Northern California to study diel carbon cycling	0	Soil	Vadose zone soil	Soil from Sagehorn Ranch, Mendocino, California	Jill Banfield	Illumina HiSeq 2500-1TB	0	2895359942	5682046
Q3300020743.1	3300005591	787	399	Soil microbial communities from the Hubbard Brook experimental Forest, New Hampshire, under manipulated climate change conditions.	Reference soil microbial communities from the Hubbard Brook experimental Forest, New Hampshire, USA - Hubbard Brook CCASE Soil Metagenome REF1	Metagenome Analysis	Primary	Metagenome Standard Draft	Metagenome Analysis	No	Loam	Forest Soil	Soil	Soil microbial communities from the Hubbard Brook experimental Forest, New Hampshire, under manipulated climate change conditions.	Loam	Soil	Soil	field soil	Jennifer Talbot	Illumina HiSeq 2500-1TB	Forest Soil	2629695112	7577367
Q1159589.24	3300021477	409	401	Forest soil microbial communities from Barre Woods Harvard Forest LTER site, Petersham, Massachusetts, United States	Forest soil microbial communities from Barre Woods Harvard Forest LTER site, Petersham, Massachusetts, United States - Inc-BW-C-4-O	Metagenome Analysis	Primary	Metagenome Standard Draft	Metagenome Analysis	No	Unclassified	Forest Soil	Soil	Forest soil microbial communities from Barre Woods Harvard Forest LTER site, Petersham, Massachusetts, United States	Unclassified	Soil	soil	forest soil	Jeffrey Blanchard	Illumina HiSeq 2500-1TB	Forest Soil	2968654672	6359180
Q1159581.46	3300009088	732	404	Vadose zone soil and rhizosphere microbial communities from the Eel River Critical Zone Observatory, Northern California to study diel carbon cycling	Vadose zone soil microbial communities from the Eel River Critical Zone Observatory, Northern California, USA - CZOApr15con2H3.8 metaG	Metagenome Analysis	Primary	Metagenome Standard Draft	Metagenome Analysis	No	Unclassified	Unclassified	Soil	Vadose zone soil and rhizosphere microbial communities from the Eel River Critical Zone Observatory, Northern California to study diel carbon cycling	Unclassified	Soil	Vadose zone soil	Vadose zone soil	Jill Banfield	Illumina HiSeq 2500-1TB	Unclassified	2387382994	4715001
Q1159592.29	3300001170	892	406	Forest soil microbial communities from multiple locations in Canada and USA	Forest soil microbial communities from Thunder Bay, Ontario, Canada - Black Spruce, Ontario site 2_A8_Ref_O2	Metagenome Analysis	Primary	Metagenome Standard Draft	Metagenome Analysis	0	Loam	Forest soil	Soil	Forest soil microbial communities from multiple locations in Canada and USA	Loam	Soil	Forest soil	Thunder Bay, Ontario, Canada	William Mohn	Illumina HiSeq 2000, Illumina HiSeq 2500	Forest soil	74337006	201327
Q3300020993.2	3300005541	921	407	Surface soil microbial communities from Centralia Pennsylvania, which are recovering from an underground coalmine fire.	Surface soil microbial communities from Centralia Pennsylvania, which are recovering from an underground coalmine fire - Coalmine Soil_Cen05_05102014_R1	Metagenome Analysis	Primary	Metagenome Standard Draft	Metagenome Analysis	No	Unclassified	Unclassified	Soil	Surface soil microbial communities from Centralia Pennsylvania, which are recovering from an underground coalmine fire.	Unclassified	Soil	Surface soil	Centralia Soil	Ashley Shade	Illumina HiSeq 2500-1TB	Unclassified	2768548087	7752370
Q1159595.38	3300006176	726	409	Soil microbial communities from the Hubbard Brook experimental Forest, New Hampshire, under manipulated climate change conditions.	Warmed and freeze-thawed soil microbial communities from the Hubbard Brook experimental Forest, New Hampshire - Hubbard Brook CCASE Soil Metagenome WFT 5	Metagenome Analysis	Primary	Metagenome Standard Draft	Metagenome Analysis	No	Loam	Forest Soil	Soil	Soil microbial communities from the Hubbard Brook experimental Forest, New Hampshire, under manipulated climate change conditions.	Loam	Soil	Soil	field soil	Jennifer Talbot	Illumina HiSeq 2500-1TB	Forest Soil	4941882266	13742264
Q3300020830.1	3300010396	678	409	Terrestrial soil microbial communities with and without Nitrogen fertilizer from Kellogg Biological Station, Michigan, USA	Terrestrial soil microbial communities with excess Nitrogen fertilizer from Kellogg Biological Station, Michigan, USA - KB3-175-2	Metagenome Analysis	Primary	Metagenome Standard Draft	Metagenome Analysis	No	Unclassified	Unclassified	Soil	Terrestrial soil microbial communities with and without Nitrogen fertilizer from Kellogg Biological Station, Michigan, USA	0	Soil	Terrestrial soil	both Bulk and Rhizosphere soil	James Tiedje	Illumina HiSeq 2500-1TB	0	4926577115	10004743
Q1159581.46	3300015089	751	411	Metagenomes of Arctic soils	Arctic soil microbial communities from a glacier forefield, Russell Glacier, Kangerlussuaq, Greenland (Sample G8A, Adjacent to main proglacial river, end of transect (Watson river))	Metagenome Analysis	Primary	0	Metagenome Analysis	No	Unclassified	Unclassified	Soil	Metagenomes of Arctic soils	Unclassified	Soil	Glacier forefield soil	Proglacial river margin microbial community, end of proglacial transect	Maisie Nash	Illumina HiSeq	Unclassified	128282042	304977
Q1159592.15	3300005602	948	411	Soil microbial communities from the Hubbard Brook experimental Forest, New Hampshire, under manipulated climate change conditions.	Reference soil microbial communities from the Hubbard Brook experimental Forest, New Hampshire, USA - Hubbard Brook CCASE Soil Metagenome REF2	Metagenome Analysis	Primary	Metagenome Standard Draft	Metagenome Analysis	No	Loam	Forest Soil	Soil	Soil microbial communities from the Hubbard Brook experimental Forest, New Hampshire, under manipulated climate change conditions.	Loam	Soil	Soil	field soil	Jennifer Talbot	Illumina HiSeq 2500-1TB	Forest Soil	3010894137	8839356
Q3300020743.1	3300001593	893	411	Forest soil microbial communities from multiple locations in Canada and USA	Forest soil microbial communities from Thunder Bay, Ontario, Canada - Black Spruce, Ontario site 2_A8_OM2_M2	Metagenome Analysis	Primary	Metagenome Standard Draft	Metagenome Analysis	No	Loam	Forest soil	Soil	Forest soil microbial communities from multiple locations in Canada and USA	Loam	Soil	Forest soil	Thunder Bay, Ontario, Canada	William Mohn	Illumina HiSeq 2000, Illumina HiSeq 2500	Forest soil	2121184375	5166274
Q1159589.34	3300021433	423	413	Forest soil microbial communities from Barre Woods Harvard Forest LTER site, Petersham, Massachusetts, United States	Forest soil microbial communities from Barre Woods Harvard Forest LTER site, Petersham, Massachusetts, United States - Inc-BW-C-12-O	Metagenome Analysis	Primary	Metagenome Standard Draft	Metagenome Analysis	No	Unclassified	Forest Soil	Soil	Forest soil microbial communities from Barre Woods Harvard Forest LTER site, Petersham, Massachusetts, United States	Unclassified	Soil	soil	forest soil	Jeffrey Blanchard	Illumina HiSeq 2500-1TB	Forest Soil	2908642001	6319861
Q1159595.38	3300011120	646	414	Forest soil microbial communities from Harvard Forest Long Term Ecological Research (LTER) site in Petersham, MA, for long-term soil warming studies	Combined assembly of Microbial Forest Soil metaT	Combined Assembly	Primary	Co-Assembly - Metagenome Metatranscriptome	Combined Assembly	Yes	Loam	Forest soil	Soil	Forest soil microbial communities from Harvard Forest Long Term Ecological Research (LTER) site in Petersham, MA, for long-term soil warming studies	Loam	Soil	Forest soil	Harvard Forest LTER, Petersham, MA, USA	Jeffrey Blanchard	Illumina HiSeq 2000, Illumina HiSeq 2500	Forest soil	3377985324	7779196
Q1159581.46	3300021088	437	419	Forest soil microbial communities from Barre Woods Harvard Forest LTER site, Petersham, Massachusetts, United States	Forest soil microbial communities from Barre Woods Harvard Forest LTER site, Petersham, Massachusetts, United States - Inc-BW-H-28-M	Metagenome Analysis	Primary	Metagenome Standard Draft	Metagenome Analysis	No	Unclassified	Forest Soil	Soil	Forest soil microbial communities from Barre Woods Harvard Forest LTER site, Petersham, Massachusetts, United States	Unclassified	Soil	soil	forest soil	Jeffrey Blanchard	Illumina HiSeq 2500-1TB	Forest Soil	1585685487	3629970
Q1159581.46	3300005518	1047	420	Corn, switchgrass and miscanthus rhizosphere microbial communities from Kellogg Biological Station, Michigan, USA	Corn, switchgrass and miscanthus rhizosphere microbial communities from Kellogg Biological Station, Michigan, USA - KBS K1-50-3 metaG	Metagenome Analysis	Primary	Metagenome Standard Draft	Metagenome Analysis	No	Loam	Agricultural Soil	Soil	Corn, switchgrass and miscanthus rhizosphere microbial communities from Kellogg Biological Station, Michigan, USA	Loam	Soil	Corn, switchgrass and miscanthus rhizosphere	Bulk soil	James Tiedje	Illumina HiSeq 2500-1TB	Agricultural Soil	4907825049	12829096
Q1159592.20	3300001170	920	423	Forest soil microbial communities from multiple locations in Canada and USA	Forest soil microbial communities from Thunder Bay, Ontario, Canada - Black Spruce, Ontario site 2_A8_Ref_O2	Metagenome Analysis	Primary	Metagenome Standard Draft	Metagenome Analysis	0	Loam	Forest soil	Soil	Forest soil microbial communities from multiple locations in Canada and USA	Loam	Soil	Forest soil	Thunder Bay, Ontario, Canada	William Mohn	Illumina HiSeq 2000, Illumina HiSeq 2500	Forest soil	74337006	201327
Q3300021028.3	3300005602	478	425	Soil microbial communities from the Hubbard Brook experimental Forest, New Hampshire, under manipulated climate change conditions.	Reference soil microbial communities from the Hubbard Brook experimental Forest, New Hampshire, USA - Hubbard Brook CCASE Soil Metagenome REF2	Metagenome Analysis	Primary	Metagenome Standard Draft	Metagenome Analysis	No	Loam	Forest Soil	Soil	Soil microbial communities from the Hubbard Brook experimental Forest, New Hampshire, under manipulated climate change conditions.	Loam	Soil	Soil	field soil	Jennifer Talbot	Illumina HiSeq 2500-1TB	Forest Soil	3010894137	8839356
Q1159581.46	3300005994	784	427	Permafrost soil microbial communities from the Arctic, to analyse light accelerated degradation of dissolved organic matter (DOM)	Permafrost soil microbial communities from the Arctic, to analyse light accelerated degradation of dissolved organic matter (DOM) - Organic soil replicate 3 DNA2013-049	Metagenome Analysis	Primary	Metagenome Minimal Draft	Metagenome Analysis	No	Wetlands	Permafrost	Soil	Permafrost soil microbial communities from the Arctic, to analyse light accelerated degradation of dissolved organic matter (DOM)	Wetlands	Soil	Soil	soil	Byron Crump	Illumina HiSeq 2500-1TB	Permafrost	1176759502	3302883
Q1159581.46	3300010159	816	429	Vadose zone soil and rhizosphere microbial communities from the Eel River Critical Zone Observatory, Northern California to study diel carbon cycling	Vadose zone soil microbial communities from the Eel River Critical Zone Observatory, Northern California, USA - Rivendell_Oct2014_Saprolite_2_DNA_Rhizosphere_3	Metagenome Analysis	Primary	Metagenome Standard Draft	Metagenome Analysis	No	Unclassified	Unclassified	Soil	Vadose zone soil and rhizosphere microbial communities from the Eel River Critical Zone Observatory, Northern California to study diel carbon cycling	Unclassified	Soil	Vadose zone soil	Vadose zone soil	Jill Banfield	Illumina HiSeq 2500-1TB, PacBio RS, PacBio RS II	Unclassified	819008858	1835161
Q1159581.46	3300012202	882	430	Vadose zone soil and rhizosphere microbial communities from the Eel River Critical Zone Observatory, Northern California to study diel carbon cycling	Vadose zone soil microbial communities from Angelo Coast Range Reserve, California, USA - Mad1_115_16 metaG	Metagenome Analysis	Primary	Metagenome Standard Draft	Metagenome Analysis	No	Unclassified	Unclassified	Soil	Vadose zone soil and rhizosphere microbial communities from the Eel River Critical Zone Observatory, Northern California to study diel carbon cycling	0	Soil	Vadose zone soil	Soil from Angelo Coast Range Reserve, California	Jill Banfield	Illumina HiSeq 2500-1TB	0	2670272702	5556162
Q1159592.51	3300009524	1055	430	Peatlands soil microbial communities from Germany and Austria, that are sulfate reducing	Peat soil microbial communities from Weissenstadt, Germany - Sb_50d_c_BC metaG	Metagenome Analysis	Primary	Metagenome Minimal Draft	Metagenome Analysis	No	Unclassified	Unclassified	Soil	Peatlands soil microbial communities from Germany and Austria, that are sulfate reducing	Unclassified	Soil	Peatlands soil	Peat soil slurry incubation	Michael Pester	Illumina HiSeq 2500-1TB	Unclassified	817968998	1469078
Q1159592.69	3300015264	1107	430	Vadose zone soil and rhizosphere microbial communities from the Eel River Critical Zone Observatory, Northern California to study diel carbon cycling	Vadose zone soil fungal communities from Angelo Coast Range Reserve, California, USA - CZOMad2_1_16fungal (Hybrid Assembly)	Metagenome Analysis	Primary	Metagenome Improved Draft	Metagenome Analysis	No	Unclassified	Unclassified	Soil	Vadose zone soil and rhizosphere microbial communities from the Eel River Critical Zone Observatory, Northern California to study diel carbon cycling	0	Soil	Vadose zone soil	Soil from Angelo Coast Range Reserve, California	Jill Banfield	Illumina HiSeq 2500-1TB, PacBio RS, PacBio RS II	0	4038255823	9843298
Q1159592.51	3300006176	1049	431	Soil microbial communities from the Hubbard Brook experimental Forest, New Hampshire, under manipulated climate change conditions.	Warmed and freeze-thawed soil microbial communities from the Hubbard Brook experimental Forest, New Hampshire - Hubbard Brook CCASE Soil Metagenome WFT 5	Metagenome Analysis	Primary	Metagenome Standard Draft	Metagenome Analysis	No	Loam	Forest Soil	Soil	Soil microbial communities from the Hubbard Brook experimental Forest, New Hampshire, under manipulated climate change conditions.	Loam	Soil	Soil	field soil	Jennifer Talbot	Illumina HiSeq 2500-1TB	Forest Soil	4941882266	13742264
Q1159581.46	3300012925	984	436	Vadose zone soil and rhizosphere microbial communities from the Eel River Critical Zone Observatory, Northern California to study diel carbon cycling	Vadose zone soil fungal communities from Angelo Coast Range Reserve, California, USA - CZODoug3_1_2_16fungal (Illumina Assembly)	Metagenome Analysis	Reanalysis	Metagenome Draft	Metagenome Analysis	No	Unclassified	Unclassified	Soil	Vadose zone soil and rhizosphere microbial communities from the Eel River Critical Zone Observatory, Northern California to study diel carbon cycling	0	Soil	Vadose zone soil	Soil from Angelo Coast Range Reserve, California	Jill Banfield	Illumina HiSeq 2500-1TB, PacBio RS, PacBio RS II	0	2838921756	6232307
Q3300020924.1	3300001084	865	437	Forest soil microbial communities from multiple locations in Canada and USA	Forest soil microbial communities from Thunder Bay, Ontario, Canada - Black Spruce, Ontario site 2_A8_OM1_O1	Metagenome Analysis	Primary	Metagenome Standard Draft	Metagenome Analysis	0	Loam	Forest soil	Soil	Forest soil microbial communities from multiple locations in Canada and USA	Loam	Soil	Forest soil	Thunder Bay, Ontario, Canada	William Mohn	Illumina HiSeq 2000, Illumina HiSeq 2500	Forest soil	93463616	262550
Q1159581.69	3300005437	646	440	Corn, switchgrass and miscanthus rhizosphere microbial communities from Kellogg Biological Station, Michigan, USA	Corn, switchgrass and miscanthus rhizosphere microbial communities from Kellogg Biological Station, Michigan, USA - LAR L5-2 metaG	Metagenome Analysis	Primary	Metagenome Standard Draft	Metagenome Analysis	No	Loam	Agricultural Soil	Soil	Corn, switchgrass and miscanthus rhizosphere microbial communities from Kellogg Biological Station, Michigan, USA	Loam	Soil	Corn, switchgrass and miscanthus rhizosphere	Bulk soil	James Tiedje	Illumina HiSeq 2500-1TB	Agricultural Soil	3777149543	10836808
Q1159592.29	3300003505	879	442	Forest soil microbial communities from Harvard Forest Long Term Ecological Research (LTER) site in Petersham, MA, for long-term soil warming studies	Forest soil microbial communities from Harvard Forest LTER, USA - Combined assembly of forest soil metaG samples (ASSEMBLY_DATE=20140924)	Combined Assembly	Primary	Combined Assembly	Combined Assembly	Yes	Loam	Forest soil	Soil	Forest soil microbial communities from Harvard Forest Long Term Ecological Research (LTER) site in Petersham, MA, for long-term soil warming studies	Loam	Soil	Forest soil	Prospect hill, Petersham, MA, USA	Jeffrey Blanchard	Illumina HiSeq 2000, Illumina HiSeq 2500	Forest soil	814320942	1794298
Q1159592.51	3300009522	1163	444	Peatlands soil microbial communities from Germany and Austria, that are sulfate reducing	Peat soil microbial communities from Weissenstadt, Germany - Sb_50d_5_LS metaG	Metagenome Analysis	Primary	Metagenome Minimal Draft	Metagenome Analysis	No	Unclassified	Unclassified	Soil	Peatlands soil microbial communities from Germany and Austria, that are sulfate reducing	Unclassified	Soil	Peatlands soil	Peat soil slurry incubation	Michael Pester	Illumina HiSeq 2500-1TB	Unclassified	779948100	1435857
Q1159581.46	3300015264	1048	445	Vadose zone soil and rhizosphere microbial communities from the Eel River Critical Zone Observatory, Northern California to study diel carbon cycling	Vadose zone soil fungal communities from Angelo Coast Range Reserve, California, USA - CZOMad2_1_16fungal (Hybrid Assembly)	Metagenome Analysis	Primary	Metagenome Improved Draft	Metagenome Analysis	No	Unclassified	Unclassified	Soil	Vadose zone soil and rhizosphere microbial communities from the Eel River Critical Zone Observatory, Northern California to study diel carbon cycling	0	Soil	Vadose zone soil	Soil from Angelo Coast Range Reserve, California	Jill Banfield	Illumina HiSeq 2500-1TB, PacBio RS, PacBio RS II	0	4038255823	9843298
Q1159592.19	3300001593	1080	446	Forest soil microbial communities from multiple locations in Canada and USA	Forest soil microbial communities from Thunder Bay, Ontario, Canada - Black Spruce, Ontario site 2_A8_OM2_M2	Metagenome Analysis	Primary	Metagenome Standard Draft	Metagenome Analysis	No	Loam	Forest soil	Soil	Forest soil microbial communities from multiple locations in Canada and USA	Loam	Soil	Forest soil	Thunder Bay, Ontario, Canada	William Mohn	Illumina HiSeq 2000, Illumina HiSeq 2500	Forest soil	2121184375	5166274
Q1159581.46	3300005602	792	451	Soil microbial communities from the Hubbard Brook experimental Forest, New Hampshire, under manipulated climate change conditions.	Reference soil microbial communities from the Hubbard Brook experimental Forest, New Hampshire, USA - Hubbard Brook CCASE Soil Metagenome REF2	Metagenome Analysis	Primary	Metagenome Standard Draft	Metagenome Analysis	No	Loam	Forest Soil	Soil	Soil microbial communities from the Hubbard Brook experimental Forest, New Hampshire, under manipulated climate change conditions.	Loam	Soil	Soil	field soil	Jennifer Talbot	Illumina HiSeq 2500-1TB	Forest Soil	3010894137	8839356
Q1159581.46	3300012359	838	454	Vadose zone soil and rhizosphere microbial communities from the Eel River Critical Zone Observatory, Northern California to study diel carbon cycling	Vadose zone soil microbial communities from Sagehorn Ranch, Mendocino, California, USA - Sage2_R_80_16 metaG	Metagenome Analysis	Primary	Metagenome Standard Draft	Metagenome Analysis	No	Unclassified	Unclassified	Soil	Vadose zone soil and rhizosphere microbial communities from the Eel River Critical Zone Observatory, Northern California to study diel carbon cycling	0	Soil	Vadose zone soil	Soil from Sagehorn Ranch, Mendocino, California	Jill Banfield	Illumina HiSeq 2500-1TB	0	2602908992	5107363
Q1159581.46	3300002914	779	455	Grasslands soil microbial communities from the Angelo Coastal Reserve, California, USA	Grasslands soil microbial communities from the Angelo Coastal Reserve, California, USA - Sample 9_17_2013_115cm	Metagenome Analysis	Primary	Metagenome Standard Draft	Metagenome Analysis	No	Unclassified	Grasslands	Soil	Grasslands soil microbial communities from the Angelo Coastal Reserve, California, USA	Unclassified	Soil	Grasslands soil	Laytonville, California, USA	Jill Banfield	Illumina HiSeq 2000, Illumina HiSeq 2500, Illumina HiSeq 2500-Rapid	Grasslands	643517703	1484858
Q1159581.9	3300021432	474	464	Forest soil microbial communities from Barre Woods Harvard Forest LTER site, Petersham, Massachusetts, United States	Forest soil microbial communities from Barre Woods Harvard Forest LTER site, Petersham, Massachusetts, United States - Inc-BW-H-2-M	Metagenome Analysis	Primary	Metagenome Standard Draft	Metagenome Analysis	No	Unclassified	Forest Soil	Soil	Forest soil microbial communities from Barre Woods Harvard Forest LTER site, Petersham, Massachusetts, United States	Unclassified	Soil	soil	forest soil	Jeffrey Blanchard	Illumina HiSeq 2500-1TB	Forest Soil	3445496851	7266231
Q1159592.16	3300006176	1079	466	Soil microbial communities from the Hubbard Brook experimental Forest, New Hampshire, under manipulated climate change conditions.	Warmed and freeze-thawed soil microbial communities from the Hubbard Brook experimental Forest, New Hampshire - Hubbard Brook CCASE Soil Metagenome WFT 5	Metagenome Analysis	Primary	Metagenome Standard Draft	Metagenome Analysis	No	Loam	Forest Soil	Soil	Soil microbial communities from the Hubbard Brook experimental Forest, New Hampshire, under manipulated climate change conditions.	Loam	Soil	Soil	field soil	Jennifer Talbot	Illumina HiSeq 2500-1TB	Forest Soil	4941882266	13742264
Q1159589.13	3300011120	868	467	Forest soil microbial communities from Harvard Forest Long Term Ecological Research (LTER) site in Petersham, MA, for long-term soil warming studies	Combined assembly of Microbial Forest Soil metaT	Combined Assembly	Primary	Co-Assembly - Metagenome Metatranscriptome	Combined Assembly	Yes	Loam	Forest soil	Soil	Forest soil microbial communities from Harvard Forest Long Term Ecological Research (LTER) site in Petersham, MA, for long-term soil warming studies	Loam	Soil	Forest soil	Harvard Forest LTER, Petersham, MA, USA	Jeffrey Blanchard	Illumina HiSeq 2000, Illumina HiSeq 2500	Forest soil	3377985324	7779196
Q1159592.15	3300001593	1076	468	Forest soil microbial communities from multiple locations in Canada and USA	Forest soil microbial communities from Thunder Bay, Ontario, Canada - Black Spruce, Ontario site 2_A8_OM2_M2	Metagenome Analysis	Primary	Metagenome Standard Draft	Metagenome Analysis	No	Loam	Forest soil	Soil	Forest soil microbial communities from multiple locations in Canada and USA	Loam	Soil	Forest soil	Thunder Bay, Ontario, Canada	William Mohn	Illumina HiSeq 2000, Illumina HiSeq 2500	Forest soil	2121184375	5166274
Q1159581.46	3300015245	1304	470	Vadose zone soil and rhizosphere microbial communities from the Eel River Critical Zone Observatory, Northern California to study diel carbon cycling	Vadose zone soil fungal communities from Angelo Coast Range Reserve, California, USA - CZODoug1_16fungal (Hybrid Assembly)	Metagenome Analysis	Primary	Metagenome Improved Draft	Metagenome Analysis	No	Unclassified	Unclassified	Soil	Vadose zone soil and rhizosphere microbial communities from the Eel River Critical Zone Observatory, Northern California to study diel carbon cycling	0	Soil	Vadose zone soil	Soil from Angelo Coast Range Reserve, California	Jill Banfield	Illumina HiSeq 2500-1TB, PacBio RS, PacBio RS II	0	3903809475	9758165
Q1159581.46	3300021401	492	474	Forest soil microbial communities from Barre Woods Harvard Forest LTER site, Petersham, Massachusetts, United States	Forest soil microbial communities from Barre Woods Harvard Forest LTER site, Petersham, Massachusetts, United States - Inc-BW-C-27-O	Metagenome Analysis	Primary	Metagenome Standard Draft	Metagenome Analysis	No	Unclassified	Forest Soil	Soil	Forest soil microbial communities from Barre Woods Harvard Forest LTER site, Petersham, Massachusetts, United States	Unclassified	Soil	soil	forest soil	Jeffrey Blanchard	Illumina HiSeq 2500-1TB	Forest Soil	3036548168	6647160
Q1159581.21	3300029636	478	477	Forest soil microbial communities from Barre Woods Harvard Forest LTER site, Petersham, Massachusetts, United States	Metatranscriptome of lab incubated forest soil microbial communities from Barre Woods Harvard Forest LTER site, Petersham, Massachusetts, United States - Inc-BW-H-2-M (Metagenome Metatranscriptome)	Metatranscriptome Analysis	Primary	Metagenome Metatranscriptome	Metatranscriptome Analysis	0	Unclassified	Forest Soil	Soil	Forest soil microbial communities from Barre Woods Harvard Forest LTER site, Petersham, Massachusetts, United States	Unclassified	Soil	soil	forest soil	Jeffrey Blanchard	Illumina HiSeq 2500-1TB	Forest Soil	1253911550	2689971
Q1159592.29	3300001084	1042	477	Forest soil microbial communities from multiple locations in Canada and USA	Forest soil microbial communities from Thunder Bay, Ontario, Canada - Black Spruce, Ontario site 2_A8_OM1_O1	Metagenome Analysis	Primary	Metagenome Standard Draft	Metagenome Analysis	0	Loam	Forest soil	Soil	Forest soil microbial communities from multiple locations in Canada and USA	Loam	Soil	Forest soil	Thunder Bay, Ontario, Canada	William Mohn	Illumina HiSeq 2000, Illumina HiSeq 2500	Forest soil	93463616	262550
Q1159592.20	3300011120	609	478	Forest soil microbial communities from Harvard Forest Long Term Ecological Research (LTER) site in Petersham, MA, for long-term soil warming studies	Combined assembly of Microbial Forest Soil metaT	Combined Assembly	Primary	Co-Assembly - Metagenome Metatranscriptome	Combined Assembly	Yes	Loam	Forest soil	Soil	Forest soil microbial communities from Harvard Forest Long Term Ecological Research (LTER) site in Petersham, MA, for long-term soil warming studies	Loam	Soil	Forest soil	Harvard Forest LTER, Petersham, MA, USA	Jeffrey Blanchard	Illumina HiSeq 2000, Illumina HiSeq 2500	Forest soil	3377985324	7779196
Q1159589.24	3300010341	635	479	Bog forest soil microbial communities from Calvert Island, British Columbia, Canada	Bog forest soil microbial communities from Calvert Island, British Columbia, Canada - Bog Forest MetaG ECP23OM2	Metagenome Analysis	Primary	Metagenome Standard Draft	Metagenome Analysis	No	Wetlands	Unclassified	Soil	Bog forest soil microbial communities from Calvert Island, British Columbia, Canada	Wetlands	Soil	Bog forest soil	0	William Mohn	Illumina HiSeq 2500-1TB	Unclassified	1731263930	3369782
Q1159589.24	3300021433	479	479	Forest soil microbial communities from Barre Woods Harvard Forest LTER site, Petersham, Massachusetts, United States	Forest soil microbial communities from Barre Woods Harvard Forest LTER site, Petersham, Massachusetts, United States - Inc-BW-C-12-O	Metagenome Analysis	Primary	Metagenome Standard Draft	Metagenome Analysis	No	Unclassified	Forest Soil	Soil	Forest soil microbial communities from Barre Woods Harvard Forest LTER site, Petersham, Massachusetts, United States	Unclassified	Soil	soil	forest soil	Jeffrey Blanchard	Illumina HiSeq 2500-1TB	Forest Soil	2908642001	6319861
Q1159581.46	3300012927	1247	480	Vadose zone soil and rhizosphere microbial communities from the Eel River Critical Zone Observatory, Northern California to study diel carbon cycling	Vadose zone soil fungal communities from Angelo Coast Range Reserve, California, USA - CZODoug3_1_1_16fungal (Illumina Assembly)	Metagenome Analysis	Reanalysis	Metagenome Draft	Metagenome Analysis	No	Unclassified	Unclassified	Soil	Vadose zone soil and rhizosphere microbial communities from the Eel River Critical Zone Observatory, Northern California to study diel carbon cycling	0	Soil	Vadose zone soil	Soil from Angelo Coast Range Reserve, California	Jill Banfield	Illumina HiSeq 2500-1TB, PacBio RS, PacBio RS II	0	3195072038	6908017
Q1159581.46	3300005445	1138	481	Corn, switchgrass and miscanthus rhizosphere microbial communities from Kellogg Biological Station, Michigan, USA	Corn, switchgrass and miscanthus rhizosphere microbial communities from Kellogg Biological Station, Michigan, USA - KBS K5-50-3 metaG	Metagenome Analysis	Primary	Metagenome Standard Draft	Metagenome Analysis	No	Loam	Agricultural Soil	Soil	Corn, switchgrass and miscanthus rhizosphere microbial communities from Kellogg Biological Station, Michigan, USA	Loam	Soil	Corn, switchgrass and miscanthus rhizosphere	Bulk soil	James Tiedje	Illumina HiSeq 2500-1TB	Agricultural Soil	5018993808	13113649
Q1159592.29	3300001175	1050	484	Forest soil microbial communities from multiple locations in Canada and USA	Forest soil microbial communities from Thunder Bay, Ontario, Canada - Black Spruce, Ontario site 2_A8_OM2_O3	Metagenome Analysis	Primary	Metagenome Standard Draft	Metagenome Analysis	0	Loam	Forest soil	Soil	Forest soil microbial communities from multiple locations in Canada and USA	Loam	Soil	Forest soil	Thunder Bay, Ontario, Canada	William Mohn	Illumina HiSeq 2000, Illumina HiSeq 2500	Forest soil	88658279	223071
Q3300020743.1	3300005602	996	487	Soil microbial communities from the Hubbard Brook experimental Forest, New Hampshire, under manipulated climate change conditions.	Reference soil microbial communities from the Hubbard Brook experimental Forest, New Hampshire, USA - Hubbard Brook CCASE Soil Metagenome REF2	Metagenome Analysis	Primary	Metagenome Standard Draft	Metagenome Analysis	No	Loam	Forest Soil	Soil	Soil microbial communities from the Hubbard Brook experimental Forest, New Hampshire, under manipulated climate change conditions.	Loam	Soil	Soil	field soil	Jennifer Talbot	Illumina HiSeq 2500-1TB	Forest Soil	3010894137	8839356
Q1159581.46	3300020583	501	492	Forest soil microbial communities from Barre Woods Harvard Forest LTER site, Petersham, Massachusetts, United States	Forest soil microbial communities from Barre Woods Harvard Forest LTER site, Petersham, Massachusetts, United States - Inc-BW-H-32-M	Metagenome Analysis	Primary	Metagenome Standard Draft	Metagenome Analysis	No	Unclassified	Forest Soil	Soil	Forest soil microbial communities from Barre Woods Harvard Forest LTER site, Petersham, Massachusetts, United States	Unclassified	Soil	soil	forest soil	Jeffrey Blanchard	Illumina HiSeq 2500-1TB	Forest Soil	2975423261	6033410
Q1159592.51	3300001356	1127	494	Peatlands soil microbial communities from Germany and Austria, that are sulfate reducing	Peat soil microbial communities from Weissenstadt, Germany - SII-SIP-2007	Metagenome Analysis	Primary	Metagenome Standard Draft	Metagenome Analysis	No	Unclassified	Unclassified	Soil	Peatlands soil microbial communities from Germany and Austria, that are sulfate reducing	Unclassified	Soil	Peatlands soil	Peat soil	Michael Pester	Illumina HiSeq 2000, Illumina HiSeq 2500	Unclassified	951145351	2011756
Q1159592.69	3300015242	1229	496	Vadose zone soil and rhizosphere microbial communities from the Eel River Critical Zone Observatory, Northern California to study diel carbon cycling	Vadose zone soil fungal communities from Angelo Coast Range Reserve, California, USA - CZODoug2_1_16fungal (Hybrid Assembly)	Metagenome Analysis	Primary	Metagenome Improved Draft	Metagenome Analysis	No	Unclassified	Unclassified	Soil	Vadose zone soil and rhizosphere microbial communities from the Eel River Critical Zone Observatory, Northern California to study diel carbon cycling	0	Soil	Vadose zone soil	Soil from Angelo Coast Range Reserve, California	Jill Banfield	Illumina HiSeq 2500-1TB, PacBio RS, PacBio RS II	0	3175370239	7969596
Q1159581.33	3300006176	581	499	Soil microbial communities from the Hubbard Brook experimental Forest, New Hampshire, under manipulated climate change conditions.	Warmed and freeze-thawed soil microbial communities from the Hubbard Brook experimental Forest, New Hampshire - Hubbard Brook CCASE Soil Metagenome WFT 5	Metagenome Analysis	Primary	Metagenome Standard Draft	Metagenome Analysis	No	Loam	Forest Soil	Soil	Soil microbial communities from the Hubbard Brook experimental Forest, New Hampshire, under manipulated climate change conditions.	Loam	Soil	Soil	field soil	Jennifer Talbot	Illumina HiSeq 2500-1TB	Forest Soil	4941882266	13742264
Q1159581.46	3300021403	531	499	Forest soil microbial communities from Barre Woods Harvard Forest LTER site, Petersham, Massachusetts, United States	Forest soil microbial communities from Barre Woods Harvard Forest LTER site, Petersham, Massachusetts, United States - Inc-BW-H-2-O	Metagenome Analysis	Primary	Metagenome Standard Draft	Metagenome Analysis	No	Unclassified	Forest Soil	Soil	Forest soil microbial communities from Barre Woods Harvard Forest LTER site, Petersham, Massachusetts, United States	Unclassified	Soil	soil	forest soil	Jeffrey Blanchard	Illumina HiSeq 2500-1TB	Forest Soil	2920850133	6745490
Q1159592.69	3300015241	1197	499	Vadose zone soil and rhizosphere microbial communities from the Eel River Critical Zone Observatory, Northern California to study diel carbon cycling	Vadose zone soil fungal communities from Angelo Coast Range Reserve, California, USA - CZODoug3_1_2_16fungal (Hybrid Assembly)	Metagenome Analysis	Primary	Metagenome Improved Draft	Metagenome Analysis	No	Unclassified	Unclassified	Soil	Vadose zone soil and rhizosphere microbial communities from the Eel River Critical Zone Observatory, Northern California to study diel carbon cycling	0	Soil	Vadose zone soil	Soil from Angelo Coast Range Reserve, California	Jill Banfield	Illumina HiSeq 2500-1TB, PacBio RS, PacBio RS II	0	3207381396	7825421
Q1159581.46	3300021168	527	500	Forest soil microbial communities from Barre Woods Harvard Forest LTER site, Petersham, Massachusetts, United States	Forest soil microbial communities from Barre Woods Harvard Forest LTER site, Petersham, Massachusetts, United States - Inc-BW-C-30-M	Metagenome Analysis	Primary	Metagenome Standard Draft	Metagenome Analysis	No	Unclassified	Forest Soil	Soil	Forest soil microbial communities from Barre Woods Harvard Forest LTER site, Petersham, Massachusetts, United States	Unclassified	Soil	soil	forest soil	Jeffrey Blanchard	Illumina HiSeq 2500-1TB	Forest Soil	2576588146	5232473
Q1159592.29	3300001151	1162	501	Forest soil microbial communities from multiple locations in Canada and USA	Forest soil microbial communities from Algoma, Ontario, Canada - Jack Pine, Ontario site 1_JW_Ref_O3	Metagenome Analysis	Primary	Metagenome Standard Draft	Metagenome Analysis	0	Loam	Forest soil	Soil	Forest soil microbial communities from multiple locations in Canada and USA	Loam	Soil	Forest soil	Algoma, Ontario, Canada	William Mohn	Illumina HiSeq 2000, Illumina HiSeq 2500	Forest soil	65938277	171061
Q1159581.69	3300006173	809	502	Corn, switchgrass and miscanthus rhizosphere microbial communities from Kellogg Biological Station, Michigan, USA	Corn, switchgrass and miscanthus rhizosphere microbial communities from Kellogg Biological Station, Michigan, USA - LAR L11-2 metaG	Metagenome Analysis	Primary	Metagenome Standard Draft	Metagenome Analysis	No	Loam	Agricultural Soil	Soil	Corn, switchgrass and miscanthus rhizosphere microbial communities from Kellogg Biological Station, Michigan, USA	Loam	Soil	Corn, switchgrass and miscanthus rhizosphere	Bulk soil	James Tiedje	Illumina HiSeq 2500-1TB	Agricultural Soil	4467541852	13707811
Q1159581.46	3300020582	525	511	Forest soil microbial communities from Barre Woods Harvard Forest LTER site, Petersham, Massachusetts, United States	Forest soil microbial communities from Barre Woods Harvard Forest LTER site, Petersham, Massachusetts, United States - Inc-BW-H-4-O	Metagenome Analysis	Primary	Metagenome Standard Draft	Metagenome Analysis	No	Unclassified	Forest Soil	Soil	Forest soil microbial communities from Barre Woods Harvard Forest LTER site, Petersham, Massachusetts, United States	Unclassified	Soil	soil	forest soil	Jeffrey Blanchard	Illumina HiSeq 2500-1TB	Forest Soil	2554318182	5500127
Q1159589.36	3300006176	635	512	Soil microbial communities from the Hubbard Brook experimental Forest, New Hampshire, under manipulated climate change conditions.	Warmed and freeze-thawed soil microbial communities from the Hubbard Brook experimental Forest, New Hampshire - Hubbard Brook CCASE Soil Metagenome WFT 5	Metagenome Analysis	Primary	Metagenome Standard Draft	Metagenome Analysis	No	Loam	Forest Soil	Soil	Soil microbial communities from the Hubbard Brook experimental Forest, New Hampshire, under manipulated climate change conditions.	Loam	Soil	Soil	field soil	Jennifer Talbot	Illumina HiSeq 2500-1TB	Forest Soil	4941882266	13742264
Q1159592.20	3300001151	1186	513	Forest soil microbial communities from multiple locations in Canada and USA	Forest soil microbial communities from Algoma, Ontario, Canada - Jack Pine, Ontario site 1_JW_Ref_O3	Metagenome Analysis	Primary	Metagenome Standard Draft	Metagenome Analysis	0	Loam	Forest soil	Soil	Forest soil microbial communities from multiple locations in Canada and USA	Loam	Soil	Forest soil	Algoma, Ontario, Canada	William Mohn	Illumina HiSeq 2000, Illumina HiSeq 2500	Forest soil	65938277	171061
Q1159592.29	3300001546	1105	513	Forest soil microbial communities from multiple locations in Canada and USA	Forest soil microbial communities from Algoma, Ontario, Canada - Jack Pine, Ontario site 1_JW_OM2H0_O1	Metagenome Analysis	Primary	Metagenome Standard Draft	Metagenome Analysis	No	Loam	Forest soil	Soil	Forest soil microbial communities from multiple locations in Canada and USA	Loam	Soil	Forest soil	Algoma, Ontario, Canada	William Mohn	Illumina HiSeq 2000, Illumina HiSeq 2500	Forest soil	377687899	975477
Q1159592.77	3300014501	1214	515	Permafrost microbial communities from Stordalen Mire, Sweden	Permafrost microbial communities from Stordalen Mire, Sweden - P3-2 metaG (Illumina Assembly)	Metagenome Analysis	Reanalysis	Metagenome Draft	Metagenome Analysis	No	Wetlands	Permafrost	Soil	Permafrost microbial communities from Stordalen Mire, Sweden	Wetlands	Soil	Permafrost	Mire palsa	Virginia Rich	Illumina HiSeq 2500-1TB, PacBio RS II	Permafrost	5023069248	9077686
Q1159589.13	3300010343	1231	517	Bog forest soil microbial communities from Calvert Island, British Columbia, Canada	Bog forest soil microbial communities from Calvert Island, British Columbia, Canada - Bog Forest MetaG ECP23OM1	Metagenome Analysis	Primary	Metagenome Standard Draft	Metagenome Analysis	No	Wetlands	Unclassified	Soil	Bog forest soil microbial communities from Calvert Island, British Columbia, Canada	Wetlands	Soil	Bog forest soil	0	William Mohn	Illumina HiSeq 2500-1TB	Unclassified	1844159588	3693823
Q1159592.20	3300001471	1024	518	Forest soil microbial communities from multiple locations in Canada and USA	Forest soil microbial communities from Algoma, Ontario, Canada - Jack Pine, Ontario site 1_JW_Ref_O2	Metagenome Analysis	Primary	Metagenome Standard Draft	Metagenome Analysis	No	Loam	Forest soil	Soil	Forest soil microbial communities from multiple locations in Canada and USA	Loam	Soil	Forest soil	Algoma, Ontario, Canada	William Mohn	Illumina HiSeq 2000, Illumina HiSeq 2500	Forest soil	529735656	1435191
Q1159592.20	3300001175	1120	521	Forest soil microbial communities from multiple locations in Canada and USA	Forest soil microbial communities from Thunder Bay, Ontario, Canada - Black Spruce, Ontario site 2_A8_OM2_O3	Metagenome Analysis	Primary	Metagenome Standard Draft	Metagenome Analysis	0	Loam	Forest soil	Soil	Forest soil microbial communities from multiple locations in Canada and USA	Loam	Soil	Forest soil	Thunder Bay, Ontario, Canada	William Mohn	Illumina HiSeq 2000, Illumina HiSeq 2500	Forest soil	88658279	223071
Q3300020924.1	3300002245	1135	523	Forest soil microbial communities from multiple locations in Canada and USA	Jack Pine, Ontario site 1_JW_OM2H0_M3 (Jack Pine, Ontario combined, ASSEMBLY_DATE=20131027)	Combined Assembly	Primary	0	Combined Assembly	Yes	Loam	Forest soil	Soil	Forest soil microbial communities from multiple locations in Canada and USA	Loam	Soil	Forest soil	Algoma, Ontario, Canada	William Mohn	Illumina HiSeq 2000, Illumina HiSeq 2500	Forest soil	3707359041	9003931
Q1159592.20	3300001084	1115	525	Forest soil microbial communities from multiple locations in Canada and USA	Forest soil microbial communities from Thunder Bay, Ontario, Canada - Black Spruce, Ontario site 2_A8_OM1_O1	Metagenome Analysis	Primary	Metagenome Standard Draft	Metagenome Analysis	0	Loam	Forest soil	Soil	Forest soil microbial communities from multiple locations in Canada and USA	Loam	Soil	Forest soil	Thunder Bay, Ontario, Canada	William Mohn	Illumina HiSeq 2000, Illumina HiSeq 2500	Forest soil	93463616	262550
Q1159581.46	3300015241	1272	526	Vadose zone soil and rhizosphere microbial communities from the Eel River Critical Zone Observatory, Northern California to study diel carbon cycling	Vadose zone soil fungal communities from Angelo Coast Range Reserve, California, USA - CZODoug3_1_2_16fungal (Hybrid Assembly)	Metagenome Analysis	Primary	Metagenome Improved Draft	Metagenome Analysis	No	Unclassified	Unclassified	Soil	Vadose zone soil and rhizosphere microbial communities from the Eel River Critical Zone Observatory, Northern California to study diel carbon cycling	0	Soil	Vadose zone soil	Soil from Angelo Coast Range Reserve, California	Jill Banfield	Illumina HiSeq 2500-1TB, PacBio RS, PacBio RS II	0	3207381396	7825421
Q3300020743.1	3300006176	1023	533	Soil microbial communities from the Hubbard Brook experimental Forest, New Hampshire, under manipulated climate change conditions.	Warmed and freeze-thawed soil microbial communities from the Hubbard Brook experimental Forest, New Hampshire - Hubbard Brook CCASE Soil Metagenome WFT 5	Metagenome Analysis	Primary	Metagenome Standard Draft	Metagenome Analysis	No	Loam	Forest Soil	Soil	Soil microbial communities from the Hubbard Brook experimental Forest, New Hampshire, under manipulated climate change conditions.	Loam	Soil	Soil	field soil	Jennifer Talbot	Illumina HiSeq 2500-1TB	Forest Soil	4941882266	13742264
Q1159581.46	3300021407	553	534	Forest soil microbial communities from Barre Woods Harvard Forest LTER site, Petersham, Massachusetts, United States	Forest soil microbial communities from Barre Woods Harvard Forest LTER site, Petersham, Massachusetts, United States - Inc-BW-C-14-O	Metagenome Analysis	Primary	Metagenome Standard Draft	Metagenome Analysis	No	Unclassified	Forest Soil	Soil	Forest soil microbial communities from Barre Woods Harvard Forest LTER site, Petersham, Massachusetts, United States	Unclassified	Soil	soil	forest soil	Jeffrey Blanchard	Illumina HiSeq 2500-1TB	Forest Soil	3210614817	6934165
Q1159592.69	3300001593	1307	541	Forest soil microbial communities from multiple locations in Canada and USA	Forest soil microbial communities from Thunder Bay, Ontario, Canada - Black Spruce, Ontario site 2_A8_OM2_M2	Metagenome Analysis	Primary	Metagenome Standard Draft	Metagenome Analysis	No	Loam	Forest soil	Soil	Forest soil microbial communities from multiple locations in Canada and USA	Loam	Soil	Forest soil	Thunder Bay, Ontario, Canada	William Mohn	Illumina HiSeq 2000, Illumina HiSeq 2500	Forest soil	2121184375	5166274
Q3300020622.1	3300006176	693	543	Soil microbial communities from the Hubbard Brook experimental Forest, New Hampshire, under manipulated climate change conditions.	Warmed and freeze-thawed soil microbial communities from the Hubbard Brook experimental Forest, New Hampshire - Hubbard Brook CCASE Soil Metagenome WFT 5	Metagenome Analysis	Primary	Metagenome Standard Draft	Metagenome Analysis	No	Loam	Forest Soil	Soil	Soil microbial communities from the Hubbard Brook experimental Forest, New Hampshire, under manipulated climate change conditions.	Loam	Soil	Soil	field soil	Jennifer Talbot	Illumina HiSeq 2500-1TB	Forest Soil	4941882266	13742264
Q1159592.20	3300001546	1128	544	Forest soil microbial communities from multiple locations in Canada and USA	Forest soil microbial communities from Algoma, Ontario, Canada - Jack Pine, Ontario site 1_JW_OM2H0_O1	Metagenome Analysis	Primary	Metagenome Standard Draft	Metagenome Analysis	No	Loam	Forest soil	Soil	Forest soil microbial communities from multiple locations in Canada and USA	Loam	Soil	Forest soil	Algoma, Ontario, Canada	William Mohn	Illumina HiSeq 2000, Illumina HiSeq 2500	Forest soil	377687899	975477
Q1159581.46	3300020580	582	549	Forest soil microbial communities from Barre Woods Harvard Forest LTER site, Petersham, Massachusetts, United States	Forest soil microbial communities from Barre Woods Harvard Forest LTER site, Petersham, Massachusetts, United States - Inc-BW-C-19-M	Metagenome Analysis	Primary	Metagenome Standard Draft	Metagenome Analysis	No	Unclassified	Forest Soil	Soil	Forest soil microbial communities from Barre Woods Harvard Forest LTER site, Petersham, Massachusetts, United States	Unclassified	Soil	soil	forest soil	Jeffrey Blanchard	Illumina HiSeq 2500-1TB	Forest Soil	2714022582	5721908
Q1159581.46	3300012683	1158	555	Vadose zone soil and rhizosphere microbial communities from the Eel River Critical Zone Observatory, Northern California to study diel carbon cycling	Vadose zone soil microbial communities from Angelo Coast Range Reserve, California, USA - czorhiz2.16 metaG	Metagenome Analysis	Primary	Metagenome Standard Draft	Metagenome Analysis	No	Unclassified	Unclassified	Soil	Vadose zone soil and rhizosphere microbial communities from the Eel River Critical Zone Observatory, Northern California to study diel carbon cycling	0	Soil	Vadose zone soil	Soil from Angelo Coast Range Reserve, California	Jill Banfield	Illumina HiSeq 2500-1TB	0	1832253883	3838122
Q1159592.18	3300006176	1336	558	Soil microbial communities from the Hubbard Brook experimental Forest, New Hampshire, under manipulated climate change conditions.	Warmed and freeze-thawed soil microbial communities from the Hubbard Brook experimental Forest, New Hampshire - Hubbard Brook CCASE Soil Metagenome WFT 5	Metagenome Analysis	Primary	Metagenome Standard Draft	Metagenome Analysis	No	Loam	Forest Soil	Soil	Soil microbial communities from the Hubbard Brook experimental Forest, New Hampshire, under manipulated climate change conditions.	Loam	Soil	Soil	field soil	Jennifer Talbot	Illumina HiSeq 2500-1TB	Forest Soil	4941882266	13742264
Q1159581.46	3300020581	585	565	Forest soil microbial communities from Barre Woods Harvard Forest LTER site, Petersham, Massachusetts, United States	Forest soil microbial communities from Barre Woods Harvard Forest LTER site, Petersham, Massachusetts, United States - Inc-BW-C-14-M	Metagenome Analysis	Primary	Metagenome Standard Draft	Metagenome Analysis	No	Unclassified	Forest Soil	Soil	Forest soil microbial communities from Barre Woods Harvard Forest LTER site, Petersham, Massachusetts, United States	Unclassified	Soil	soil	forest soil	Jeffrey Blanchard	Illumina HiSeq 2500-1TB	Forest Soil	2821801009	6002306
Q1159581.46	3300021404	579	565	Forest soil microbial communities from Barre Woods Harvard Forest LTER site, Petersham, Massachusetts, United States	Forest soil microbial communities from Barre Woods Harvard Forest LTER site, Petersham, Massachusetts, United States - Inc-BW-H-28-O	Metagenome Analysis	Primary	Metagenome Standard Draft	Metagenome Analysis	No	Unclassified	Forest Soil	Soil	Forest soil microbial communities from Barre Woods Harvard Forest LTER site, Petersham, Massachusetts, United States	Unclassified	Soil	soil	forest soil	Jeffrey Blanchard	Illumina HiSeq 2500-1TB	Forest Soil	2822954538	6171876
Q1159581.46	3300020579	587	566	Forest soil microbial communities from Barre Woods Harvard Forest LTER site, Petersham, Massachusetts, United States	Forest soil microbial communities from Barre Woods Harvard Forest LTER site, Petersham, Massachusetts, United States - Inc-BW-C-27-M	Metagenome Analysis	Primary	Metagenome Standard Draft	Metagenome Analysis	No	Unclassified	Forest Soil	Soil	Forest soil microbial communities from Barre Woods Harvard Forest LTER site, Petersham, Massachusetts, United States	Unclassified	Soil	soil	forest soil	Jeffrey Blanchard	Illumina HiSeq 2500-1TB	Forest Soil	2629924972	5613387
Q1159592.29	3300005541	1168	567	Surface soil microbial communities from Centralia Pennsylvania, which are recovering from an underground coalmine fire.	Surface soil microbial communities from Centralia Pennsylvania, which are recovering from an underground coalmine fire - Coalmine Soil_Cen05_05102014_R1	Metagenome Analysis	Primary	Metagenome Standard Draft	Metagenome Analysis	No	Unclassified	Unclassified	Soil	Surface soil microbial communities from Centralia Pennsylvania, which are recovering from an underground coalmine fire.	Unclassified	Soil	Surface soil	Centralia Soil	Ashley Shade	Illumina HiSeq 2500-1TB	Unclassified	2768548087	7752370
Q1159581.46	3300011269	1272	568	Vadose zone soil and rhizosphere microbial communities from the Eel River Critical Zone Observatory, Northern California to study diel carbon cycling	Vadose zone soil microbial communities from Angelo Coast Range Reserve, California, USA - 15con2h3.4A metaG	Metagenome Analysis	Primary	Metagenome Standard Draft	Metagenome Analysis	No	Unclassified	Unclassified	Soil	Vadose zone soil and rhizosphere microbial communities from the Eel River Critical Zone Observatory, Northern California to study diel carbon cycling	0	Soil	Vadose zone soil	Saprolite from Angelo Coast Range Reserve, California	Jill Banfield	Illumina HiSeq 2500-1TB	0	2414379661	4899776
Q3300021028.3	3300002245	667	569	Forest soil microbial communities from multiple locations in Canada and USA	Jack Pine, Ontario site 1_JW_OM2H0_M3 (Jack Pine, Ontario combined, ASSEMBLY_DATE=20131027)	Combined Assembly	Primary	0	Combined Assembly	Yes	Loam	Forest soil	Soil	Forest soil microbial communities from multiple locations in Canada and USA	Loam	Soil	Forest soil	Algoma, Ontario, Canada	William Mohn	Illumina HiSeq 2000, Illumina HiSeq 2500	Forest soil	3707359041	9003931
Q1159592.51	3300000567	1366	575	Peatlands soil microbial communities from Germany and Austria, that are sulfate reducing	Peat soil microbial communities from Weissenstadt, Germany - SII-2010	Metagenome Analysis	Primary	Metagenome Standard Draft	Metagenome Analysis	0	Unclassified	Unclassified	Soil	Peatlands soil microbial communities from Germany and Austria, that are sulfate reducing	Unclassified	Soil	Peatlands soil	Peat soil	Michael Pester	Illumina HiSeq 2000, Illumina HiSeq 2500	Unclassified	729508221	1535544
Q1159581.46	3300021178	645	576	Forest soil microbial communities from Barre Woods Harvard Forest LTER site, Petersham, Massachusetts, United States	Forest soil microbial communities from Barre Woods Harvard Forest LTER site, Petersham, Massachusetts, United States - Inc-BW-H-4-M	Metagenome Analysis	Primary	Metagenome Standard Draft	Metagenome Analysis	No	Unclassified	Forest Soil	Soil	Forest soil microbial communities from Barre Woods Harvard Forest LTER site, Petersham, Massachusetts, United States	Unclassified	Soil	soil	forest soil	Jeffrey Blanchard	Illumina HiSeq 2500-1TB	Forest Soil	2734902974	5809123
Q3300020779.3	3300005439	750	580	Corn, switchgrass and miscanthus rhizosphere microbial communities from Kellogg Biological Station, Michigan, USA	Corn, switchgrass and miscanthus rhizosphere microbial communities from Kellogg Biological Station, Michigan, USA - LAR L5-3 metaG	Metagenome Analysis	Primary	Metagenome Standard Draft	Metagenome Analysis	No	Loam	Agricultural Soil	Soil	Corn, switchgrass and miscanthus rhizosphere microbial communities from Kellogg Biological Station, Michigan, USA	Loam	Soil	Corn, switchgrass and miscanthus rhizosphere	Bulk soil	James Tiedje	Illumina HiSeq 2500-1TB	Agricultural Soil	4687837367	12904272
Q1159592.19	3300002245	1054	585	Forest soil microbial communities from multiple locations in Canada and USA	Jack Pine, Ontario site 1_JW_OM2H0_M3 (Jack Pine, Ontario combined, ASSEMBLY_DATE=20131027)	Combined Assembly	Primary	0	Combined Assembly	Yes	Loam	Forest soil	Soil	Forest soil microbial communities from multiple locations in Canada and USA	Loam	Soil	Forest soil	Algoma, Ontario, Canada	William Mohn	Illumina HiSeq 2000, Illumina HiSeq 2500	Forest soil	3707359041	9003931
Q3300020787.1	3300013772	1051	586	Permafrost microbial communities from Nunavut, Canada to study carbon cycling	Permafrost microbial communities from Nunavut, Canada - A10_80_0.25M	Metagenome Analysis	Primary	0	Metagenome Analysis	No	Unclassified	Permafrost	Soil	Permafrost microbial communities from Nunavut, Canada to study carbon cycling	Unclassified	Soil	Permafrost	0	0	0	Permafrost	1183682747	2347806
Q1159581.46	3300011271	1472	592	Vadose zone soil and rhizosphere microbial communities from the Eel River Critical Zone Observatory, Northern California to study diel carbon cycling	Vadose zone soil microbial communities from Angelo Coast Range Reserve, California, USA - 15con2h3.4B metaG	Metagenome Analysis	Primary	Metagenome Standard Draft	Metagenome Analysis	No	Unclassified	Unclassified	Soil	Vadose zone soil and rhizosphere microbial communities from the Eel River Critical Zone Observatory, Northern California to study diel carbon cycling	0	Soil	Vadose zone soil	Saprolite from Angelo Coast Range Reserve, California	Jill Banfield	Illumina HiSeq 2500-1TB	0	2622369115	5336497
Q1159581.46	3300005467	1375	595	Corn, switchgrass and miscanthus rhizosphere microbial communities from Kellogg Biological Station, Michigan, USA	Corn, switchgrass and miscanthus rhizosphere microbial communities from Kellogg Biological Station, Michigan, USA - KBS K5-50-1 metaG	Metagenome Analysis	Primary	Metagenome Standard Draft	Metagenome Analysis	No	Loam	Agricultural Soil	Soil	Corn, switchgrass and miscanthus rhizosphere microbial communities from Kellogg Biological Station, Michigan, USA	Loam	Soil	Corn, switchgrass and miscanthus rhizosphere	Bulk soil	James Tiedje	Illumina HiSeq 2500-1TB	Agricultural Soil	4771019155	12170895
Q1159581.46	3300021478	634	595	Forest soil microbial communities from Barre Woods Harvard Forest LTER site, Petersham, Massachusetts, United States	Forest soil microbial communities from Barre Woods Harvard Forest LTER site, Petersham, Massachusetts, United States - Inc-BW-C-7-M	Metagenome Analysis	Primary	Metagenome Standard Draft	Metagenome Analysis	No	Unclassified	Forest Soil	Soil	Forest soil microbial communities from Barre Woods Harvard Forest LTER site, Petersham, Massachusetts, United States	Unclassified	Soil	soil	forest soil	Jeffrey Blanchard	Illumina HiSeq 2500-1TB	Forest Soil	3609007118	7785811
Q1159581.69	3300005439	854	599	Corn, switchgrass and miscanthus rhizosphere microbial communities from Kellogg Biological Station, Michigan, USA	Corn, switchgrass and miscanthus rhizosphere microbial communities from Kellogg Biological Station, Michigan, USA - LAR L5-3 metaG	Metagenome Analysis	Primary	Metagenome Standard Draft	Metagenome Analysis	No	Loam	Agricultural Soil	Soil	Corn, switchgrass and miscanthus rhizosphere microbial communities from Kellogg Biological Station, Michigan, USA	Loam	Soil	Corn, switchgrass and miscanthus rhizosphere	Bulk soil	James Tiedje	Illumina HiSeq 2500-1TB	Agricultural Soil	4687837367	12904272
Q1159592.51	3300011120	1002	599	Forest soil microbial communities from Harvard Forest Long Term Ecological Research (LTER) site in Petersham, MA, for long-term soil warming studies	Combined assembly of Microbial Forest Soil metaT	Combined Assembly	Primary	Co-Assembly - Metagenome Metatranscriptome	Combined Assembly	Yes	Loam	Forest soil	Soil	Forest soil microbial communities from Harvard Forest Long Term Ecological Research (LTER) site in Petersham, MA, for long-term soil warming studies	Loam	Soil	Forest soil	Harvard Forest LTER, Petersham, MA, USA	Jeffrey Blanchard	Illumina HiSeq 2000, Illumina HiSeq 2500	Forest soil	3377985324	7779196
Q1159581.46	3300021405	685	603	Forest soil microbial communities from Barre Woods Harvard Forest LTER site, Petersham, Massachusetts, United States	Forest soil microbial communities from Barre Woods Harvard Forest LTER site, Petersham, Massachusetts, United States - Inc-BW-C-7-O	Metagenome Analysis	Primary	Metagenome Standard Draft	Metagenome Analysis	No	Unclassified	Forest Soil	Soil	Forest soil microbial communities from Barre Woods Harvard Forest LTER site, Petersham, Massachusetts, United States	Unclassified	Soil	soil	forest soil	Jeffrey Blanchard	Illumina HiSeq 2500-1TB	Forest Soil	3315596002	7233509
Q1159592.15	3300011120	926	603	Forest soil microbial communities from Harvard Forest Long Term Ecological Research (LTER) site in Petersham, MA, for long-term soil warming studies	Combined assembly of Microbial Forest Soil metaT	Combined Assembly	Primary	Co-Assembly - Metagenome Metatranscriptome	Combined Assembly	Yes	Loam	Forest soil	Soil	Forest soil microbial communities from Harvard Forest Long Term Ecological Research (LTER) site in Petersham, MA, for long-term soil warming studies	Loam	Soil	Forest soil	Harvard Forest LTER, Petersham, MA, USA	Jeffrey Blanchard	Illumina HiSeq 2000, Illumina HiSeq 2500	Forest soil	3377985324	7779196
Q1159581.69	3300006794	747	614	Grasslands soil microbial communities from the Angelo Coastal Reserve, California, USA	Grasslands soil microbial communities from the Angelo Coastal Reserve, California, USA - Sample Angelo_107	Metagenome Analysis	Primary	Metagenome Standard Draft	Metagenome Analysis	0	Unclassified	Grasslands	Soil	Grasslands soil microbial communities from the Angelo Coastal Reserve, California, USA	Unclassified	Soil	Soil	grassland soil	Jill Banfield	Illumina HiSeq 2500-1TB, Illumina HiSeq 2500-Rapid	Grasslands	1422575448	3275536
Q1159581.21	3300021432	627	627	Forest soil microbial communities from Barre Woods Harvard Forest LTER site, Petersham, Massachusetts, United States	Forest soil microbial communities from Barre Woods Harvard Forest LTER site, Petersham, Massachusetts, United States - Inc-BW-H-2-M	Metagenome Analysis	Primary	Metagenome Standard Draft	Metagenome Analysis	No	Unclassified	Forest Soil	Soil	Forest soil microbial communities from Barre Woods Harvard Forest LTER site, Petersham, Massachusetts, United States	Unclassified	Soil	soil	forest soil	Jeffrey Blanchard	Illumina HiSeq 2500-1TB	Forest Soil	3445496851	7266231
Q1159581.69	3300005598	783	636	Grasslands soil microbial communities from the Angelo Coastal Reserve, California, USA	Grasslands soil microbial communities from the Angelo Coastal Reserve, California, USA - Sample Angelo_155	Metagenome Analysis	Primary	Metagenome Standard Draft	Metagenome Analysis	No	Unclassified	Grasslands	Soil	Grasslands soil microbial communities from the Angelo Coastal Reserve, California, USA	Unclassified	Soil	Soil	grassland soil	Jill Banfield	Illumina HiSeq 2500-1TB, Illumina HiSeq 2500-Rapid	Grasslands	3477973195	10033006
Q1159581.69	3300005561	800	646	Grasslands soil microbial communities from the Angelo Coastal Reserve, California, USA	Grasslands soil microbial communities from the Angelo Coastal Reserve, California, USA - Sample Angelo_148	Metagenome Analysis	Primary	Metagenome Standard Draft	Metagenome Analysis	No	Unclassified	Grasslands	Soil	Grasslands soil microbial communities from the Angelo Coastal Reserve, California, USA	Unclassified	Soil	Soil	grassland soil	Jill Banfield	Illumina HiSeq 2500-1TB, Illumina HiSeq 2500-Rapid	Grasslands	2901513585	8379324
Q3300021003.3	3300006176	745	647	Soil microbial communities from the Hubbard Brook experimental Forest, New Hampshire, under manipulated climate change conditions.	Warmed and freeze-thawed soil microbial communities from the Hubbard Brook experimental Forest, New Hampshire - Hubbard Brook CCASE Soil Metagenome WFT 5	Metagenome Analysis	Primary	Metagenome Standard Draft	Metagenome Analysis	No	Loam	Forest Soil	Soil	Soil microbial communities from the Hubbard Brook experimental Forest, New Hampshire, under manipulated climate change conditions.	Loam	Soil	Soil	field soil	Jennifer Talbot	Illumina HiSeq 2500-1TB	Forest Soil	4941882266	13742264
Q1159592.16	3300010379	1323	650	Peatlands soil microbial communities from Germany and Austria, that are sulfate reducing	Sb_50d combined assembly	Combined Assembly	Primary	Combined Assembly	Combined Assembly	Yes	Unclassified	Unclassified	Soil	Peatlands soil microbial communities from Germany and Austria, that are sulfate reducing	Unclassified	Soil	Peatlands soil	Peat soil slurry incubation	Michael Pester	Illumina HiSeq 2500-1TB	Unclassified	8407134150	15835846
Q1159589.24	3300005712	674	651	Soil microbial communities from the Hubbard Brook experimental Forest, New Hampshire, under manipulated climate change conditions.	Warmed soil microbial communities from the Hubbard Brook experimental Forest, New Hampshire - Hubbard Brook CCASE Soil Metagenome WRM 4	Metagenome Analysis	Primary	Metagenome Standard Draft	Metagenome Analysis	No	Loam	Forest Soil	Soil	Soil microbial communities from the Hubbard Brook experimental Forest, New Hampshire, under manipulated climate change conditions.	Loam	Soil	Soil	field soil	Jennifer Talbot	Illumina HiSeq 2500-1TB	Forest Soil	2662930472	7958900
Q1159581.46	3300012924	1412	653	Vadose zone soil and rhizosphere microbial communities from the Eel River Critical Zone Observatory, Northern California to study diel carbon cycling	Vadose zone soil fungal communities from Angelo Coast Range Reserve, California, USA - CZODoug2_1_16fungal (Illumina Assembly)	Metagenome Analysis	Reanalysis	Metagenome Draft	Metagenome Analysis	No	Unclassified	Unclassified	Soil	Vadose zone soil and rhizosphere microbial communities from the Eel River Critical Zone Observatory, Northern California to study diel carbon cycling	0	Soil	Vadose zone soil	Soil from Angelo Coast Range Reserve, California	Jill Banfield	Illumina HiSeq 2500-1TB, PacBio RS, PacBio RS II	0	2630281081	5873501
Q1159589.13	3300005591	1492	657	Soil microbial communities from the Hubbard Brook experimental Forest, New Hampshire, under manipulated climate change conditions.	Reference soil microbial communities from the Hubbard Brook experimental Forest, New Hampshire, USA - Hubbard Brook CCASE Soil Metagenome REF1	Metagenome Analysis	Primary	Metagenome Standard Draft	Metagenome Analysis	No	Loam	Forest Soil	Soil	Soil microbial communities from the Hubbard Brook experimental Forest, New Hampshire, under manipulated climate change conditions.	Loam	Soil	Soil	field soil	Jennifer Talbot	Illumina HiSeq 2500-1TB	Forest Soil	2629695112	7577367
Q1159581.69	3300005176	822	662	Grasslands soil microbial communities from the Angelo Coastal Reserve, California, USA	Grasslands soil microbial communities from the Angelo Coastal Reserve, California, USA - Sample Angelo_128	Metagenome Analysis	Primary	Metagenome Standard Draft	Metagenome Analysis	No	Unclassified	Grasslands	Soil	Grasslands soil microbial communities from the Angelo Coastal Reserve, California, USA	Unclassified	Soil	Soil	grassland soil	Jill Banfield	Illumina HiSeq 2500-1TB, Illumina HiSeq 2500-Rapid	Grasslands	2430356988	6650542
Q1159592.29	3300005921	1370	673	Soil microbial communities from the Hubbard Brook experimental Forest, New Hampshire, under manipulated climate change conditions.	Warmed and freeze-thawed soil microbial communities from the Hubbard Brook experimental Forest, New Hampshire - Hubbard Brook CCASE Soil Metagenome WFT 6	Metagenome Analysis	Primary	Metagenome Standard Draft	Metagenome Analysis	No	Loam	Forest Soil	Soil	Soil microbial communities from the Hubbard Brook experimental Forest, New Hampshire, under manipulated climate change conditions.	Loam	Soil	Soil	field soil	Jennifer Talbot	Illumina HiSeq 2500-1TB	Forest Soil	2953428149	8571932
Q1159592.51	3300009700	1631	678	Peatlands soil microbial communities from Germany and Austria, that are sulfate reducing	Peat soil microbial communities from Weissenstadt, Germany - Sb_50d_4_PS metaG	Metagenome Analysis	Primary	Metagenome Minimal Draft	Metagenome Analysis	No	Unclassified	Unclassified	Soil	Peatlands soil microbial communities from Germany and Austria, that are sulfate reducing	Unclassified	Soil	Peatlands soil	Peat soil slurry incubation	Michael Pester	Illumina HiSeq 2500-1TB	Unclassified	1552298103	2807158
Q1159592.15	3300005591	1362	685	Soil microbial communities from the Hubbard Brook experimental Forest, New Hampshire, under manipulated climate change conditions.	Reference soil microbial communities from the Hubbard Brook experimental Forest, New Hampshire, USA - Hubbard Brook CCASE Soil Metagenome REF1	Metagenome Analysis	Primary	Metagenome Standard Draft	Metagenome Analysis	No	Loam	Forest Soil	Soil	Soil microbial communities from the Hubbard Brook experimental Forest, New Hampshire, under manipulated climate change conditions.	Loam	Soil	Soil	field soil	Jennifer Talbot	Illumina HiSeq 2500-1TB	Forest Soil	2629695112	7577367
Q1159592.29	3300001593	1522	686	Forest soil microbial communities from multiple locations in Canada and USA	Forest soil microbial communities from Thunder Bay, Ontario, Canada - Black Spruce, Ontario site 2_A8_OM2_M2	Metagenome Analysis	Primary	Metagenome Standard Draft	Metagenome Analysis	No	Loam	Forest soil	Soil	Forest soil microbial communities from multiple locations in Canada and USA	Loam	Soil	Forest soil	Thunder Bay, Ontario, Canada	William Mohn	Illumina HiSeq 2000, Illumina HiSeq 2500	Forest soil	2121184375	5166274
Q1159581.46	3300021432	692	691	Forest soil microbial communities from Barre Woods Harvard Forest LTER site, Petersham, Massachusetts, United States	Forest soil microbial communities from Barre Woods Harvard Forest LTER site, Petersham, Massachusetts, United States - Inc-BW-H-2-M	Metagenome Analysis	Primary	Metagenome Standard Draft	Metagenome Analysis	No	Unclassified	Forest Soil	Soil	Forest soil microbial communities from Barre Woods Harvard Forest LTER site, Petersham, Massachusetts, United States	Unclassified	Soil	soil	forest soil	Jeffrey Blanchard	Illumina HiSeq 2500-1TB	Forest Soil	3445496851	7266231
Q3300020924.1	3300014495	1382	692	Permafrost microbial communities from Stordalen Mire, Sweden	Permafrost microbial communities from Stordalen Mire, Sweden - 712P3M metaG	Metagenome Analysis	Primary	Metagenome Standard Draft	Metagenome Analysis	No	Wetlands	Permafrost	Soil	Permafrost microbial communities from Stordalen Mire, Sweden	Wetlands	Soil	Palsa	Mire palsa	Virginia Rich	Illumina HiSeq 2500-1TB	Permafrost	1723979442	3214381
Q1159581.69	3300005586	833	698	Grasslands soil microbial communities from the Angelo Coastal Reserve, California, USA	Grasslands soil microbial communities from the Angelo Coastal Reserve, California, USA - Sample Angelo_140	Metagenome Analysis	Primary	Metagenome Standard Draft	Metagenome Analysis	No	Unclassified	Grasslands	Soil	Grasslands soil microbial communities from the Angelo Coastal Reserve, California, USA	Unclassified	Soil	Soil	grassland soil	Jill Banfield	Illumina HiSeq 2500-1TB, Illumina HiSeq 2500-Rapid	Grasslands	2320550460	6992991
Q1159592.15	3300005610	916	701	Soil microbial communities from the Hubbard Brook experimental Forest, New Hampshire, under manipulated climate change conditions.	Warmed soil microbial communities from the Hubbard Brook experimental Forest, New Hampshire - Hubbard Brook CCASE Soil Metagenome WRM 3	Metagenome Analysis	Primary	Metagenome Standard Draft	Metagenome Analysis	No	Loam	Forest Soil	Soil	Soil microbial communities from the Hubbard Brook experimental Forest, New Hampshire, under manipulated climate change conditions.	Loam	Soil	Soil	field soil	Jennifer Talbot	Illumina HiSeq 2500-1TB	Forest Soil	2350827815	7040562
Q1159592.29	3300005610	1482	702	Soil microbial communities from the Hubbard Brook experimental Forest, New Hampshire, under manipulated climate change conditions.	Warmed soil microbial communities from the Hubbard Brook experimental Forest, New Hampshire - Hubbard Brook CCASE Soil Metagenome WRM 3	Metagenome Analysis	Primary	Metagenome Standard Draft	Metagenome Analysis	No	Loam	Forest Soil	Soil	Soil microbial communities from the Hubbard Brook experimental Forest, New Hampshire, under manipulated climate change conditions.	Loam	Soil	Soil	field soil	Jennifer Talbot	Illumina HiSeq 2500-1TB	Forest Soil	2350827815	7040562
Q1159581.69	3300005434	965	705	Corn, switchgrass and miscanthus rhizosphere microbial communities from Kellogg Biological Station, Michigan, USA	Corn, switchgrass and miscanthus rhizosphere microbial communities from Kellogg Biological Station, Michigan, USA - LAR L5-1 metaG	Metagenome Analysis	Primary	Metagenome Standard Draft	Metagenome Analysis	No	Loam	Agricultural Soil	Soil	Corn, switchgrass and miscanthus rhizosphere microbial communities from Kellogg Biological Station, Michigan, USA	Loam	Soil	Corn, switchgrass and miscanthus rhizosphere	Bulk soil	James Tiedje	Illumina HiSeq 2500-1TB	Agricultural Soil	4003641639	10894879
Q1159581.69	3300006028	920	706	Corn, switchgrass and miscanthus rhizosphere microbial communities from Kellogg Biological Station, Michigan, USA	Corn, switchgrass and miscanthus rhizosphere microbial communities from Kellogg Biological Station, Michigan, USA - LAR L11-3 metaG	Metagenome Analysis	Primary	Metagenome Standard Draft	Metagenome Analysis	No	Loam	Agricultural Soil	Soil	Corn, switchgrass and miscanthus rhizosphere microbial communities from Kellogg Biological Station, Michigan, USA	Loam	Soil	Corn, switchgrass and miscanthus rhizosphere	Bulk soil	James Tiedje	Illumina HiSeq 2500-1TB	Agricultural Soil	4502491703	12308638
Q1159592.15	3300006176	1478	717	Soil microbial communities from the Hubbard Brook experimental Forest, New Hampshire, under manipulated climate change conditions.	Warmed and freeze-thawed soil microbial communities from the Hubbard Brook experimental Forest, New Hampshire - Hubbard Brook CCASE Soil Metagenome WFT 5	Metagenome Analysis	Primary	Metagenome Standard Draft	Metagenome Analysis	No	Loam	Forest Soil	Soil	Soil microbial communities from the Hubbard Brook experimental Forest, New Hampshire, under manipulated climate change conditions.	Loam	Soil	Soil	field soil	Jennifer Talbot	Illumina HiSeq 2500-1TB	Forest Soil	4941882266	13742264
Q1159581.46	3300012926	1392	720	Vadose zone soil and rhizosphere microbial communities from the Eel River Critical Zone Observatory, Northern California to study diel carbon cycling	Vadose zone soil fungal communities from Angelo Coast Range Reserve, California, USA - CZOMad1_1_16fungal (Illumina Assembly)	Metagenome Analysis	Reanalysis	Metagenome Draft	Metagenome Analysis	No	Unclassified	Unclassified	Soil	Vadose zone soil and rhizosphere microbial communities from the Eel River Critical Zone Observatory, Northern California to study diel carbon cycling	0	Soil	Vadose zone soil	Soil from Angelo Coast Range Reserve, California	Jill Banfield	Illumina HiSeq 2500-1TB, PacBio RS, PacBio RS II	0	2920460397	6353879
Q1159592.20	3300001593	1564	728	Forest soil microbial communities from multiple locations in Canada and USA	Forest soil microbial communities from Thunder Bay, Ontario, Canada - Black Spruce, Ontario site 2_A8_OM2_M2	Metagenome Analysis	Primary	Metagenome Standard Draft	Metagenome Analysis	No	Loam	Forest soil	Soil	Forest soil microbial communities from multiple locations in Canada and USA	Loam	Soil	Forest soil	Thunder Bay, Ontario, Canada	William Mohn	Illumina HiSeq 2000, Illumina HiSeq 2500	Forest soil	2121184375	5166274
Q1159592.51	3300009839	1727	736	Peatlands soil microbial communities from Germany and Austria, that are sulfate reducing	Peat soil microbial communities from Weissenstadt, Germany - Sb_50d_a_PC metaG	Metagenome Analysis	Primary	Metagenome Minimal Draft	Metagenome Analysis	No	Unclassified	Unclassified	Soil	Peatlands soil microbial communities from Germany and Austria, that are sulfate reducing	Unclassified	Soil	Peatlands soil	Peat soil slurry incubation	Michael Pester	Illumina HiSeq 2500-1TB	Unclassified	1364179369	2425143
Q3300021040.2	3300006176	955	746	Soil microbial communities from the Hubbard Brook experimental Forest, New Hampshire, under manipulated climate change conditions.	Warmed and freeze-thawed soil microbial communities from the Hubbard Brook experimental Forest, New Hampshire - Hubbard Brook CCASE Soil Metagenome WFT 5	Metagenome Analysis	Primary	Metagenome Standard Draft	Metagenome Analysis	No	Loam	Forest Soil	Soil	Soil microbial communities from the Hubbard Brook experimental Forest, New Hampshire, under manipulated climate change conditions.	Loam	Soil	Soil	field soil	Jennifer Talbot	Illumina HiSeq 2500-1TB	Forest Soil	4941882266	13742264
Q1159592.15	3300005921	1545	755	Soil microbial communities from the Hubbard Brook experimental Forest, New Hampshire, under manipulated climate change conditions.	Warmed and freeze-thawed soil microbial communities from the Hubbard Brook experimental Forest, New Hampshire - Hubbard Brook CCASE Soil Metagenome WFT 6	Metagenome Analysis	Primary	Metagenome Standard Draft	Metagenome Analysis	No	Loam	Forest Soil	Soil	Soil microbial communities from the Hubbard Brook experimental Forest, New Hampshire, under manipulated climate change conditions.	Loam	Soil	Soil	field soil	Jennifer Talbot	Illumina HiSeq 2500-1TB	Forest Soil	2953428149	8571932
Q1159581.69	3300011120	849	758	Forest soil microbial communities from Harvard Forest Long Term Ecological Research (LTER) site in Petersham, MA, for long-term soil warming studies	Combined assembly of Microbial Forest Soil metaT	Combined Assembly	Primary	Co-Assembly - Metagenome Metatranscriptome	Combined Assembly	Yes	Loam	Forest soil	Soil	Forest soil microbial communities from Harvard Forest Long Term Ecological Research (LTER) site in Petersham, MA, for long-term soil warming studies	Loam	Soil	Forest soil	Harvard Forest LTER, Petersham, MA, USA	Jeffrey Blanchard	Illumina HiSeq 2000, Illumina HiSeq 2500	Forest soil	3377985324	7779196
Q1159581.69	3300005569	970	764	Grasslands soil microbial communities from the Angelo Coastal Reserve, California, USA	Grasslands soil microbial communities from the Angelo Coastal Reserve, California, USA - Sample Angelo_154	Metagenome Analysis	Primary	Metagenome Standard Draft	Metagenome Analysis	No	Unclassified	Grasslands	Soil	Grasslands soil microbial communities from the Angelo Coastal Reserve, California, USA	Unclassified	Soil	Soil	grassland soil	Jill Banfield	Illumina HiSeq 2500-1TB, Illumina HiSeq 2500-Rapid	Grasslands	2386761365	7059557
Q1159592.20	3300014501	1581	766	Permafrost microbial communities from Stordalen Mire, Sweden	Permafrost microbial communities from Stordalen Mire, Sweden - P3-2 metaG (Illumina Assembly)	Metagenome Analysis	Reanalysis	Metagenome Draft	Metagenome Analysis	No	Wetlands	Permafrost	Soil	Permafrost microbial communities from Stordalen Mire, Sweden	Wetlands	Soil	Permafrost	Mire palsa	Virginia Rich	Illumina HiSeq 2500-1TB, PacBio RS II	Permafrost	5023069248	9077686
Q1159592.29	3300005712	1610	769	Soil microbial communities from the Hubbard Brook experimental Forest, New Hampshire, under manipulated climate change conditions.	Warmed soil microbial communities from the Hubbard Brook experimental Forest, New Hampshire - Hubbard Brook CCASE Soil Metagenome WRM 4	Metagenome Analysis	Primary	Metagenome Standard Draft	Metagenome Analysis	No	Loam	Forest Soil	Soil	Soil microbial communities from the Hubbard Brook experimental Forest, New Hampshire, under manipulated climate change conditions.	Loam	Soil	Soil	field soil	Jennifer Talbot	Illumina HiSeq 2500-1TB	Forest Soil	2662930472	7958900
Q3300020743.1	3300005541	1241	799	Surface soil microbial communities from Centralia Pennsylvania, which are recovering from an underground coalmine fire.	Surface soil microbial communities from Centralia Pennsylvania, which are recovering from an underground coalmine fire - Coalmine Soil_Cen05_05102014_R1	Metagenome Analysis	Primary	Metagenome Standard Draft	Metagenome Analysis	No	Unclassified	Unclassified	Soil	Surface soil microbial communities from Centralia Pennsylvania, which are recovering from an underground coalmine fire.	Unclassified	Soil	Surface soil	Centralia Soil	Ashley Shade	Illumina HiSeq 2500-1TB	Unclassified	2768548087	7752370
Q1159589.13	3300005610	1234	817	Soil microbial communities from the Hubbard Brook experimental Forest, New Hampshire, under manipulated climate change conditions.	Warmed soil microbial communities from the Hubbard Brook experimental Forest, New Hampshire - Hubbard Brook CCASE Soil Metagenome WRM 3	Metagenome Analysis	Primary	Metagenome Standard Draft	Metagenome Analysis	No	Loam	Forest Soil	Soil	Soil microbial communities from the Hubbard Brook experimental Forest, New Hampshire, under manipulated climate change conditions.	Loam	Soil	Soil	field soil	Jennifer Talbot	Illumina HiSeq 2500-1TB	Forest Soil	2350827815	7040562
Q1159581.46	3300005536	1567	837	Corn, switchgrass and miscanthus rhizosphere microbial communities from Kellogg Biological Station, Michigan, USA	Corn, switchgrass and miscanthus rhizosphere microbial communities from Kellogg Biological Station, Michigan, USA - KBS K1-50-1 metaG	Metagenome Analysis	Primary	Metagenome Standard Draft	Metagenome Analysis	No	Loam	Agricultural Soil	Soil	Corn, switchgrass and miscanthus rhizosphere microbial communities from Kellogg Biological Station, Michigan, USA	Loam	Soil	Corn, switchgrass and miscanthus rhizosphere	Bulk soil	James Tiedje	Illumina HiSeq 2500-1TB	Agricultural Soil	4876010569	13092455
Q1159592.29	3300006176	1749	840	Soil microbial communities from the Hubbard Brook experimental Forest, New Hampshire, under manipulated climate change conditions.	Warmed and freeze-thawed soil microbial communities from the Hubbard Brook experimental Forest, New Hampshire - Hubbard Brook CCASE Soil Metagenome WFT 5	Metagenome Analysis	Primary	Metagenome Standard Draft	Metagenome Analysis	No	Loam	Forest Soil	Soil	Soil microbial communities from the Hubbard Brook experimental Forest, New Hampshire, under manipulated climate change conditions.	Loam	Soil	Soil	field soil	Jennifer Talbot	Illumina HiSeq 2500-1TB	Forest Soil	4941882266	13742264
Q3300020924.1	3300001593	1506	841	Forest soil microbial communities from multiple locations in Canada and USA	Forest soil microbial communities from Thunder Bay, Ontario, Canada - Black Spruce, Ontario site 2_A8_OM2_M2	Metagenome Analysis	Primary	Metagenome Standard Draft	Metagenome Analysis	No	Loam	Forest soil	Soil	Forest soil microbial communities from multiple locations in Canada and USA	Loam	Soil	Forest soil	Thunder Bay, Ontario, Canada	William Mohn	Illumina HiSeq 2000, Illumina HiSeq 2500	Forest soil	2121184375	5166274
Q1159592.29	3300005591	1776	845	Soil microbial communities from the Hubbard Brook experimental Forest, New Hampshire, under manipulated climate change conditions.	Reference soil microbial communities from the Hubbard Brook experimental Forest, New Hampshire, USA - Hubbard Brook CCASE Soil Metagenome REF1	Metagenome Analysis	Primary	Metagenome Standard Draft	Metagenome Analysis	No	Loam	Forest Soil	Soil	Soil microbial communities from the Hubbard Brook experimental Forest, New Hampshire, under manipulated climate change conditions.	Loam	Soil	Soil	field soil	Jennifer Talbot	Illumina HiSeq 2500-1TB	Forest Soil	2629695112	7577367
Q1159592.29	3300005602	1747	845	Soil microbial communities from the Hubbard Brook experimental Forest, New Hampshire, under manipulated climate change conditions.	Reference soil microbial communities from the Hubbard Brook experimental Forest, New Hampshire, USA - Hubbard Brook CCASE Soil Metagenome REF2	Metagenome Analysis	Primary	Metagenome Standard Draft	Metagenome Analysis	No	Loam	Forest Soil	Soil	Soil microbial communities from the Hubbard Brook experimental Forest, New Hampshire, under manipulated climate change conditions.	Loam	Soil	Soil	field soil	Jennifer Talbot	Illumina HiSeq 2500-1TB	Forest Soil	3010894137	8839356
Q1159592.20	3300005541	1603	846	Surface soil microbial communities from Centralia Pennsylvania, which are recovering from an underground coalmine fire.	Surface soil microbial communities from Centralia Pennsylvania, which are recovering from an underground coalmine fire - Coalmine Soil_Cen05_05102014_R1	Metagenome Analysis	Primary	Metagenome Standard Draft	Metagenome Analysis	No	Unclassified	Unclassified	Soil	Surface soil microbial communities from Centralia Pennsylvania, which are recovering from an underground coalmine fire.	Unclassified	Soil	Surface soil	Centralia Soil	Ashley Shade	Illumina HiSeq 2500-1TB	Unclassified	2768548087	7752370
Q1159589.34	3300003505	960	870	Forest soil microbial communities from Harvard Forest Long Term Ecological Research (LTER) site in Petersham, MA, for long-term soil warming studies	Forest soil microbial communities from Harvard Forest LTER, USA - Combined assembly of forest soil metaG samples (ASSEMBLY_DATE=20140924)	Combined Assembly	Primary	Combined Assembly	Combined Assembly	Yes	Loam	Forest soil	Soil	Forest soil microbial communities from Harvard Forest Long Term Ecological Research (LTER) site in Petersham, MA, for long-term soil warming studies	Loam	Soil	Forest soil	Prospect hill, Petersham, MA, USA	Jeffrey Blanchard	Illumina HiSeq 2000, Illumina HiSeq 2500	Forest soil	814320942	1794298
Q1159592.20	3300002245	1779	884	Forest soil microbial communities from multiple locations in Canada and USA	Jack Pine, Ontario site 1_JW_OM2H0_M3 (Jack Pine, Ontario combined, ASSEMBLY_DATE=20131027)	Combined Assembly	Primary	0	Combined Assembly	Yes	Loam	Forest soil	Soil	Forest soil microbial communities from multiple locations in Canada and USA	Loam	Soil	Forest soil	Algoma, Ontario, Canada	William Mohn	Illumina HiSeq 2000, Illumina HiSeq 2500	Forest soil	3707359041	9003931
Q1159589.13	3300005712	1090	889	Soil microbial communities from the Hubbard Brook experimental Forest, New Hampshire, under manipulated climate change conditions.	Warmed soil microbial communities from the Hubbard Brook experimental Forest, New Hampshire - Hubbard Brook CCASE Soil Metagenome WRM 4	Metagenome Analysis	Primary	Metagenome Standard Draft	Metagenome Analysis	No	Loam	Forest Soil	Soil	Soil microbial communities from the Hubbard Brook experimental Forest, New Hampshire, under manipulated climate change conditions.	Loam	Soil	Soil	field soil	Jennifer Talbot	Illumina HiSeq 2500-1TB	Forest Soil	2662930472	7958900
Q3300020743.1	3300005712	1186	894	Soil microbial communities from the Hubbard Brook experimental Forest, New Hampshire, under manipulated climate change conditions.	Warmed soil microbial communities from the Hubbard Brook experimental Forest, New Hampshire - Hubbard Brook CCASE Soil Metagenome WRM 4	Metagenome Analysis	Primary	Metagenome Standard Draft	Metagenome Analysis	No	Loam	Forest Soil	Soil	Soil microbial communities from the Hubbard Brook experimental Forest, New Hampshire, under manipulated climate change conditions.	Loam	Soil	Soil	field soil	Jennifer Talbot	Illumina HiSeq 2500-1TB	Forest Soil	2662930472	7958900
Q1159592.20	3300003505	1156	895	Forest soil microbial communities from Harvard Forest Long Term Ecological Research (LTER) site in Petersham, MA, for long-term soil warming studies	Forest soil microbial communities from Harvard Forest LTER, USA - Combined assembly of forest soil metaG samples (ASSEMBLY_DATE=20140924)	Combined Assembly	Primary	Combined Assembly	Combined Assembly	Yes	Loam	Forest soil	Soil	Forest soil microbial communities from Harvard Forest Long Term Ecological Research (LTER) site in Petersham, MA, for long-term soil warming studies	Loam	Soil	Forest soil	Prospect hill, Petersham, MA, USA	Jeffrey Blanchard	Illumina HiSeq 2000, Illumina HiSeq 2500	Forest soil	814320942	1794298
Q1159581.46	3300011270	2021	896	Vadose zone soil and rhizosphere microbial communities from the Eel River Critical Zone Observatory, Northern California to study diel carbon cycling	Vadose zone soil microbial communities from Angelo Coast Range Reserve, California, USA - 15con2h2.4B metaG	Metagenome Analysis	Primary	Metagenome Standard Draft	Metagenome Analysis	No	Unclassified	Unclassified	Soil	Vadose zone soil and rhizosphere microbial communities from the Eel River Critical Zone Observatory, Northern California to study diel carbon cycling	0	Soil	Vadose zone soil	Saprolite from Angelo Coast Range Reserve, California	Jill Banfield	Illumina HiSeq 2500-1TB	0	2432784074	4807984
Q1159581.69	3300005436	1256	916	Corn, switchgrass and miscanthus rhizosphere microbial communities from Kellogg Biological Station, Michigan, USA	Corn, switchgrass and miscanthus rhizosphere microbial communities from Kellogg Biological Station, Michigan, USA - LAR L8-2 metaG	Metagenome Analysis	Primary	Metagenome Standard Draft	Metagenome Analysis	No	Loam	Agricultural Soil	Soil	Corn, switchgrass and miscanthus rhizosphere microbial communities from Kellogg Biological Station, Michigan, USA	Loam	Soil	Corn, switchgrass and miscanthus rhizosphere	Bulk soil	James Tiedje	Illumina HiSeq 2500-1TB	Agricultural Soil	5254297877	13796916
Q1159592.51	3300010379	2144	933	Peatlands soil microbial communities from Germany and Austria, that are sulfate reducing	Sb_50d combined assembly	Combined Assembly	Primary	Combined Assembly	Combined Assembly	Yes	Unclassified	Unclassified	Soil	Peatlands soil microbial communities from Germany and Austria, that are sulfate reducing	Unclassified	Soil	Peatlands soil	Peat soil slurry incubation	Michael Pester	Illumina HiSeq 2500-1TB	Unclassified	8407134150	15835846
Q1159592.51	3300005534	1674	953	Surface soil microbial communities from Centralia Pennsylvania, which are recovering from an underground coalmine fire.	Surface soil microbial communities from Centralia Pennsylvania, which are recovering from an underground coalmine fire - Coalmine Soil_Cen07_05102014_R1	Metagenome Analysis	Primary	Metagenome Standard Draft	Metagenome Analysis	No	Unclassified	Unclassified	Soil	Surface soil microbial communities from Centralia Pennsylvania, which are recovering from an underground coalmine fire.	Unclassified	Soil	Surface soil	Centralia Soil	Ashley Shade	Illumina HiSeq 2500-1TB	Unclassified	2259971937	6088632
Q1159581.46	3300012363	2065	966	Vadose zone soil and rhizosphere microbial communities from the Eel River Critical Zone Observatory, Northern California to study diel carbon cycling	Vadose zone soil microbial communities from Angelo Coast Range Reserve, California, USA - 15con2h2.4A metaG	Metagenome Analysis	Primary	Metagenome Standard Draft	Metagenome Analysis	No	Unclassified	Unclassified	Soil	Vadose zone soil and rhizosphere microbial communities from the Eel River Critical Zone Observatory, Northern California to study diel carbon cycling	0	Soil	Vadose zone soil	Saprolite from Angelo Coast Range Reserve, California	Jill Banfield	Illumina HiSeq 2500-1TB	0	3140997049	6252765
Q1159592.29	3300014501	1791	968	Permafrost microbial communities from Stordalen Mire, Sweden	Permafrost microbial communities from Stordalen Mire, Sweden - P3-2 metaG (Illumina Assembly)	Metagenome Analysis	Reanalysis	Metagenome Draft	Metagenome Analysis	No	Wetlands	Permafrost	Soil	Permafrost microbial communities from Stordalen Mire, Sweden	Wetlands	Soil	Permafrost	Mire palsa	Virginia Rich	Illumina HiSeq 2500-1TB, PacBio RS II	Permafrost	5023069248	9077686
Q1159581.69	3300005559	1161	990	Grasslands soil microbial communities from the Angelo Coastal Reserve, California, USA	Grasslands soil microbial communities from the Angelo Coastal Reserve, California, USA - Sample Angelo_149	Metagenome Analysis	Primary	Metagenome Standard Draft	Metagenome Analysis	No	Unclassified	Grasslands	Soil	Grasslands soil microbial communities from the Angelo Coastal Reserve, California, USA	Unclassified	Soil	Soil	grassland soil	Jill Banfield	Illumina HiSeq 2500-1TB, Illumina HiSeq 2500-Rapid	Grasslands	2696906490	7769052
Q1159581.46	3300005921	1857	1006	Soil microbial communities from the Hubbard Brook experimental Forest, New Hampshire, under manipulated climate change conditions.	Warmed and freeze-thawed soil microbial communities from the Hubbard Brook experimental Forest, New Hampshire - Hubbard Brook CCASE Soil Metagenome WFT 6	Metagenome Analysis	Primary	Metagenome Standard Draft	Metagenome Analysis	No	Loam	Forest Soil	Soil	Soil microbial communities from the Hubbard Brook experimental Forest, New Hampshire, under manipulated climate change conditions.	Loam	Soil	Soil	field soil	Jennifer Talbot	Illumina HiSeq 2500-1TB	Forest Soil	2953428149	8571932
Q1159592.29	3300001471	1635	1014	Forest soil microbial communities from multiple locations in Canada and USA	Forest soil microbial communities from Algoma, Ontario, Canada - Jack Pine, Ontario site 1_JW_Ref_O2	Metagenome Analysis	Primary	Metagenome Standard Draft	Metagenome Analysis	No	Loam	Forest soil	Soil	Forest soil microbial communities from multiple locations in Canada and USA	Loam	Soil	Forest soil	Algoma, Ontario, Canada	William Mohn	Illumina HiSeq 2000, Illumina HiSeq 2500	Forest soil	529735656	1435191
Q3300021040.2	3300005712	1143	1036	Soil microbial communities from the Hubbard Brook experimental Forest, New Hampshire, under manipulated climate change conditions.	Warmed soil microbial communities from the Hubbard Brook experimental Forest, New Hampshire - Hubbard Brook CCASE Soil Metagenome WRM 4	Metagenome Analysis	Primary	Metagenome Standard Draft	Metagenome Analysis	No	Loam	Forest Soil	Soil	Soil microbial communities from the Hubbard Brook experimental Forest, New Hampshire, under manipulated climate change conditions.	Loam	Soil	Soil	field soil	Jennifer Talbot	Illumina HiSeq 2500-1TB	Forest Soil	2662930472	7958900
Q1159581.69	3300010048	1538	1045	Tropical forest soil microbial communities from Panama analyzed to predict greenhouse gas emissions	Tropical forest soil microbial communities from Panama - MetaG Plot_11	Metagenome Analysis	Primary	Metagenome Standard Draft	Metagenome Analysis	No	Unclassified	Unclassified	Soil	Tropical forest soil microbial communities from Panama analyzed to predict greenhouse gas emissions	0	Soil	Tropical forest soil	Soil	Susannah Tringe	Illumina HiSeq 2500-1TB	0	4163965087	8176366
Q1159581.69	3300005568	1222	1048	Grasslands soil microbial communities from the Angelo Coastal Reserve, California, USA	Grasslands soil microbial communities from the Angelo Coastal Reserve, California, USA - Sample Angelo_152	Metagenome Analysis	Primary	Metagenome Standard Draft	Metagenome Analysis	No	Unclassified	Grasslands	Soil	Grasslands soil microbial communities from the Angelo Coastal Reserve, California, USA	Unclassified	Soil	Soil	grassland soil	Jill Banfield	Illumina HiSeq 2500-1TB, Illumina HiSeq 2500-Rapid	Grasslands	2204871079	6502533
Q1159581.69	3300006175	1330	1069	Corn, switchgrass and miscanthus rhizosphere microbial communities from Kellogg Biological Station, Michigan, USA	Corn, switchgrass and miscanthus rhizosphere microbial communities from Kellogg Biological Station, Michigan, USA - LAR L8-1 metaG	Metagenome Analysis	Primary	Metagenome Standard Draft	Metagenome Analysis	No	Loam	Agricultural Soil	Soil	Corn, switchgrass and miscanthus rhizosphere microbial communities from Kellogg Biological Station, Michigan, USA	Loam	Soil	Corn, switchgrass and miscanthus rhizosphere	Bulk soil	James Tiedje	Illumina HiSeq 2500-1TB	Agricultural Soil	4454265680	12881757
Q1159581.69	3300005542	1271	1071	Surface soil microbial communities from Centralia Pennsylvania, which are recovering from an underground coalmine fire.	Surface soil microbial communities from Centralia Pennsylvania, which are recovering from an underground coalmine fire - Coalmine Soil_Cen04_05102014_R1	Metagenome Analysis	Primary	Metagenome Standard Draft	Metagenome Analysis	No	Unclassified	Unclassified	Soil	Surface soil microbial communities from Centralia Pennsylvania, which are recovering from an underground coalmine fire.	Unclassified	Soil	Surface soil	Centralia Soil	Ashley Shade	Illumina HiSeq 2500-1TB	Unclassified	2492768146	7220624
Q3300021040.2	3300005602	1239	1115	Soil microbial communities from the Hubbard Brook experimental Forest, New Hampshire, under manipulated climate change conditions.	Reference soil microbial communities from the Hubbard Brook experimental Forest, New Hampshire, USA - Hubbard Brook CCASE Soil Metagenome REF2	Metagenome Analysis	Primary	Metagenome Standard Draft	Metagenome Analysis	No	Loam	Forest Soil	Soil	Soil microbial communities from the Hubbard Brook experimental Forest, New Hampshire, under manipulated climate change conditions.	Loam	Soil	Soil	field soil	Jennifer Talbot	Illumina HiSeq 2500-1TB	Forest Soil	3010894137	8839356
Q3300020985.2	3300005921	1173	1135	Soil microbial communities from the Hubbard Brook experimental Forest, New Hampshire, under manipulated climate change conditions.	Warmed and freeze-thawed soil microbial communities from the Hubbard Brook experimental Forest, New Hampshire - Hubbard Brook CCASE Soil Metagenome WFT 6	Metagenome Analysis	Primary	Metagenome Standard Draft	Metagenome Analysis	No	Loam	Forest Soil	Soil	Soil microbial communities from the Hubbard Brook experimental Forest, New Hampshire, under manipulated climate change conditions.	Loam	Soil	Soil	field soil	Jennifer Talbot	Illumina HiSeq 2500-1TB	Forest Soil	2953428149	8571932
Q1159581.69	3300005178	1313	1140	Grasslands soil microbial communities from the Angelo Coastal Reserve, California, USA	Grasslands soil microbial communities from the Angelo Coastal Reserve, California, USA - Sample Angelo_137	Metagenome Analysis	Primary	Metagenome Standard Draft	Metagenome Analysis	No	Unclassified	Grasslands	Soil	Grasslands soil microbial communities from the Angelo Coastal Reserve, California, USA	Unclassified	Soil	Soil	grassland soil	Jill Banfield	Illumina HiSeq 2500-1TB, Illumina HiSeq 2500-Rapid	Grasslands	2521794524	7097504
Q3300021003.3	3300005712	1199	1162	Soil microbial communities from the Hubbard Brook experimental Forest, New Hampshire, under manipulated climate change conditions.	Warmed soil microbial communities from the Hubbard Brook experimental Forest, New Hampshire - Hubbard Brook CCASE Soil Metagenome WRM 4	Metagenome Analysis	Primary	Metagenome Standard Draft	Metagenome Analysis	No	Loam	Forest Soil	Soil	Soil microbial communities from the Hubbard Brook experimental Forest, New Hampshire, under manipulated climate change conditions.	Loam	Soil	Soil	field soil	Jennifer Talbot	Illumina HiSeq 2500-1TB	Forest Soil	2662930472	7958900
Q1159581.69	3300001867	1683	1163	Forest soil microbial communities from multiple locations in Canada and USA	Texas A ecozone_OM1H0_M2 (Combined assembly for Texas A ecozone Site metagenome samples, ASSEMBLY_DATE=20130705)	Combined Assembly	Primary	0	Combined Assembly	Yes	Loam	Forest soil	Soil	Forest soil microbial communities from multiple locations in Canada and USA	Loam	Soil	Forest soil	Davy Crockett National Forest, Groveton, Texas, USA	William Mohn	Illumina HiSeq 2000, Illumina HiSeq 2500	Forest soil	1152275568	3091078
Q1159581.46	3300005610	2203	1170	Soil microbial communities from the Hubbard Brook experimental Forest, New Hampshire, under manipulated climate change conditions.	Warmed soil microbial communities from the Hubbard Brook experimental Forest, New Hampshire - Hubbard Brook CCASE Soil Metagenome WRM 3	Metagenome Analysis	Primary	Metagenome Standard Draft	Metagenome Analysis	No	Loam	Forest Soil	Soil	Soil microbial communities from the Hubbard Brook experimental Forest, New Hampshire, under manipulated climate change conditions.	Loam	Soil	Soil	field soil	Jennifer Talbot	Illumina HiSeq 2500-1TB	Forest Soil	2350827815	7040562
Q1159581.69	3300005174	1370	1182	Grasslands soil microbial communities from the Angelo Coastal Reserve, California, USA	Grasslands soil microbial communities from the Angelo Coastal Reserve, California, USA - Sample Angelo_129	Metagenome Analysis	Primary	Metagenome Standard Draft	Metagenome Analysis	No	Unclassified	Grasslands	Soil	Grasslands soil microbial communities from the Angelo Coastal Reserve, California, USA	Unclassified	Soil	Soil	grassland soil	Jill Banfield	Illumina HiSeq 2500-1TB, Illumina HiSeq 2500-Rapid	Grasslands	2193436015	5878745
Q1159592.69	3300002245	1828	1212	Forest soil microbial communities from multiple locations in Canada and USA	Jack Pine, Ontario site 1_JW_OM2H0_M3 (Jack Pine, Ontario combined, ASSEMBLY_DATE=20131027)	Combined Assembly	Primary	0	Combined Assembly	Yes	Loam	Forest soil	Soil	Forest soil microbial communities from multiple locations in Canada and USA	Loam	Soil	Forest soil	Algoma, Ontario, Canada	William Mohn	Illumina HiSeq 2000, Illumina HiSeq 2500	Forest soil	3707359041	9003931
Q1159581.69	3300003505	1410	1221	Forest soil microbial communities from Harvard Forest Long Term Ecological Research (LTER) site in Petersham, MA, for long-term soil warming studies	Forest soil microbial communities from Harvard Forest LTER, USA - Combined assembly of forest soil metaG samples (ASSEMBLY_DATE=20140924)	Combined Assembly	Primary	Combined Assembly	Combined Assembly	Yes	Loam	Forest soil	Soil	Forest soil microbial communities from Harvard Forest Long Term Ecological Research (LTER) site in Petersham, MA, for long-term soil warming studies	Loam	Soil	Forest soil	Prospect hill, Petersham, MA, USA	Jeffrey Blanchard	Illumina HiSeq 2000, Illumina HiSeq 2500	Forest soil	814320942	1794298
Q1159581.46	3300015242	2352	1241	Vadose zone soil and rhizosphere microbial communities from the Eel River Critical Zone Observatory, Northern California to study diel carbon cycling	Vadose zone soil fungal communities from Angelo Coast Range Reserve, California, USA - CZODoug2_1_16fungal (Hybrid Assembly)	Metagenome Analysis	Primary	Metagenome Improved Draft	Metagenome Analysis	No	Unclassified	Unclassified	Soil	Vadose zone soil and rhizosphere microbial communities from the Eel River Critical Zone Observatory, Northern California to study diel carbon cycling	0	Soil	Vadose zone soil	Soil from Angelo Coast Range Reserve, California	Jill Banfield	Illumina HiSeq 2500-1TB, PacBio RS, PacBio RS II	0	3175370239	7969596
Q1159581.69	3300005435	1555	1244	Corn, switchgrass and miscanthus rhizosphere microbial communities from Kellogg Biological Station, Michigan, USA	Corn, switchgrass and miscanthus rhizosphere microbial communities from Kellogg Biological Station, Michigan, USA - LAR L8-3 metaG	Metagenome Analysis	Primary	Metagenome Standard Draft	Metagenome Analysis	No	Loam	Agricultural Soil	Soil	Corn, switchgrass and miscanthus rhizosphere microbial communities from Kellogg Biological Station, Michigan, USA	Loam	Soil	Agricultural soil	Bulk soil	James Tiedje	Illumina HiSeq 2500-1TB	Agricultural Soil	5267213981	13703664
Q1159581.46	3300006176	2432	1286	Soil microbial communities from the Hubbard Brook experimental Forest, New Hampshire, under manipulated climate change conditions.	Warmed and freeze-thawed soil microbial communities from the Hubbard Brook experimental Forest, New Hampshire - Hubbard Brook CCASE Soil Metagenome WFT 5	Metagenome Analysis	Primary	Metagenome Standard Draft	Metagenome Analysis	No	Loam	Forest Soil	Soil	Soil microbial communities from the Hubbard Brook experimental Forest, New Hampshire, under manipulated climate change conditions.	Loam	Soil	Soil	field soil	Jennifer Talbot	Illumina HiSeq 2500-1TB	Forest Soil	4941882266	13742264
Q1159592.29	3300002245	2246	1324	Forest soil microbial communities from multiple locations in Canada and USA	Jack Pine, Ontario site 1_JW_OM2H0_M3 (Jack Pine, Ontario combined, ASSEMBLY_DATE=20131027)	Combined Assembly	Primary	0	Combined Assembly	Yes	Loam	Forest soil	Soil	Forest soil microbial communities from multiple locations in Canada and USA	Loam	Soil	Forest soil	Algoma, Ontario, Canada	William Mohn	Illumina HiSeq 2000, Illumina HiSeq 2500	Forest soil	3707359041	9003931
Q1159589.34	3300005610	1389	1340	Soil microbial communities from the Hubbard Brook experimental Forest, New Hampshire, under manipulated climate change conditions.	Warmed soil microbial communities from the Hubbard Brook experimental Forest, New Hampshire - Hubbard Brook CCASE Soil Metagenome WRM 3	Metagenome Analysis	Primary	Metagenome Standard Draft	Metagenome Analysis	No	Loam	Forest Soil	Soil	Soil microbial communities from the Hubbard Brook experimental Forest, New Hampshire, under manipulated climate change conditions.	Loam	Soil	Soil	field soil	Jennifer Talbot	Illumina HiSeq 2500-1TB	Forest Soil	2350827815	7040562
Q3300020924.1	3300006176	1962	1347	Soil microbial communities from the Hubbard Brook experimental Forest, New Hampshire, under manipulated climate change conditions.	Warmed and freeze-thawed soil microbial communities from the Hubbard Brook experimental Forest, New Hampshire - Hubbard Brook CCASE Soil Metagenome WFT 5	Metagenome Analysis	Primary	Metagenome Standard Draft	Metagenome Analysis	No	Loam	Forest Soil	Soil	Soil microbial communities from the Hubbard Brook experimental Forest, New Hampshire, under manipulated climate change conditions.	Loam	Soil	Soil	field soil	Jennifer Talbot	Illumina HiSeq 2500-1TB	Forest Soil	4941882266	13742264
Q1159589.13	3300005921	1766	1352	Soil microbial communities from the Hubbard Brook experimental Forest, New Hampshire, under manipulated climate change conditions.	Warmed and freeze-thawed soil microbial communities from the Hubbard Brook experimental Forest, New Hampshire - Hubbard Brook CCASE Soil Metagenome WFT 6	Metagenome Analysis	Primary	Metagenome Standard Draft	Metagenome Analysis	No	Loam	Forest Soil	Soil	Soil microbial communities from the Hubbard Brook experimental Forest, New Hampshire, under manipulated climate change conditions.	Loam	Soil	Soil	field soil	Jennifer Talbot	Illumina HiSeq 2500-1TB	Forest Soil	2953428149	8571932
Q3300021028.3	3300005712	1542	1358	Soil microbial communities from the Hubbard Brook experimental Forest, New Hampshire, under manipulated climate change conditions.	Warmed soil microbial communities from the Hubbard Brook experimental Forest, New Hampshire - Hubbard Brook CCASE Soil Metagenome WRM 4	Metagenome Analysis	Primary	Metagenome Standard Draft	Metagenome Analysis	No	Loam	Forest Soil	Soil	Soil microbial communities from the Hubbard Brook experimental Forest, New Hampshire, under manipulated climate change conditions.	Loam	Soil	Soil	field soil	Jennifer Talbot	Illumina HiSeq 2500-1TB	Forest Soil	2662930472	7958900
Q1159581.69	3300006800	1580	1361	Grasslands soil microbial communities from the Angelo Coastal Reserve, California, USA	Grasslands soil microbial communities from the Angelo Coastal Reserve, California, USA - Sample Angelo_109	Metagenome Analysis	Primary	Metagenome Standard Draft	Metagenome Analysis	0	Unclassified	Grasslands	Soil	Grasslands soil microbial communities from the Angelo Coastal Reserve, California, USA	Unclassified	Soil	Soil	grassland soil	Jill Banfield	Illumina HiSeq 2500-1TB, Illumina HiSeq 2500-Rapid	Grasslands	2597734515	5742384
Q1159581.69	3300005554	1571	1365	Grasslands soil microbial communities from the Angelo Coastal Reserve, California, USA	Grasslands soil microbial communities from the Angelo Coastal Reserve, California, USA - Sample Angelo_110	Metagenome Analysis	Primary	Metagenome Standard Draft	Metagenome Analysis	No	Unclassified	Grasslands	Soil	Grasslands soil microbial communities from the Angelo Coastal Reserve, California, USA	Unclassified	Soil	Soil	grassland soil	Jill Banfield	Illumina HiSeq 2500-1TB, Illumina HiSeq 2500-Rapid	Grasslands	2250798092	6531778
Q3300020985.2	3300006176	1488	1372	Soil microbial communities from the Hubbard Brook experimental Forest, New Hampshire, under manipulated climate change conditions.	Warmed and freeze-thawed soil microbial communities from the Hubbard Brook experimental Forest, New Hampshire - Hubbard Brook CCASE Soil Metagenome WFT 5	Metagenome Analysis	Primary	Metagenome Standard Draft	Metagenome Analysis	No	Loam	Forest Soil	Soil	Soil microbial communities from the Hubbard Brook experimental Forest, New Hampshire, under manipulated climate change conditions.	Loam	Soil	Soil	field soil	Jennifer Talbot	Illumina HiSeq 2500-1TB	Forest Soil	4941882266	13742264
Q1159581.69	3300005167	1605	1384	Grasslands soil microbial communities from the Angelo Coastal Reserve, California, USA	Grasslands soil microbial communities from the Angelo Coastal Reserve, California, USA - Sample Angelo_121	Metagenome Analysis	Primary	Metagenome Standard Draft	Metagenome Analysis	No	Unclassified	Grasslands	Soil	Grasslands soil microbial communities from the Angelo Coastal Reserve, California, USA	Unclassified	Soil	Soil	grassland soil	Jill Banfield	Illumina HiSeq 2500-1TB, Illumina HiSeq 2500-Rapid	Grasslands	2414419531	6650735
Q1159581.69	3300005454	1635	1407	Grasslands soil microbial communities from the Angelo Coastal Reserve, California, USA	Grasslands soil microbial communities from the Angelo Coastal Reserve, California, USA - Sample Angelo_136	Metagenome Analysis	Primary	Metagenome Standard Draft	Metagenome Analysis	No	Unclassified	Grasslands	Soil	Grasslands soil microbial communities from the Angelo Coastal Reserve, California, USA	Unclassified	Soil	Soil	grassland soil	Jill Banfield	Illumina HiSeq 2500-1TB, Illumina HiSeq 2500-Rapid	Grasslands	2821016739	8607262
Q1159581.46	3300001661	2547	1414	Forest soil microbial communities from multiple locations in Canada and USA	Mediterranean Blodgett CA OM1_O3 (Mediterranean Blodgett coassembly)	Combined Assembly	Primary	0	Combined Assembly	Yes	Loam	Forest Soil	Soil	Forest soil microbial communities from multiple locations in Canada and USA	Loam	Soil	Forest soil	El Dorado National Forest, Georgetown, California, USA	William Mohn	Illumina HiSeq 2000, Illumina HiSeq 2500	Forest Soil	1454623556	3718420
Q1159581.69	3300005557	1635	1428	Grasslands soil microbial communities from the Angelo Coastal Reserve, California, USA	Grasslands soil microbial communities from the Angelo Coastal Reserve, California, USA - Sample Angelo_153	Metagenome Analysis	Primary	Metagenome Standard Draft	Metagenome Analysis	No	Unclassified	Grasslands	Soil	Grasslands soil microbial communities from the Angelo Coastal Reserve, California, USA	Unclassified	Soil	Soil	grassland soil	Jill Banfield	Illumina HiSeq 2500-1TB, Illumina HiSeq 2500-Rapid	Grasslands	2433941118	6923133
Q1159581.69	3300005177	1645	1431	Grasslands soil microbial communities from the Angelo Coastal Reserve, California, USA	Grasslands soil microbial communities from the Angelo Coastal Reserve, California, USA - Sample Angelo_139	Metagenome Analysis	Primary	Metagenome Standard Draft	Metagenome Analysis	No	Unclassified	Grasslands	Soil	Grasslands soil microbial communities from the Angelo Coastal Reserve, California, USA	Unclassified	Soil	Soil	grassland soil	Jill Banfield	Illumina HiSeq 2500-1TB, Illumina HiSeq 2500-Rapid	Grasslands	2476725902	6719405
Q1159589.34	3300001593	1889	1476	Forest soil microbial communities from multiple locations in Canada and USA	Forest soil microbial communities from Thunder Bay, Ontario, Canada - Black Spruce, Ontario site 2_A8_OM2_M2	Metagenome Analysis	Primary	Metagenome Standard Draft	Metagenome Analysis	No	Loam	Forest soil	Soil	Forest soil microbial communities from multiple locations in Canada and USA	Loam	Soil	Forest soil	Thunder Bay, Ontario, Canada	William Mohn	Illumina HiSeq 2000, Illumina HiSeq 2500	Forest soil	2121184375	5166274
Q1159581.69	3300006797	1740	1503	Grasslands soil microbial communities from the Angelo Coastal Reserve, California, USA	Grasslands soil microbial communities from the Angelo Coastal Reserve, California, USA - Sample Angelo_108	Metagenome Analysis	Primary	Metagenome Standard Draft	Metagenome Analysis	0	Unclassified	Grasslands	Soil	Grasslands soil microbial communities from the Angelo Coastal Reserve, California, USA	Unclassified	Soil	Soil	grassland soil	Jill Banfield	Illumina HiSeq 2500-1TB, Illumina HiSeq 2500-Rapid	Grasslands	2738091623	6195959
Q1159581.69	3300005575	1740	1523	Grasslands soil microbial communities from the Angelo Coastal Reserve, California, USA	Grasslands soil microbial communities from the Angelo Coastal Reserve, California, USA - Sample Angelo_151	Metagenome Analysis	Primary	Metagenome Standard Draft	Metagenome Analysis	No	Unclassified	Grasslands	Soil	Grasslands soil microbial communities from the Angelo Coastal Reserve, California, USA	Unclassified	Soil	Soil	grassland soil	Jill Banfield	Illumina HiSeq 2500-1TB, Illumina HiSeq 2500-Rapid	Grasslands	2467145930	7444365
Q1159589.13	3300006176	2286	1706	Soil microbial communities from the Hubbard Brook experimental Forest, New Hampshire, under manipulated climate change conditions.	Warmed and freeze-thawed soil microbial communities from the Hubbard Brook experimental Forest, New Hampshire - Hubbard Brook CCASE Soil Metagenome WFT 5	Metagenome Analysis	Primary	Metagenome Standard Draft	Metagenome Analysis	No	Loam	Forest Soil	Soil	Soil microbial communities from the Hubbard Brook experimental Forest, New Hampshire, under manipulated climate change conditions.	Loam	Soil	Soil	field soil	Jennifer Talbot	Illumina HiSeq 2500-1TB	Forest Soil	4941882266	13742264
Q1159589.34	3300006176	2001	1963	Soil microbial communities from the Hubbard Brook experimental Forest, New Hampshire, under manipulated climate change conditions.	Warmed and freeze-thawed soil microbial communities from the Hubbard Brook experimental Forest, New Hampshire - Hubbard Brook CCASE Soil Metagenome WFT 5	Metagenome Analysis	Primary	Metagenome Standard Draft	Metagenome Analysis	No	Loam	Forest Soil	Soil	Soil microbial communities from the Hubbard Brook experimental Forest, New Hampshire, under manipulated climate change conditions.	Loam	Soil	Soil	field soil	Jennifer Talbot	Illumina HiSeq 2500-1TB	Forest Soil	4941882266	13742264
Q1159589.24	3300010343	1993	1964	Bog forest soil microbial communities from Calvert Island, British Columbia, Canada	Bog forest soil microbial communities from Calvert Island, British Columbia, Canada - Bog Forest MetaG ECP23OM1	Metagenome Analysis	Primary	Metagenome Standard Draft	Metagenome Analysis	No	Wetlands	Unclassified	Soil	Bog forest soil microbial communities from Calvert Island, British Columbia, Canada	Wetlands	Soil	Bog forest soil	0	William Mohn	Illumina HiSeq 2500-1TB	Unclassified	1844159588	3693823
Q1159589.34	3300005591	2017	1992	Soil microbial communities from the Hubbard Brook experimental Forest, New Hampshire, under manipulated climate change conditions.	Reference soil microbial communities from the Hubbard Brook experimental Forest, New Hampshire, USA - Hubbard Brook CCASE Soil Metagenome REF1	Metagenome Analysis	Primary	Metagenome Standard Draft	Metagenome Analysis	No	Loam	Forest Soil	Soil	Soil microbial communities from the Hubbard Brook experimental Forest, New Hampshire, under manipulated climate change conditions.	Loam	Soil	Soil	field soil	Jennifer Talbot	Illumina HiSeq 2500-1TB	Forest Soil	2629695112	7577367
Q1159589.34	3300005921	2084	2065	Soil microbial communities from the Hubbard Brook experimental Forest, New Hampshire, under manipulated climate change conditions.	Warmed and freeze-thawed soil microbial communities from the Hubbard Brook experimental Forest, New Hampshire - Hubbard Brook CCASE Soil Metagenome WFT 6	Metagenome Analysis	Primary	Metagenome Standard Draft	Metagenome Analysis	No	Loam	Forest Soil	Soil	Soil microbial communities from the Hubbard Brook experimental Forest, New Hampshire, under manipulated climate change conditions.	Loam	Soil	Soil	field soil	Jennifer Talbot	Illumina HiSeq 2500-1TB	Forest Soil	2953428149	8571932
Q1159589.34	3300005712	2164	2119	Soil microbial communities from the Hubbard Brook experimental Forest, New Hampshire, under manipulated climate change conditions.	Warmed soil microbial communities from the Hubbard Brook experimental Forest, New Hampshire - Hubbard Brook CCASE Soil Metagenome WRM 4	Metagenome Analysis	Primary	Metagenome Standard Draft	Metagenome Analysis	No	Loam	Forest Soil	Soil	Soil microbial communities from the Hubbard Brook experimental Forest, New Hampshire, under manipulated climate change conditions.	Loam	Soil	Soil	field soil	Jennifer Talbot	Illumina HiSeq 2500-1TB	Forest Soil	2662930472	7958900
Q1159589.34	3300002245	2202	2151	Forest soil microbial communities from multiple locations in Canada and USA	Jack Pine, Ontario site 1_JW_OM2H0_M3 (Jack Pine, Ontario combined, ASSEMBLY_DATE=20131027)	Combined Assembly	Primary	0	Combined Assembly	Yes	Loam	Forest soil	Soil	Forest soil microbial communities from multiple locations in Canada and USA	Loam	Soil	Forest soil	Algoma, Ontario, Canada	William Mohn	Illumina HiSeq 2000, Illumina HiSeq 2500	Forest soil	3707359041	9003931
Q1159589.34	3300005602	2221	2185	Soil microbial communities from the Hubbard Brook experimental Forest, New Hampshire, under manipulated climate change conditions.	Reference soil microbial communities from the Hubbard Brook experimental Forest, New Hampshire, USA - Hubbard Brook CCASE Soil Metagenome REF2	Metagenome Analysis	Primary	Metagenome Standard Draft	Metagenome Analysis	No	Loam	Forest Soil	Soil	Soil microbial communities from the Hubbard Brook experimental Forest, New Hampshire, under manipulated climate change conditions.	Loam	Soil	Soil	field soil	Jennifer Talbot	Illumina HiSeq 2500-1TB	Forest Soil	3010894137	8839356
Q1159592.20	3300005712	2714	2256	Soil microbial communities from the Hubbard Brook experimental Forest, New Hampshire, under manipulated climate change conditions.	Warmed soil microbial communities from the Hubbard Brook experimental Forest, New Hampshire - Hubbard Brook CCASE Soil Metagenome WRM 4	Metagenome Analysis	Primary	Metagenome Standard Draft	Metagenome Analysis	No	Loam	Forest Soil	Soil	Soil microbial communities from the Hubbard Brook experimental Forest, New Hampshire, under manipulated climate change conditions.	Loam	Soil	Soil	field soil	Jennifer Talbot	Illumina HiSeq 2500-1TB	Forest Soil	2662930472	7958900
Q1159592.20	3300005610	2722	2455	Soil microbial communities from the Hubbard Brook experimental Forest, New Hampshire, under manipulated climate change conditions.	Warmed soil microbial communities from the Hubbard Brook experimental Forest, New Hampshire - Hubbard Brook CCASE Soil Metagenome WRM 3	Metagenome Analysis	Primary	Metagenome Standard Draft	Metagenome Analysis	No	Loam	Forest Soil	Soil	Soil microbial communities from the Hubbard Brook experimental Forest, New Hampshire, under manipulated climate change conditions.	Loam	Soil	Soil	field soil	Jennifer Talbot	Illumina HiSeq 2500-1TB	Forest Soil	2350827815	7040562
Q1159592.20	3300005921	2640	2468	Soil microbial communities from the Hubbard Brook experimental Forest, New Hampshire, under manipulated climate change conditions.	Warmed and freeze-thawed soil microbial communities from the Hubbard Brook experimental Forest, New Hampshire - Hubbard Brook CCASE Soil Metagenome WFT 6	Metagenome Analysis	Primary	Metagenome Standard Draft	Metagenome Analysis	No	Loam	Forest Soil	Soil	Soil microbial communities from the Hubbard Brook experimental Forest, New Hampshire, under manipulated climate change conditions.	Loam	Soil	Soil	field soil	Jennifer Talbot	Illumina HiSeq 2500-1TB	Forest Soil	2953428149	8571932
Q1159592.20	3300006176	3066	2655	Soil microbial communities from the Hubbard Brook experimental Forest, New Hampshire, under manipulated climate change conditions.	Warmed and freeze-thawed soil microbial communities from the Hubbard Brook experimental Forest, New Hampshire - Hubbard Brook CCASE Soil Metagenome WFT 5	Metagenome Analysis	Primary	Metagenome Standard Draft	Metagenome Analysis	No	Loam	Forest Soil	Soil	Soil microbial communities from the Hubbard Brook experimental Forest, New Hampshire, under manipulated climate change conditions.	Loam	Soil	Soil	field soil	Jennifer Talbot	Illumina HiSeq 2500-1TB	Forest Soil	4941882266	13742264
Q3300020924.1	3300005921	2873	2814	Soil microbial communities from the Hubbard Brook experimental Forest, New Hampshire, under manipulated climate change conditions.	Warmed and freeze-thawed soil microbial communities from the Hubbard Brook experimental Forest, New Hampshire - Hubbard Brook CCASE Soil Metagenome WFT 6	Metagenome Analysis	Primary	Metagenome Standard Draft	Metagenome Analysis	No	Loam	Forest Soil	Soil	Soil microbial communities from the Hubbard Brook experimental Forest, New Hampshire, under manipulated climate change conditions.	Loam	Soil	Soil	field soil	Jennifer Talbot	Illumina HiSeq 2500-1TB	Forest Soil	2953428149	8571932
Q1159592.20	3300005602	3314	3085	Soil microbial communities from the Hubbard Brook experimental Forest, New Hampshire, under manipulated climate change conditions.	Reference soil microbial communities from the Hubbard Brook experimental Forest, New Hampshire, USA - Hubbard Brook CCASE Soil Metagenome REF2	Metagenome Analysis	Primary	Metagenome Standard Draft	Metagenome Analysis	No	Loam	Forest Soil	Soil	Soil microbial communities from the Hubbard Brook experimental Forest, New Hampshire, under manipulated climate change conditions.	Loam	Soil	Soil	field soil	Jennifer Talbot	Illumina HiSeq 2500-1TB	Forest Soil	3010894137	8839356
Q1159592.20	3300005591	3411	3185	Soil microbial communities from the Hubbard Brook experimental Forest, New Hampshire, under manipulated climate change conditions.	Reference soil microbial communities from the Hubbard Brook experimental Forest, New Hampshire, USA - Hubbard Brook CCASE Soil Metagenome REF1	Metagenome Analysis	Primary	Metagenome Standard Draft	Metagenome Analysis	No	Loam	Forest Soil	Soil	Soil microbial communities from the Hubbard Brook experimental Forest, New Hampshire, under manipulated climate change conditions.	Loam	Soil	Soil	field soil	Jennifer Talbot	Illumina HiSeq 2500-1TB	Forest Soil	2629695112	7577367
Q1159589.13	3300005602	3673	3524	Soil microbial communities from the Hubbard Brook experimental Forest, New Hampshire, under manipulated climate change conditions.	Reference soil microbial communities from the Hubbard Brook experimental Forest, New Hampshire, USA - Hubbard Brook CCASE Soil Metagenome REF2	Metagenome Analysis	Primary	Metagenome Standard Draft	Metagenome Analysis	No	Loam	Forest Soil	Soil	Soil microbial communities from the Hubbard Brook experimental Forest, New Hampshire, under manipulated climate change conditions.	Loam	Soil	Soil	field soil	Jennifer Talbot	Illumina HiSeq 2500-1TB	Forest Soil	3010894137	8839356
